# Supplementary material for: Human renal fibroblasts are strong immunomobilizers during a urinary tract infection mediated by uropathogenic Escherichia coli
Source: Sci Rep. 2019 Feb 19;9:2296. doi: 10.1038/s41598-019-38691-8 (PMC6381130; doi:10.1038/s41598-019-38691-8)
Supplement: Supplementary file 2 — Supplementary Table S1 [file 41598_2019_38691_MOESM2_ESM.xlsx]

## Sheet: CFT073 vs Unstimulated  Up
upregulated
CFT073 MOI10 6h vs Unstimulated control cells
Gene symble	Fold change	Description
CXCL10	16857.6	Homo sapiens chemokine (C-X-C motif) ligand 10 (CXCL10), mRNA [NM_001565]
CXCL9	6484.93	Homo sapiens chemokine (C-X-C motif) ligand 9 (CXCL9), mRNA [NM_002416]
CXCL11	3524.6	Homo sapiens chemokine (C-X-C motif) ligand 11 (CXCL11), transcript variant 1, mRNA [NM_005409]
OASL	2200.25	Homo sapiens 2'-5'-oligoadenylate synthetase-like (OASL), transcript variant 1, mRNA [NM_003733]
RSAD2	1645.05	Homo sapiens radical S-adenosyl methionine domain containing 2 (RSAD2), mRNA [NM_080657]
CCL5	1609.89	Homo sapiens chemokine (C-C motif) ligand 5 (CCL5), transcript variant 1, mRNA [NM_002985]
XLOC_l2_000297	1507.43	BROAD Institute lincRNA (XLOC_l2_000297), lincRNA [TCONS_l2_00000384]
CD38	610.589	Homo sapiens CD38 molecule (CD38), mRNA [NM_001775]
GBP4	592.305	Homo sapiens guanylate binding protein 4 (GBP4), mRNA [NM_052941]
CSF3	586.579	Homo sapiens colony stimulating factor 3 (granulocyte) (CSF3), transcript variant 1, mRNA [NM_000759]
CCL8	532.198	Homo sapiens chemokine (C-C motif) ligand 8 (CCL8), mRNA [NM_005623]
GBP1P1	498.001	Homo sapiens guanylate binding protein 1, interferon-inducible pseudogene 1 (GBP1P1), non-coding RNA [NR_003133]
IFIT2	439.777	Homo sapiens interferon-induced protein with tetratricopeptide repeats 2 (IFIT2), mRNA [NM_001547]
CMPK2	439.124	Homo sapiens cytidine monophosphate (UMP-CMP) kinase 2, mitochondrial (CMPK2), transcript variant 1, mRNA [NM_207315]
SSTR2	384.315	Homo sapiens somatostatin receptor 2 (SSTR2), mRNA [NM_001050]
HERC5	379.514	Homo sapiens HECT and RLD domain containing E3 ubiquitin protein ligase 5 (HERC5), mRNA [NM_016323]
KIF5C	360.789	Homo sapiens kinesin family member 5C (KIF5C), transcript variant 1, mRNA [NM_004522]
TNFSF13B	272.726	Homo sapiens tumor necrosis factor (ligand) superfamily, member 13b (TNFSF13B), transcript variant 1, mRNA [NM_006573]
HRASLS2	268.281	Homo sapiens HRAS-like suppressor 2 (HRASLS2), mRNA [NM_017878]
IDO1	254.842	Homo sapiens indoleamine 2,3-dioxygenase 1 (IDO1), mRNA [NM_002164]
NOD2	242.795	Homo sapiens nucleotide-binding oligomerization domain containing 2 (NOD2), transcript variant 1, mRNA [NM_022162]
C16orf47	241.565	Homo sapiens chromosome 16 open reading frame 47 (C16orf47), mRNA [NM_207385]
GPR84	221.709	Homo sapiens G protein-coupled receptor 84 (GPR84), mRNA [NM_020370]
GBP5	217.625	Homo sapiens guanylate binding protein 5 (GBP5), transcript variant 1, mRNA [NM_052942]
CIITA	210.927	Homo sapiens class II, major histocompatibility complex, transactivator (CIITA), transcript variant 2, mRNA [NM_000246]
OAS1	178.633	Homo sapiens 2'-5'-oligoadenylate synthetase 1, 40/46kDa (OAS1), transcript variant 2, mRNA [NM_002534]
UBD	175.125	Homo sapiens ubiquitin D (UBD), mRNA [NM_006398]
GCH1	166.331	Homo sapiens GTP cyclohydrolase 1 (GCH1), transcript variant 1, mRNA [NM_000161]
CCL20	165.892	Homo sapiens chemokine (C-C motif) ligand 20 (CCL20), transcript variant 1, mRNA [NM_004591]
TBC1D1	141.173	Homo sapiens TBC1 (tre-2/USP6, BUB2, cdc16) domain family, member 1, mRNA (cDNA clone IMAGE:5211948), with apparent retained intron, [BC028196]
BATF2	117.377	Homo sapiens basic leucine zipper transcription factor, ATF-like 2 (BATF2), transcript variant 1, mRNA [NM_138456]
CXCL3	116.982	Homo sapiens chemokine (C-X-C motif) ligand 3 (CXCL3), mRNA [NM_002090]
ADORA2A	113.827	Homo sapiens adenosine A2a receptor (ADORA2A), transcript variant 3, mRNA [NM_000675]
IFIT3	113.692	Homo sapiens interferon-induced protein with tetratricopeptide repeats 3 (IFIT3), transcript variant 3, mRNA [NM_001289758]
GBP1	106.452	Homo sapiens guanylate binding protein 1, interferon-inducible (GBP1), mRNA [NM_002053]
GPR37L1	100.425	Homo sapiens G protein-coupled receptor 37 like 1 (GPR37L1), mRNA [NM_004767]
MX1	99.3318	Homo sapiens MX dynamin-like GTPase 1 (MX1), transcript variant 2, mRNA [NM_002462]
lnc-BATF3-2	98.4436	LNCipedia lincRNA (lnc-BATF3-2), lincRNA [lnc-BATF3-2:1]
GRIP2	91.2485	Homo sapiens glutamate receptor interacting protein 2 (GRIP2), mRNA [NM_001080423]
CCL1	90.7437	Homo sapiens chemokine (C-C motif) ligand 1 (CCL1), mRNA [NM_002981]
CD274	88.239	Homo sapiens CD274 molecule (CD274), transcript variant 1, mRNA [NM_014143]
TNFSF10	87.5419	Homo sapiens tumor necrosis factor (ligand) superfamily, member 10 (TNFSF10), transcript variant 1, mRNA [NM_003810]
IRG1	86.5989	Homo sapiens immunoresponsive 1 homolog (mouse) (IRG1), mRNA [NM_001258406]
GJA4	83.4233	Homo sapiens gap junction protein, alpha 4, 37kDa (GJA4), mRNA [NM_002060]
IFIH1	82.2316	Homo sapiens interferon induced with helicase C domain 1 (IFIH1), mRNA [NM_022168]
USP18	79.4903	Homo sapiens ubiquitin specific peptidase 18 (USP18), mRNA [NM_017414]
SLC51A	78.5079	Homo sapiens solute carrier family 51, alpha subunit (SLC51A), mRNA [NM_152672]
IL1B	77.0857	Homo sapiens interleukin 1, beta (IL1B), mRNA [NM_000576]
TRIM31	73.7367	Homo sapiens tripartite motif containing 31 (TRIM31), mRNA [NM_007028]
ELF3	72.3828	Homo sapiens E74-like factor 3 (ets domain transcription factor, epithelial-specific ) (ELF3), transcript variant 1, mRNA [NM_004433]
CX3CL1	72.3775	chemokine (C-X3-C motif) ligand 1 [Source:HGNC Symbol;Acc:HGNC:10647] [ENST00000006053]
HERC6	70.2771	Homo sapiens HECT and RLD domain containing E3 ubiquitin protein ligase family member 6 (HERC6), transcript variant 1, mRNA [NM_017912]
lnc-C10orf108-3	68.265	LNCipedia lincRNA (lnc-C10orf108-3), lincRNA [lnc-C10orf108-3:1]
USP41	65.9003	ubiquitin specific peptidase 41 [Source:HGNC Symbol;Acc:HGNC:20070] [ENST00000454608]
LINC01539	65.5016	Homo sapiens long intergenic non-protein coding RNA 1539 (LINC01539), transcript variant 1, long non-coding RNA [NR_040025]
CXCL2	63.2451	Homo sapiens chemokine (C-X-C motif) ligand 2 (CXCL2), mRNA [NM_002089]
MX2	63.1249	Homo sapiens MX dynamin-like GTPase 2 (MX2), mRNA [NM_002463]
DDX58	61.9384	Homo sapiens DEAD (Asp-Glu-Ala-Asp) box polypeptide 58 (DDX58), mRNA [NM_014314]
USP30-AS1	60.8962	Homo sapiens USP30 antisense RNA 1 (USP30-AS1), long non-coding RNA [NR_038996]
CHI3L2	59.6779	Homo sapiens chitinase 3-like 2 (CHI3L2), transcript variant 3, mRNA [NM_001025199]
TNFAIP6	59.6052	Homo sapiens tumor necrosis factor, alpha-induced protein 6 (TNFAIP6), mRNA [NM_007115]
CFB	58.9286	Homo sapiens complement factor B (CFB), mRNA [NM_001710]
LOC284570	58.5956	Homo sapiens, clone IMAGE:4941949, mRNA, [BC040156]
GBP3	58.3353	Homo sapiens guanylate binding protein 3 (GBP3), mRNA [NM_018284]
RET	58.0927	Homo sapiens ret proto-oncogene (RET), transcript variant 2, mRNA [NM_020975]
OAS3	56.3756	Homo sapiens 2'-5'-oligoadenylate synthetase 3, 100kDa (OAS3), mRNA [NM_006187]
ETV7	55.2375	Homo sapiens ets variant 7 (ETV7), transcript variant 1, mRNA [NM_016135]
IFIT1	54.4053	Homo sapiens interferon-induced protein with tetratricopeptide repeats 1 (IFIT1), transcript variant 1, mRNA [NM_001548]
CXCL1	53.218	Homo sapiens chemokine (C-X-C motif) ligand 1 (melanoma growth stimulating activity, alpha) (CXCL1), transcript variant 1, mRNA [NM_001511]
BCL2A1	51.5064	Homo sapiens BCL2-related protein A1 (BCL2A1), transcript variant 1, mRNA [NM_004049]
CCL2	51.0953	Homo sapiens chemokine (C-C motif) ligand 2 (CCL2), mRNA [NM_002982]
CSAG1	51.0325	Homo sapiens chondrosarcoma associated gene 1 (CSAG1), transcript variant a, mRNA [NM_153478]
lnc-PRICKLE2-3	50.3179	LNCipedia lincRNA (lnc-PRICKLE2-3), lincRNA [lnc-PRICKLE2-3:1]
CNTN2	47.4678	Homo sapiens contactin 2 (axonal) (CNTN2), mRNA [NM_005076]
IL4I1	47.2786	Homo sapiens interleukin 4 induced 1 (IL4I1), transcript variant 1, mRNA [NM_152899]
SLCO5A1	47.2346	solute carrier organic anion transporter family, member 5A1 [Source:HGNC Symbol;Acc:HGNC:19046] [ENST00000260126]
OAS2	47.1164	Homo sapiens 2'-5'-oligoadenylate synthetase 2, 69/71kDa (OAS2), transcript variant 2, mRNA [NM_002535]
VCAM1	47.0385	Homo sapiens vascular cell adhesion molecule 1 (VCAM1), transcript variant 1, mRNA [NM_001078]
NKX3-1	46.952	Homo sapiens NK3 homeobox 1 (NKX3-1), transcript variant 1, mRNA [NM_006167]
MIR146A	46.4914	microRNA 146a [Source:HGNC Symbol;Acc:HGNC:31533] [ENST00000517927]
LCP2	46.3818	Homo sapiens lymphocyte cytosolic protein 2 (SH2 domain containing leukocyte protein of 76kDa) (LCP2), mRNA [NM_005565]
MAK	45.0706	Homo sapiens male germ cell-associated kinase (MAK), transcript variant 1, mRNA [NM_005906]
CXCL8	41.3887	Homo sapiens chemokine (C-X-C motif) ligand 8 (CXCL8), mRNA [NM_000584]
AIM2	40.6222	Homo sapiens absent in melanoma 2 (AIM2), mRNA [NM_004833]
lnc-MYO1D-1	40.4115	Homo sapiens cDNA clone IMAGE:5273098, [BC037534]
IBSP	40.0575	Homo sapiens integrin-binding sialoprotein (IBSP), mRNA [NM_004967]
SLC8A2	39.9322	Homo sapiens solute carrier family 8 (sodium/calcium exchanger), member 2 (SLC8A2), mRNA [NM_015063]
CCL7	39.137	Homo sapiens chemokine (C-C motif) ligand 7 (CCL7), mRNA [NM_006273]
BIRC3	39.0925	Homo sapiens baculoviral IAP repeat containing 3 (BIRC3), transcript variant 1, mRNA [NM_001165]
APOL4	37.8986	Homo sapiens apolipoprotein L, 4 (APOL4), transcript variant a, mRNA [NM_030643]
IFI44L	37.7067	Homo sapiens interferon-induced protein 44-like (IFI44L), mRNA [NM_006820]
IL1RN	37.2081	Homo sapiens interleukin 1 receptor antagonist (IL1RN), transcript variant 4, mRNA [NM_173843]
RTP4	36.3131	Homo sapiens receptor (chemosensory) transporter protein 4 (RTP4), mRNA [NM_022147]
CYP7A1	36.1273	Homo sapiens cytochrome P450, family 7, subfamily A, polypeptide 1 (CYP7A1), mRNA [NM_000780]
MRGPRX3	35.9259	Homo sapiens MAS-related GPR, member X3 (MRGPRX3), mRNA [NM_054031]
ZC3HAV1	35.3576	Homo sapiens zinc finger CCCH-type, antiviral 1 (ZC3HAV1), transcript variant 2, mRNA [NM_024625]
IL15RA	34.6987	Homo sapiens interleukin 15 receptor, alpha (IL15RA), transcript variant 2, mRNA [NM_172200]
EXOC3L4	34.4642	Homo sapiens exocyst complex component 3-like 4 (EXOC3L4), mRNA [NM_001077594]
ISG20	34.0361	Homo sapiens interferon stimulated exonuclease gene 20kDa (ISG20), transcript variant 1, mRNA [NM_002201]
TNFAIP2	33.0012	Homo sapiens tumor necrosis factor, alpha-induced protein 2 (TNFAIP2), mRNA [NM_006291]
BATF3	32.3323	Homo sapiens basic leucine zipper transcription factor, ATF-like 3 (BATF3), mRNA [NM_018664]
TLR3	32.0014	Homo sapiens toll-like receptor 3 (TLR3), mRNA [NM_003265]
XIRP1	31.9506	Homo sapiens xin actin-binding repeat containing 1 (XIRP1), transcript variant 1, mRNA [NM_194293]
lnc-OR6B2-1	31.0561	LNCipedia lincRNA (lnc-OR6B2-1), lincRNA [lnc-OR6B2-1:1]
HELZ2	30.8046	Homo sapiens helicase with zinc finger 2, transcriptional coactivator (HELZ2), transcript variant 1, mRNA [NM_001037335]
EPSTI1	30.5847	Homo sapiens epithelial stromal interaction 1 (breast) (EPSTI1), transcript variant 2, mRNA [NM_033255]
LGALS17A	29.8964	Homo sapiens Charcot-Leyden crystal protein pseudogene (LGALS17A), non-coding RNA [NR_034156]
RIMS2	29.3432	Homo sapiens regulating synaptic membrane exocytosis 2 (RIMS2), transcript variant 2, mRNA [NM_014677]
KDR	27.7836	Homo sapiens kinase insert domain receptor (a type III receptor tyrosine kinase) (KDR), mRNA [NM_002253]
LOC101926887	27.3671	PREDICTED: Homo sapiens uncharacterized LOC101926887 (LOC101926887), transcript variant X2, ncRNA [XR_424161]
SOCS1	26.9619	Homo sapiens suppressor of cytokine signaling 1 (SOCS1), mRNA [NM_003745]
BTC	26.6277	Homo sapiens betacellulin (BTC), mRNA [NM_001729]
FAM107A	26.1538	Homo sapiens family with sequence similarity 107, member A (FAM107A), transcript variant 1, mRNA [NM_007177]
CYP27B1	26.1041	Homo sapiens cytochrome P450, family 27, subfamily B, polypeptide 1 (CYP27B1), mRNA [NM_000785]
ASCL2	26.0885	Homo sapiens achaete-scute family bHLH transcription factor 2 (ASCL2), mRNA [NM_005170]
IL18BP	25.7845	Homo sapiens interleukin 18 binding protein (IL18BP), transcript variant A, mRNA [NM_173042]
CCL11	25.5078	Homo sapiens chemokine (C-C motif) ligand 11 (CCL11), mRNA [NM_002986]
GBP2	25.5065	Homo sapiens guanylate binding protein 2, interferon-inducible (GBP2), mRNA [NM_004120]
BST2	25.4332	Homo sapiens bone marrow stromal cell antigen 2 (BST2), mRNA [NM_004335]
CEACAM1	25.4274	Homo sapiens carcinoembryonic antigen-related cell adhesion molecule 1 (biliary glycoprotein) (CEACAM1), transcript variant 1, mRNA [NM_001712]
TNFAIP3	25.2164	Homo sapiens tumor necrosis factor, alpha-induced protein 3 (TNFAIP3), transcript variant 3, mRNA [NM_006290]
ARL9	25.1319	Homo sapiens ADP-ribosylation factor-like 9 (ARL9), mRNA [NM_206919]
IL1A	24.8197	Homo sapiens interleukin 1, alpha (IL1A), mRNA [NM_000575]
ELOVL7	24.375	Homo sapiens ELOVL fatty acid elongase 7 (ELOVL7), transcript variant 1, mRNA [NM_024930]
IL6	24.217	Homo sapiens interleukin 6 (IL6), mRNA [NM_000600]
APOL3	23.7318	Homo sapiens apolipoprotein L, 3 (APOL3), transcript variant beta/a, mRNA [NM_145641]
HSH2D	23.5341	Homo sapiens hematopoietic SH2 domain containing (HSH2D), transcript variant 1, mRNA [NM_032855]
IL22RA1	23.3691	Homo sapiens interleukin 22 receptor, alpha 1 (IL22RA1), mRNA [NM_021258]
ICAM1	23.2784	Homo sapiens intercellular adhesion molecule 1 (ICAM1), mRNA [NM_000201]
XLOC_l2_012748	23.0517	BROAD Institute lincRNA (XLOC_l2_012748), lincRNA [TCONS_l2_00024457]
lnc-SOD2-2	22.4866	LNCipedia lincRNA (lnc-SOD2-2), lincRNA [lnc-SOD2-2:5]
lnc-C1orf198-2	22.417	LNCipedia lincRNA (lnc-C1orf198-2), lincRNA [lnc-C1orf198-2:1]
LOC100506253	22.1519	PREDICTED: Homo sapiens uncharacterized LOC100506253 (LOC100506253), ncRNA [XR_109812]
LMO2	22.0387	Homo sapiens LIM domain only 2 (rhombotin-like 1) (LMO2), transcript variant 1, mRNA [NM_005574]
FGF20	21.5409	Homo sapiens fibroblast growth factor 20 (FGF20), mRNA [NM_019851]
IRF7	21.3567	Homo sapiens interferon regulatory factor 7 (IRF7), transcript variant d, mRNA [NM_004031]
FAM124A	21.1994	Homo sapiens family with sequence similarity 124A (FAM124A), transcript variant 1, mRNA [NM_145019]
lnc-MDM4-1	20.8558	Q5SKQ4_THET8 (Q5SKQ4) Branched-chain amino acid ABC transporter permease protein, partial (5%) [THC2535087]
APOL2	20.3967	Homo sapiens apolipoprotein L, 2 (APOL2), transcript variant beta, mRNA [NM_145637]
TMEM140	20.3267	Homo sapiens transmembrane protein 140 (TMEM140), mRNA [NM_018295]
lnc-GNG11-1	20.1836	602594336F1 NIH_MGC_79 Homo sapiens cDNA clone IMAGE:4721697 5', mRNA sequence [BG572799]
GMPR	19.986	Homo sapiens guanosine monophosphate reductase (GMPR), mRNA [NM_006877]
C3	19.6628	Homo sapiens complement component 3 (C3), mRNA [NM_000064]
CDRT15	19.2986	Homo sapiens CMT1A duplicated region transcript 15 (CDRT15), mRNA [NM_001007530]
lnc-ELTD1-6	19.1146	LNCipedia lincRNA (lnc-ELTD1-6), lincRNA [lnc-ELTD1-6:1]
THEMIS2	19.0727	Homo sapiens thymocyte selection associated family member 2 (THEMIS2), transcript variant 2, mRNA [NM_001039477]
PLA1A	19.0631	Homo sapiens phospholipase A1 member A (PLA1A), transcript variant 1, mRNA [NM_015900]
ZC3H12A	18.733	Homo sapiens zinc finger CCCH-type containing 12A (ZC3H12A), mRNA [NM_025079]
lnc-STEAP1B-1	18.7316	Homo sapiens cDNA clone IMAGE:5221458, [BC039682]
LOC101928554	18.6347	PREDICTED: Homo sapiens uncharacterized LOC101928554 (LOC101928554), ncRNA [XR_242926]
IRF1	18.5063	Homo sapiens interferon regulatory factor 1 (IRF1), mRNA [NM_002198]
IFNB1	18.3836	Homo sapiens interferon, beta 1, fibroblast (IFNB1), mRNA [NM_002176]
DLL1	18.3835	Homo sapiens delta-like 1 (Drosophila) (DLL1), mRNA [NM_005618]
ISG15	18.3775	Homo sapiens ISG15 ubiquitin-like modifier (ISG15), mRNA [NM_005101]
GIMAP2	18.294	Homo sapiens GTPase, IMAP family member 2 (GIMAP2), mRNA [NM_015660]
IL3RA	18.2698	Homo sapiens interleukin 3 receptor, alpha (low affinity) (IL3RA), transcript variant 1, mRNA [NM_002183]
ZMYND15	18.0869	Homo sapiens zinc finger, MYND-type containing 15 (ZMYND15), transcript variant 2, mRNA [NM_032265]
IL17C	17.9133	Homo sapiens interleukin 17C (IL17C), mRNA [NM_013278]
CYP7B1	17.8823	Homo sapiens cytochrome P450, family 7, subfamily B, polypeptide 1 (CYP7B1), mRNA [NM_004820]
CD34	17.7231	Homo sapiens CD34 molecule (CD34), transcript variant 2, mRNA [NM_001773]
SLC23A1	17.5911	Homo sapiens solute carrier family 23 (ascorbic acid transporter), member 1 (SLC23A1), transcript variant 2, mRNA [NM_152685]
RBM47	17.3987	Homo sapiens RNA binding motif protein 47 (RBM47), transcript variant 2, mRNA [NM_019027]
TRIM36	17.3855	Homo sapiens tripartite motif containing 36 (TRIM36), transcript variant 1, mRNA [NM_018700]
IFIT1B	17.3619	Homo sapiens interferon-induced protein with tetratricopeptide repeats 1B (IFIT1B), mRNA [NM_001010987]
CLEC1A	17.354	Homo sapiens C-type lectin domain family 1, member A (CLEC1A), transcript variant 4, mRNA [NM_001297750]
ATF3	17.2499	Homo sapiens activating transcription factor 3 (ATF3), transcript variant 4, mRNA [NM_001040619]
lnc-RASAL1-1	17.1944	LNCipedia lincRNA (lnc-RASAL1-1), lincRNA [lnc-RASAL1-1:1]
NR4A3	17.1028	Homo sapiens nuclear receptor subfamily 4, group A, member 3 (NR4A3), transcript variant 3, mRNA [NM_173200]
LST1	17.0308	Homo sapiens leukocyte specific transcript 1 (LST1), transcript variant 1, mRNA [NM_007161]
GBP7	17.0168	Homo sapiens guanylate binding protein 7 (GBP7), mRNA [NM_207398]
IL7	16.8852	Homo sapiens interleukin 7 (IL7), transcript variant 1, mRNA [NM_000880]
HLA-F	16.7758	Homo sapiens major histocompatibility complex, class I, F (HLA-F), transcript variant 3, mRNA [NM_001098478]
lnc-PHLPP2-1	16.5494	Q9BSH2_HUMAN (Q9BSH2) MARVELD3 protein (Fragment), partial (6%) [THC2703660]
PPP4R4	16.2543	Homo sapiens protein phosphatase 4, regulatory subunit 4 (PPP4R4), transcript variant 2, mRNA [NM_020958]
SOD2	16.2423	Homo sapiens superoxide dismutase 2, mitochondrial (SOD2), transcript variant 2, mRNA [NM_001024465]
APOBEC3G	16.1795	Homo sapiens apolipoprotein B mRNA editing enzyme, catalytic polypeptide-like 3G (APOBEC3G), mRNA [NM_021822]
CCL13	16.1585	Homo sapiens chemokine (C-C motif) ligand 13 (CCL13), mRNA [NM_005408]
DUSP8	16.1043	Homo sapiens dual specificity phosphatase 8 (DUSP8), mRNA [NM_004420]
SLAMF8	15.8061	Homo sapiens SLAM family member 8 (SLAMF8), mRNA [NM_020125]
CLIC6	15.7046	Homo sapiens chloride intracellular channel 6 (CLIC6), mRNA [NM_053277]
KMO	15.5394	Homo sapiens kynurenine 3-monooxygenase (kynurenine 3-hydroxylase) (KMO), mRNA [NM_003679]
AQP9	15.5296	Homo sapiens aquaporin 9 (AQP9), mRNA [NM_020980]
lnc-OR52K2-1	15.473	LNCipedia lincRNA (lnc-OR52K2-1), lincRNA [lnc-OR52K2-1:1]
lnc-FAM184B-1	15.4647	Q494V9_HUMAN (Q494V9) BTBD9 protein, partial (4%) [THC2731677]
PARP12	15.459	Homo sapiens poly (ADP-ribose) polymerase family, member 12 (PARP12), transcript variant 1, mRNA [NM_022750]
BRIP1	15.398	Homo sapiens BRCA1 interacting protein C-terminal helicase 1 (BRIP1), mRNA [NM_032043]
TSPAN33	15.2769	Homo sapiens tetraspanin 33 (TSPAN33), mRNA [NM_178562]
G0S2	15.2666	Homo sapiens G0/G1 switch 2 (G0S2), mRNA [NM_015714]
TNIP3	15.1025	Homo sapiens TNFAIP3 interacting protein 3 (TNIP3), transcript variant 1, mRNA [NM_024873]
SAMD9L	15.0572	sterile alpha motif domain containing 9-like [Source:HGNC Symbol;Acc:HGNC:1349] [ENST00000610760]
SLC39A14	15.0233	Homo sapiens solute carrier family 39 (zinc transporter), member 14 (SLC39A14), transcript variant 2, mRNA [NM_015359]
IFI44	14.8914	Homo sapiens interferon-induced protein 44 (IFI44), mRNA [NM_006417]
C15orf26	14.8033	Homo sapiens chromosome 15 open reading frame 26 (C15orf26), mRNA [NM_173528]
lnc-RP11-404P21,6,1-2	14.7773	LNCipedia lincRNA (lnc-RP11-404P21,6,1-2), lincRNA [lnc-RP11-404P21,6,1-2:1]
CLCA3P	14.7341	Homo sapiens chloride channel accessory 3, pseudogene (CLCA3P), non-coding RNA [NR_024604]
LOC100507144	14.7326	Homo sapiens uncharacterized LOC100507144 (LOC100507144), long non-coding RNA [NR_120528]
RASSF5	14.6568	Homo sapiens Ras association (RalGDS/AF-6) domain family member 5 (RASSF5), transcript variant 1, mRNA [NM_182663]
LOC100507406	14.6101	Homo sapiens uncharacterized LOC100507406 (LOC100507406), transcript variant 2, long non-coding RNA [NR_121619]
LOC101927392	14.6014	PREDICTED: Homo sapiens uncharacterized LOC101927392 (LOC101927392), ncRNA [XR_242418]
MMP25	14.5879	Homo sapiens matrix metallopeptidase 25 (MMP25), mRNA [NM_022468]
SERPINB2	14.4883	Homo sapiens serpin peptidase inhibitor, clade B (ovalbumin), member 2 (SERPINB2), transcript variant 2, mRNA [NM_002575]
LOC100506388	14.484	Homo sapiens uncharacterized LOC100506388 (LOC100506388), transcript variant 1, mRNA [NM_001242780]
NFKBIZ	14.4651	Homo sapiens nuclear factor of kappa light polypeptide gene enhancer in B-cells inhibitor, zeta (NFKBIZ), transcript variant 1, mRNA [NM_031419]
DDX60L	14.4384	Homo sapiens DEAD (Asp-Glu-Ala-Asp) box polypeptide 60-like (DDX60L), transcript variant 1, mRNA [NM_001012967]
lnc-METTL11A-1	14.4345	zw68g07,r1 Soares_testis_NHT Homo sapiens cDNA clone IMAGE:781404 5', mRNA sequence [AA430309]
LOC729950	14.3819	Homo sapiens uncharacterized LOC729950 (LOC729950), long non-coding RNA [NR_040033]
VSTM1	14.3542	Homo sapiens V-set and transmembrane domain containing 1 (VSTM1), transcript variant 1, mRNA [NM_198481]
C5orf56	14.3329	Homo sapiens chromosome 5 open reading frame 56 (C5orf56), long non-coding RNA [NR_045116]
PLSCR1	14.2494	Homo sapiens phospholipid scramblase 1 (PLSCR1), mRNA [NM_021105]
SKIDA1	14.1898	Homo sapiens SKI/DACH domain containing 1 (SKIDA1), mRNA [NM_207371]
IL33	14.1221	Homo sapiens interleukin 33 (IL33), transcript variant 1, mRNA [NM_033439]
TNFRSF8	14.0325	Homo sapiens tumor necrosis factor receptor superfamily, member 8 (TNFRSF8), transcript variant 1, mRNA [NM_001243]
ANGPTL1	13.8761	Homo sapiens angiopoietin-like 1 (ANGPTL1), mRNA [NM_004673]
LOC101929759	13.8567	PREDICTED: Homo sapiens uncharacterized LOC101929759 (LOC101929759), ncRNA [XR_242480]
lnc-TMEM185B-1	13.7968	DB013410 TESOP2 Homo sapiens cDNA clone TESOP2001961 5', mRNA sequence [DB013410]
SPARCL1	13.7396	Homo sapiens SPARC-like 1 (hevin) (SPARCL1), transcript variant 2, mRNA [NM_004684]
HSD11B1	13.7395	Homo sapiens hydroxysteroid (11-beta) dehydrogenase 1 (HSD11B1), transcript variant 2, mRNA [NM_181755]
CACNA1I	13.5908	Homo sapiens calcium channel, voltage-dependent, T type, alpha 1I subunit (CACNA1I), transcript variant 1, mRNA [NM_021096]
TMEM171	13.5898	Homo sapiens transmembrane protein 171 (TMEM171), transcript variant 1, mRNA [NM_173490]
lnc-DGKE-2	13.4182	LNCipedia lincRNA (lnc-DGKE-2), lincRNA [lnc-DGKE-2:1]
LOC102723465	13.3942	PREDICTED: Homo sapiens uncharacterized LOC102723465 (LOC102723465), ncRNA [XR_425055]
CXCL6	13.3808	Homo sapiens chemokine (C-X-C motif) ligand 6 (CXCL6), mRNA [NM_002993]
C8orf46	13.3173	Homo sapiens chromosome 8 open reading frame 46 (C8orf46), mRNA [NM_152765]
FAM122C	13.2259	Homo sapiens family with sequence similarity 122C (FAM122C), transcript variant 2, mRNA [NM_138819]
CCL4L2	12.9659	Homo sapiens chemokine (C-C motif) ligand 4-like 2 (CCL4L2), transcript variant CCL4L2b2, mRNA [NM_001291470]
PPM1K	12.9419	protein phosphatase, Mg2+/Mn2+ dependent, 1K [Source:HGNC Symbol;Acc:HGNC:25415] [ENST00000506423]
CDRT15P2	12.89	Homo sapiens CMT1A duplicated region transcript 15 pseudogene 2 (CDRT15P2), non-coding RNA [NR_033865]
SLC39A8	12.8892	Homo sapiens solute carrier family 39 (zinc transporter), member 8 (SLC39A8), transcript variant 3, mRNA [NM_001135147]
MARCH3	12.8676	Homo sapiens membrane-associated ring finger (C3HC4) 3, E3 ubiquitin protein ligase (MARCH3), mRNA [NM_178450]
PANDAR	12.7493	Homo sapiens promoter of CDKN1A antisense DNA damage activated RNA (PANDAR), long non-coding RNA [NR_109836]
TAP1	12.6113	Homo sapiens transporter 1, ATP-binding cassette, sub-family B (MDR/TAP) (TAP1), transcript variant 1, mRNA [NM_000593]
SPATA13	12.4919	Homo sapiens spermatogenesis associated 13 (SPATA13), transcript variant 2, mRNA [NM_153023]
MIR155HG	12.4696	Homo sapiens MIR155 host gene (non-protein coding) (MIR155HG), long non-coding RNA [NR_001458]
C1QTNF1	12.394	Homo sapiens C1q and tumor necrosis factor related protein 1 (C1QTNF1), transcript variant 4, mRNA [NM_198594]
LOC151657	12.3849	Homo sapiens cDNA FLJ33795 fis, clone CTONG1000097, [AK091114]
TIMD4	12.3159	Homo sapiens T-cell immunoglobulin and mucin domain containing 4 (TIMD4), transcript variant 1, mRNA [NM_138379]
POPDC2	12.3033	Homo sapiens popeye domain containing 2 (POPDC2), mRNA [NM_022135]
MZB1	12.2842	Homo sapiens marginal zone B and B1 cell-specific protein (MZB1), mRNA [NM_016459]
TRIM21	12.2573	Homo sapiens tripartite motif containing 21 (TRIM21), mRNA [NM_003141]
RASGRP3	12.2037	Homo sapiens RAS guanyl releasing protein 3 (calcium and DAG-regulated) (RASGRP3), transcript variant 2, mRNA [NM_170672]
PIK3R3	12.1956	Homo sapiens phosphoinositide-3-kinase, regulatory subunit 3 (gamma) (PIK3R3), transcript variant 5, mRNA [NM_001303429]
TRPA1	11.7574	Homo sapiens transient receptor potential cation channel, subfamily A, member 1 (TRPA1), mRNA [NM_007332]
APOBEC3D	11.7495	Homo sapiens apolipoprotein B mRNA editing enzyme, catalytic polypeptide-like 3D (APOBEC3D), mRNA [NM_152426]
XLOC_l2_012847	11.6996	BROAD Institute lincRNA (XLOC_l2_012847), lincRNA [TCONS_l2_00024571]
SLC25A28	11.629	Homo sapiens solute carrier family 25 (mitochondrial iron transporter), member 28 (SLC25A28), mRNA [NM_031212]
SLC15A3	11.5982	Homo sapiens solute carrier family 15 (oligopeptide transporter), member 3 (SLC15A3), transcript variant 1, mRNA [NM_016582]
APOL6	11.5798	Homo sapiens apolipoprotein L, 6 (APOL6), mRNA [NM_030641]
BDKRB1	11.5788	Homo sapiens bradykinin receptor B1 (BDKRB1), mRNA [NM_000710]
MFSD2A	11.511	Homo sapiens major facilitator superfamily domain containing 2A (MFSD2A), transcript variant 1, mRNA [NM_001136493]
RNF213	11.5052	Homo sapiens ring finger protein 213 (RNF213), transcript variant 3, mRNA [NM_001256071]
LOC100130476	11.5006	Homo sapiens uncharacterized LOC100130476 (LOC100130476), long non-coding RNA [NR_049793]
C3AR1	11.4553	Homo sapiens complement component 3a receptor 1 (C3AR1), mRNA [NM_004054]
LOC102724564	11.3537	Homo sapiens cDNA clone IMAGE:5267251, [BC039325]
CCL3L3	11.2734	Homo sapiens chemokine (C-C motif) ligand 3-like 3 (CCL3L3), mRNA [NM_001001437]
TMEM229B	11.2674	Homo sapiens transmembrane protein 229B (TMEM229B), mRNA [NM_182526]
LRRTM2	11.2341	Homo sapiens leucine rich repeat transmembrane neuronal 2 (LRRTM2), mRNA [NM_015564]
DDX60	11.1643	Homo sapiens DEAD (Asp-Glu-Ala-Asp) box polypeptide 60 (DDX60), mRNA [NM_017631]
LOC100506159	11.1625	Homo sapiens uncharacterized LOC100506159 (LOC100506159), long non-coding RNA [NR_104634]
TRIM14	11.0046	Homo sapiens tripartite motif containing 14 (TRIM14), transcript variant 1, mRNA [NM_014788]
STX11	10.8729	Homo sapiens syntaxin 11 (STX11), mRNA [NM_003764]
DHX58	10.7172	Homo sapiens DEXH (Asp-Glu-X-His) box polypeptide 58 (DHX58), mRNA [NM_024119]
POU3F2	10.6532	Homo sapiens POU class 3 homeobox 2 (POU3F2), mRNA [NM_005604]
lnc-PML-2	10.6207	LNCipedia lincRNA (lnc-PML-2), lincRNA [lnc-PML-2:1]
MYH7	10.5992	Homo sapiens myosin, heavy chain 7, cardiac muscle, beta (MYH7), mRNA [NM_000257]
PARP14	10.534	Homo sapiens poly (ADP-ribose) polymerase family, member 14 (PARP14), mRNA [NM_017554]
PCDH17	10.4736	Homo sapiens protocadherin 17 (PCDH17), mRNA [NM_001040429]
RHOH	10.4548	Homo sapiens ras homolog family member H (RHOH), transcript variant 6, mRNA [NM_004310]
ASPHD2	10.4034	Homo sapiens aspartate beta-hydroxylase domain containing 2 (ASPHD2), mRNA [NM_020437]
lnc-RHOC-1	10.2944	Homo sapiens cDNA FLJ20814 fis, clone ADSE01064, [AK000821]
MOB3B	10.2131	Homo sapiens MOB kinase activator 3B (MOB3B), mRNA [NM_024761]
LGALS9C	10.2095	Homo sapiens lectin, galactoside-binding, soluble, 9C (LGALS9C), mRNA [NM_001040078]
RHBDL3	10.1941	Homo sapiens rhomboid, veinlet-like 3 (Drosophila) (RHBDL3), mRNA [NM_138328]
ELOVL3	10.0693	Homo sapiens ELOVL fatty acid elongase 3 (ELOVL3), mRNA [NM_152310]
LOC100130232	10.05	Homo sapiens LP2209 mRNA, complete cds, [AY203950]
lnc-AC099552,4,1-3	9.97753	LNCipedia lincRNA (lnc-AC099552,4,1-3), lincRNA [lnc-AC099552,4,1-3:1]
lnc-ADAM2-1	9.95347	LNCipedia lincRNA (lnc-ADAM2-1), lincRNA [lnc-ADAM2-1:1]
lnc-SUPT3H-1	9.94166	LNCipedia lincRNA (lnc-SUPT3H-1), lincRNA [lnc-SUPT3H-1:3]
IFI35	9.9395	Homo sapiens interferon-induced protein 35 (IFI35), mRNA [NM_005533]
NLRC5	9.88832	Homo sapiens NLR family, CARD domain containing 5 (NLRC5), mRNA [NM_032206]
GNA15	9.79658	Homo sapiens guanine nucleotide binding protein (G protein), alpha 15 (Gq class) (GNA15), mRNA [NM_002068]
LIF	9.77195	Homo sapiens leukemia inhibitory factor (LIF), transcript variant 1, mRNA [NM_002309]
HIP1R	9.72514	Homo sapiens huntingtin interacting protein 1 related (HIP1R), transcript variant 3, mRNA [NM_001303099]
HIVEP3	9.64618	Homo sapiens human immunodeficiency virus type I enhancer binding protein 3 (HIVEP3), transcript variant 1, mRNA [NM_024503]
PNPT1	9.59484	Homo sapiens polyribonucleotide nucleotidyltransferase 1 (PNPT1), mRNA [NM_033109]
IRF2	9.58577	Homo sapiens interferon regulatory factor 2 (IRF2), mRNA [NM_002199]
IFI6	9.52261	Homo sapiens interferon, alpha-inducible protein 6 (IFI6), transcript variant 3, mRNA [NM_022873]
LGALS9	9.495	Homo sapiens lectin, galactoside-binding, soluble, 9 (LGALS9), transcript variant 1, mRNA [NM_009587]
TFEC	9.44895	Homo sapiens transcription factor EC (TFEC), transcript variant 1, mRNA [NM_012252]
PDGFRL	9.44127	Homo sapiens platelet-derived growth factor receptor-like (PDGFRL), mRNA [NM_006207]
SIGLEC16	9.35403	Homo sapiens sialic acid binding Ig-like lectin 16 (gene/pseudogene) (SIGLEC16), non-coding RNA [NR_002825]
EREG	9.32851	Homo sapiens epiregulin (EREG), mRNA [NM_001432]
RIPK2	9.31474	Homo sapiens receptor-interacting serine-threonine kinase 2 (RIPK2), mRNA [NM_003821]
ZNFX1	9.24505	Homo sapiens zinc finger, NFX1-type containing 1 (ZNFX1), mRNA [NM_021035]
ERICH3	9.22264	Homo sapiens glutamate-rich 3 (ERICH3), mRNA [NM_001002912]
MRGPRX4	9.21001	Homo sapiens MAS-related GPR, member X4 (MRGPRX4), mRNA [NM_054032]
CASP1	9.20668	Homo sapiens caspase 1, apoptosis-related cysteine peptidase (CASP1), transcript variant alpha, mRNA [NM_033292]
TRAF1	9.19225	Homo sapiens TNF receptor-associated factor 1 (TRAF1), transcript variant 1, mRNA [NM_005658]
IFNW1	9.17668	Homo sapiens interferon, omega 1 (IFNW1), mRNA [NM_002177]
HCK	9.08932	Homo sapiens HCK proto-oncogene, Src family tyrosine kinase (HCK), transcript variant 1, mRNA [NM_002110]
TRAFD1	9.06448	Homo sapiens TRAF-type zinc finger domain containing 1 (TRAFD1), transcript variant 1, mRNA [NM_001143906]
CTRL	9.02421	Homo sapiens chymotrypsin-like (CTRL), mRNA [NM_001907]
HLA-DOB	8.99622	Homo sapiens major histocompatibility complex, class II, DO beta (HLA-DOB), mRNA [NM_002120]
PCLO	8.90927	Homo sapiens piccolo presynaptic cytomatrix protein (PCLO), transcript variant 2, mRNA [NM_014510]
MLKL	8.90652	Homo sapiens mixed lineage kinase domain-like (MLKL), transcript variant 1, mRNA [NM_152649]
LOC100507195	8.9009	Homo sapiens uncharacterized LOC100507195 (LOC100507195), long non-coding RNA [NR_120458]
SAMHD1	8.8787	Homo sapiens SAM domain and HD domain 1 (SAMHD1), mRNA [NM_015474]
CHRNA1	8.87844	Homo sapiens cholinergic receptor, nicotinic, alpha 1 (muscle) (CHRNA1), transcript variant 1, mRNA [NM_001039523]
LOC102724593	8.87379	PREDICTED: Homo sapiens uncharacterized LOC102724593 (LOC102724593), ncRNA [XR_428746]
LOC101928461	8.79793	Homo sapiens uncharacterized LOC101928461 (LOC101928461), long non-coding RNA [NR_125858]
TDRD7	8.78696	Homo sapiens tudor domain containing 7 (TDRD7), transcript variant 1, mRNA [NM_014290]
MYH16	8.72853	Homo sapiens myosin, heavy chain 16 pseudogene (MYH16), non-coding RNA [NR_002147]
IL15	8.712	Homo sapiens interleukin 15 (IL15), transcript variant 2, mRNA [NM_172175]
lnc-KCTD20-1	8.67865	Q8NFP0_HUMAN (Q8NFP0) Small testis-specific peroxisomal protein (PXT1 protein), partial (67%) [THC2754820]
SAMD9	8.65709	Homo sapiens sterile alpha motif domain containing 9 (SAMD9), transcript variant 1, mRNA [NM_017654]
TFPI2	8.64908	Homo sapiens tissue factor pathway inhibitor 2 (TFPI2), transcript variant 1, mRNA [NM_006528]
LINC01140	8.55936	Homo sapiens long intergenic non-protein coding RNA 1140 (LINC01140), transcript variant 5, long non-coding RNA [NR_026989]
MYD88	8.54825	Homo sapiens myeloid differentiation primary response 88 (MYD88), transcript variant 2, mRNA [NM_002468]
ICAM4	8.52837	Homo sapiens intercellular adhesion molecule 4 (Landsteiner-Wiener blood group) (ICAM4), transcript variant 2, mRNA [NM_022377]
DTX3L	8.47564	Homo sapiens deltex 3 like, E3 ubiquitin ligase (DTX3L), mRNA [NM_138287]
TIFA	8.35982	Homo sapiens TRAF-interacting protein with forkhead-associated domain (TIFA), mRNA [NM_052864]
RUNX3	8.3435	Homo sapiens runt-related transcription factor 3 (RUNX3), transcript variant 1, mRNA [NM_001031680]
NFKBIA	8.31902	Homo sapiens nuclear factor of kappa light polypeptide gene enhancer in B-cells inhibitor, alpha (NFKBIA), mRNA [NM_020529]
LOC283485	8.21157	Homo sapiens cDNA FLJ36543 fis, clone TRACH2006194, [AK093862]
lnc-PHYHIP-2	8.21027	LNCipedia lincRNA (lnc-PHYHIP-2), lincRNA [lnc-PHYHIP-2:1]
RNF19B	8.19424	Homo sapiens ring finger protein 19B (RNF19B), transcript variant 1, mRNA [NM_153341]
lnc-MTX1-1	8.16712	LNCipedia lincRNA (lnc-MTX1-1), lincRNA [lnc-MTX1-1:4]
CD83	8.15744	Homo sapiens CD83 molecule (CD83), transcript variant 1, mRNA [NM_004233]
RCSD1	8.14419	Homo sapiens RCSD domain containing 1 (RCSD1), mRNA [NM_052862]
PSMB9	8.10471	Homo sapiens proteasome (prosome, macropain) subunit, beta type, 9 (PSMB9), mRNA [NM_002800]
LOC101929723	8.05824	Homo sapiens uncharacterized LOC101929723 (LOC101929723), transcript variant 1, long non-coding RNA [NR_110262]
PHACTR1	8.02999	phosphatase and actin regulator 1 [Source:HGNC Symbol;Acc:HGNC:20990] [ENST00000379350]
TAP2	8.00871	Homo sapiens transporter 2, ATP-binding cassette, sub-family B (MDR/TAP) (TAP2), transcript variant 1, A allele, mRNA [NM_001290043]
PARP9	8.00824	Homo sapiens poly (ADP-ribose) polymerase family, member 9 (PARP9), transcript variant 1, mRNA [NM_031458]
LOC101928716	8.00287	PREDICTED: Homo sapiens uncharacterized LOC101928716 (LOC101928716), ncRNA [XR_242166]
LOC101927916	7.94677	PREDICTED: Homo sapiens uncharacterized LOC101927916 (LOC101927916), ncRNA [XR_250501]
AIPL1	7.90303	Homo sapiens aryl hydrocarbon receptor interacting protein-like 1 (AIPL1), transcript variant 7, mRNA [NM_001285402]
IFI27	7.84518	Homo sapiens interferon, alpha-inducible protein 27 (IFI27), transcript variant 2, mRNA [NM_005532]
CLDN23	7.81139	Homo sapiens claudin 23 (CLDN23), mRNA [NM_194284]
PTGS2	7.69083	Homo sapiens prostaglandin-endoperoxide synthase 2 (prostaglandin G/H synthase and cyclooxygenase) (PTGS2), mRNA [NM_000963]
GUCY1A3	7.6411	Homo sapiens guanylate cyclase 1, soluble, alpha 3 (GUCY1A3), transcript variant 1, mRNA [NM_000856]
LAG3	7.57762	Homo sapiens lymphocyte-activation gene 3 (LAG3), mRNA [NM_002286]
lnc-C2orf63-1	7.56789	LNCipedia lincRNA (lnc-C2orf63-1), lincRNA [lnc-C2orf63-1:1]
IFNAR2	7.56266	Homo sapiens interferon (alpha, beta and omega) receptor 2 (IFNAR2), transcript variant 1, mRNA [NM_207585]
KYNU	7.4963	Homo sapiens kynureninase (KYNU), transcript variant 2, mRNA [NM_001032998]
DCLK3	7.44117	Homo sapiens doublecortin-like kinase 3 (DCLK3), mRNA [NM_033403]
IFITM1	7.42051	Homo sapiens interferon induced transmembrane protein 1 (IFITM1), mRNA [NM_003641]
JAK2	7.39729	Homo sapiens Janus kinase 2 (JAK2), mRNA [NM_004972]
NAMPT	7.38966	Homo sapiens nicotinamide phosphoribosyltransferase (NAMPT), mRNA [NM_005746]
XAF1	7.33228	Homo sapiens XIAP associated factor 1 (XAF1), transcript variant 1, mRNA [NM_017523]
HDX	7.32002	Homo sapiens highly divergent homeobox (HDX), transcript variant 2, mRNA [NM_144657]
EXOC3L1	7.28379	Homo sapiens exocyst complex component 3-like 1 (EXOC3L1), mRNA [NM_178516]
ITIH4	7.28135	Homo sapiens inter-alpha-trypsin inhibitor heavy chain family, member 4 (ITIH4), transcript variant 1, mRNA [NM_002218]
FYB	7.25677	Homo sapiens FYN binding protein (FYB), transcript variant 1, mRNA [NM_001465]
RBM20	7.25296	Homo sapiens RNA binding motif protein 20 (RBM20), mRNA [NM_001134363]
FAM150B	7.23997	Homo sapiens family with sequence similarity 150, member B (FAM150B), mRNA [NM_001002919]
PARP10	7.19154	Homo sapiens poly (ADP-ribose) polymerase family, member 10 (PARP10), mRNA [NM_032789]
CSAG4	7.16937	Homo sapiens CSAG family, member 4 (pseudogene) (CSAG4), non-coding RNA [NR_073432]
SP100	7.16647	Homo sapiens SP100 nuclear antigen (SP100), transcript variant 1, mRNA [NM_001080391]
ADAP1	7.12201	Homo sapiens ArfGAP with dual PH domains 1 (ADAP1), transcript variant 1, mRNA [NM_006869]
lnc-LRCH1-5	7.10569	LNCipedia lincRNA (lnc-LRCH1-5), lincRNA [lnc-LRCH1-5:1]
PANX1	7.08832	Homo sapiens pannexin 1 (PANX1), mRNA [NM_015368]
TRIM25	7.04567	Homo sapiens tripartite motif containing 25 (TRIM25), mRNA [NM_005082]
RAB20	7.03784	Homo sapiens RAB20, member RAS oncogene family (RAB20), mRNA [NM_017817]
TREX1	7.02728	Homo sapiens three prime repair exonuclease 1 (TREX1), transcript variant 1, mRNA [NM_016381]
MAP3K8	6.96716	Homo sapiens mitogen-activated protein kinase kinase kinase 8 (MAP3K8), transcript variant 1, mRNA [NM_005204]
PKN2-AS1	6.93283	Homo sapiens PKN2 antisense RNA 1 (PKN2-AS1), long non-coding RNA [NR_110682]
GCA	6.92729	Homo sapiens grancalcin, EF-hand calcium binding protein (GCA), mRNA [NM_012198]
LOC102725470	6.91732	PREDICTED: Homo sapiens uncharacterized LOC102725470 (LOC102725470), ncRNA [XR_426000]
FPR2	6.90937	Homo sapiens formyl peptide receptor 2 (FPR2), transcript variant 1, mRNA [NM_001462]
NCOA7	6.86677	Homo sapiens nuclear receptor coactivator 7 (NCOA7), transcript variant 1, mRNA [NM_181782]
LAP3	6.78584	Homo sapiens leucine aminopeptidase 3 (LAP3), mRNA [NM_015907]
TRIM38	6.78236	Homo sapiens tripartite motif containing 38 (TRIM38), mRNA [NM_006355]
GJD3	6.71858	Homo sapiens gap junction protein, delta 3, 31,9kDa (GJD3), mRNA [NM_152219]
ZAR1L	6.71412	Homo sapiens zygote arrest 1-like (ZAR1L), mRNA [NM_001136571]
C21orf91	6.70416	Homo sapiens chromosome 21 open reading frame 91 (C21orf91), transcript variant 2, mRNA [NM_017447]
lnc-TMX1-1	6.69045	LNCipedia lincRNA (lnc-TMX1-1), lincRNA [lnc-TMX1-1:4]
RSPO3	6.68062	Homo sapiens R-spondin 3 (RSPO3), mRNA [NM_032784]
DRD4	6.61472	Homo sapiens dopamine receptor D4 (DRD4), mRNA [NM_000797]
CD7	6.6093	Homo sapiens CD7 molecule (CD7), mRNA [NM_006137]
IFNL1	6.59738	Homo sapiens interferon, lambda 1 (IFNL1), mRNA [NM_172140]
IKBKE	6.58936	Homo sapiens inhibitor of kappa light polypeptide gene enhancer in B-cells, kinase epsilon (IKBKE), transcript variant 1, mRNA [NM_014002]
PLEKHA4	6.5698	Homo sapiens pleckstrin homology domain containing, family A (phosphoinositide binding specific) member 4 (PLEKHA4), transcript variant 1, mRNA [NM_020904]
C11orf86	6.5427	Homo sapiens chromosome 11 open reading frame 86 (C11orf86), mRNA [NM_001136485]
IKZF2	6.51614	Homo sapiens IKAROS family zinc finger 2 (Helios) (IKZF2), transcript variant 2, mRNA [NM_001079526]
lnc-ABCD3-1	6.51126	LNCipedia lincRNA (lnc-ABCD3-1), lincRNA [lnc-ABCD3-1:1]
PAX3	6.50599	Homo sapiens paired box 3 (PAX3), transcript variant PAX3D, mRNA [NM_181458]
EID3	6.48739	Homo sapiens EP300 interacting inhibitor of differentiation 3 (EID3), mRNA [NM_001008394]
FCGR2C	6.43707	Homo sapiens Fc fragment of IgG, low affinity IIc, receptor for (CD32) (gene/pseudogene) (FCGR2C), transcript variant 1, mRNA [NM_201563]
lnc-LGALS14-1	6.42132	LNCipedia lincRNA (lnc-LGALS14-1), lincRNA [lnc-LGALS14-1:1]
AKT1S1	6.41333	Homo sapiens AKT1 substrate 1 (proline-rich) (AKT1S1), transcript variant 5, mRNA [NM_001278160]
CSRNP1	6.3965	Homo sapiens cysteine-serine-rich nuclear protein 1 (CSRNP1), mRNA [NM_033027]
LOC100419583	6.39409	Homo sapiens ring finger protein 4 pseudogene (LOC100419583), non-coding RNA [NR_125376]
MEP1B	6.39002	Homo sapiens meprin A, beta (MEP1B), mRNA [NM_005925]
LOC401242	6.36462	Homo sapiens uncharacterized LOC401242 (LOC401242), long non-coding RNA [NR_033379]
CD40	6.3447	Homo sapiens CD40 molecule, TNF receptor superfamily member 5 (CD40), transcript variant 1, mRNA [NM_001250]
FAM65C	6.32483	Homo sapiens family with sequence similarity 65, member C (FAM65C), transcript variant 2, mRNA [NM_001290268]
RXFP1	6.31872	Homo sapiens relaxin/insulin-like family peptide receptor 1 (RXFP1), transcript variant 1, mRNA [NM_021634]
LOC101927507	6.30164	anoctamin 7 pseudogene 1 [Source:HGNC Symbol;Acc:HGNC:32248] [ENST00000602586]
KLHDC7B	6.29749	Homo sapiens kelch domain containing 7B (KLHDC7B), mRNA [NM_138433]
USP17L1	6.28594	Homo sapiens ubiquitin specific peptidase 17-like family member 1 (USP17L1), mRNA [NM_001256873]
MSX1	6.26806	Homo sapiens msh homeobox 1 (MSX1), mRNA [NM_002448]
CCL3	6.25786	Homo sapiens chemokine (C-C motif) ligand 3 (CCL3), mRNA [NM_002983]
PHACTR4	6.25455	phosphatase and actin regulator 4 [Source:HGNC Symbol;Acc:HGNC:25793] [ENST00000493669]
LINC01354	6.24697	Homo sapiens long intergenic non-protein coding RNA 1354 (LINC01354), long non-coding RNA [NR_038426]
ZC3H12C	6.23528	Homo sapiens zinc finger CCCH-type containing 12C (ZC3H12C), mRNA [NM_033390]
LOC100130539	6.2213	Homo sapiens uncharacterized LOC100130539 (LOC100130539), mRNA [NM_001258000]
LINC01265	6.21783	Homo sapiens long intergenic non-protein coding RNA 1265 (LINC01265), long non-coding RNA [NR_104631]
NUAK2	6.20922	Homo sapiens NUAK family, SNF1-like kinase, 2 (NUAK2), mRNA [NM_030952]
CFLAR	6.16848	Homo sapiens CASP8 and FADD-like apoptosis regulator (CFLAR), transcript variant 8, mRNA [NM_001202519]
CSF1	6.16351	Homo sapiens colony stimulating factor 1 (macrophage) (CSF1), transcript variant 1, mRNA [NM_000757]
DUSP5	6.15694	Homo sapiens dual specificity phosphatase 5 (DUSP5), mRNA [NM_004419]
HAVCR2	6.1491	Homo sapiens hepatitis A virus cellular receptor 2 (HAVCR2), mRNA [NM_032782]
RGS16	6.12596	Homo sapiens regulator of G-protein signaling 16 (RGS16), mRNA [NM_002928]
NINJ1	6.10846	Homo sapiens ninjurin 1 (NINJ1), mRNA [NM_004148]
PML	6.10637	Homo sapiens promyelocytic leukemia (PML), transcript variant 1, mRNA [NM_033238]
PDCD1LG2	6.10557	Homo sapiens programmed cell death 1 ligand 2 (PDCD1LG2), mRNA [NM_025239]
IL18R1	6.07685	Homo sapiens interleukin 18 receptor 1 (IL18R1), transcript variant 1, mRNA [NM_003855]
ZFPM2	6.06522	Homo sapiens zinc finger protein, FOG family member 2 (ZFPM2), mRNA [NM_012082]
DENND3	6.03277	DENN/MADD domain containing 3 [Source:HGNC Symbol;Acc:HGNC:29134] [ENST00000520482]
lnc-PPAP2B-2	6.02805	LNCipedia lincRNA (lnc-PPAP2B-2), lincRNA [lnc-PPAP2B-2:3]
GBP6	6.00356	Homo sapiens guanylate binding protein family, member 6 (GBP6), mRNA [NM_198460]
CARD14	6.0015	Homo sapiens caspase recruitment domain family, member 14 (CARD14), transcript variant 1, mRNA [NM_024110]
lnc-GPR183-2	5.98015	LNCipedia lincRNA (lnc-GPR183-2), lincRNA [lnc-GPR183-2:4]
TGM1	5.96339	Homo sapiens transglutaminase 1 (TGM1), mRNA [NM_000359]
RNF144B	5.95176	Homo sapiens ring finger protein 144B (RNF144B), mRNA [NM_182757]
CASP10	5.93919	Homo sapiens caspase 10, apoptosis-related cysteine peptidase (CASP10), transcript variant 1, mRNA [NM_032977]
KCNA1	5.93217	Homo sapiens potassium channel, voltage gated shaker related subfamily A, member 1 (KCNA1), mRNA [NM_000217]
OGFR	5.93075	Homo sapiens opioid growth factor receptor (OGFR), mRNA [NM_007346]
CGNL1	5.92143	Homo sapiens cingulin-like 1 (CGNL1), transcript variant 2, mRNA [NM_032866]
IL7R	5.9146	Homo sapiens interleukin 7 receptor (IL7R), transcript variant 1, mRNA [NM_002185]
ZBP1	5.87934	Homo sapiens Z-DNA binding protein 1 (ZBP1), transcript variant 4, mRNA [NM_001160419]
ACSL5	5.83082	Homo sapiens acyl-CoA synthetase long-chain family member 5 (ACSL5), transcript variant 3, mRNA [NM_203380]
lnc-ZNF286A-4	5.82273	PMP22_HUMAN (Q01453) Peripheral myelin protein 22 (PMP-22), partial (16%) [THC2611153]
lnc-POLR2B-1	5.81184	LNCipedia lincRNA (lnc-POLR2B-1), lincRNA [lnc-POLR2B-1:4]
SLIT2-IT1	5.78892	Homo sapiens SLIT2 intronic transcript 1 (non-protein coding) (SLIT2-IT1), long non-coding RNA [NR_037876]
HS3ST3B1	5.7877	Homo sapiens heparan sulfate (glucosamine) 3-O-sulfotransferase 3B1 (HS3ST3B1), transcript variant 1, mRNA [NM_006041]
lnc-SLC6A12-2	5.77953	Q80TJ8_MOUSE (Q80TJ8) MKIAA1110 protein (Fragment), partial (4%) [THC2709462]
EDN1	5.77538	Homo sapiens endothelin 1 (EDN1), transcript variant 1, mRNA [NM_001955]
MSC	5.76449	Homo sapiens musculin (MSC), mRNA [NM_005098]
ARHGAP27	5.74252	Homo sapiens Rho GTPase activating protein 27 (ARHGAP27), transcript variant 4, mRNA [NM_001282290]
NMI	5.68364	Homo sapiens N-myc (and STAT) interactor (NMI), mRNA [NM_004688]
SPTBN5	5.65818	Homo sapiens spectrin, beta, non-erythrocytic 5 (SPTBN5), mRNA [NM_016642]
lnc-LRRC40-1	5.65786	LNCipedia lincRNA (lnc-LRRC40-1), lincRNA [lnc-LRRC40-1:1]
RAD9A	5.6338	Homo sapiens RAD9 homolog A (S, pombe) (RAD9A), transcript variant 1, mRNA [NM_004584]
PMAIP1	5.60238	Homo sapiens phorbol-12-myristate-13-acetate-induced protein 1 (PMAIP1), mRNA [NM_021127]
LOC102725300	5.59923	PREDICTED: Homo sapiens uncharacterized LOC102725300 (LOC102725300), ncRNA [XR_424687]
FBXO6	5.58676	Homo sapiens F-box protein 6 (FBXO6), mRNA [NM_018438]
BRCA2	5.58601	Homo sapiens breast cancer 2, early onset (BRCA2), mRNA [NM_000059]
HECTD2-AS1	5.56778	Homo sapiens HECTD2 antisense RNA 1 (HECTD2-AS1), long non-coding RNA [NR_024467]
CRYBA4	5.52792	Homo sapiens crystallin, beta A4 (CRYBA4), mRNA [NM_001886]
TNIP1	5.52732	Homo sapiens TNFAIP3 interacting protein 1 (TNIP1), transcript variant 5, mRNA [NM_006058]
SYNE1	5.4973	Homo sapiens mRNA; cDNA DKFZp547N107 (from clone DKFZp547N107), [AL713682]
lnc-LRMP-2	5.49604	DA734982 NT2RP2 Homo sapiens cDNA clone NT2RP2006415 5', mRNA sequence [DA734982]
LRRC66	5.49002	Homo sapiens leucine rich repeat containing 66 (LRRC66), mRNA [NM_001024611]
DNAJB13	5.48048	Homo sapiens DnaJ (Hsp40) homolog, subfamily B, member 13 (DNAJB13), mRNA [NM_153614]
RORB	5.47813	Homo sapiens RAR-related orphan receptor B (RORB), mRNA [NM_006914]
MOB3C	5.46608	Homo sapiens MOB kinase activator 3C (MOB3C), transcript variant 1, mRNA [NM_145279]
SSTR5	5.452	Homo sapiens somatostatin receptor 5 (SSTR5), transcript variant 1, mRNA [NM_001053]
lnc-ARRDC3-1	5.44715	LNCipedia lincRNA (lnc-ARRDC3-1), lincRNA [lnc-ARRDC3-1:1]
CARD16	5.4364	Homo sapiens caspase recruitment domain family, member 16 (CARD16), transcript variant 1, mRNA [NM_001017534]
WARS	5.43225	Homo sapiens tryptophanyl-tRNA synthetase (WARS), transcript variant 1, mRNA [NM_004184]
BHLHE22	5.43004	Homo sapiens basic helix-loop-helix family, member e22 (BHLHE22), mRNA [NM_152414]
HCAR3	5.41683	Homo sapiens hydroxycarboxylic acid receptor 3 (HCAR3), mRNA [NM_006018]
ZNF107	5.40941	Homo sapiens zinc finger protein 107 (ZNF107), transcript variant 1, mRNA [NM_016220]
ARL5B	5.40682	Homo sapiens ADP-ribosylation factor-like 5B (ARL5B), mRNA [NM_178815]
LOC101929709	5.39791	PREDICTED: Homo sapiens uncharacterized LOC101929709 (RP11-37B2,1), ncRNA [XR_242401]
ZCCHC2	5.3883	Homo sapiens zinc finger, CCHC domain containing 2 (ZCCHC2), transcript variant 2, non-coding RNA [NR_126534]
SAT1	5.35133	spermidine/spermine N1-acetyltransferase 1 [Source:HGNC Symbol;Acc:HGNC:10540] [ENST00000379253]
NFKB2	5.33866	Homo sapiens nuclear factor of kappa light polypeptide gene enhancer in B-cells 2 (p49/p100) (NFKB2), transcript variant 3, mRNA [NM_001288724]
TMEM62	5.31363	Homo sapiens transmembrane protein 62 (TMEM62), mRNA [NM_024956]
ANXA2R	5.29947	Homo sapiens annexin A2 receptor (ANXA2R), mRNA [NM_001014279]
LHFPL1	5.27036	Homo sapiens lipoma HMGIC fusion partner-like 1 (LHFPL1), mRNA [NM_178175]
SECTM1	5.27003	Homo sapiens secreted and transmembrane 1 (SECTM1), mRNA [NM_003004]
BEST3	5.21428	Homo sapiens bestrophin 3 (BEST3), transcript variant 1, mRNA [NM_032735]
RELB	5.20526	Homo sapiens v-rel avian reticuloendotheliosis viral oncogene homolog B (RELB), mRNA [NM_006509]
SLC18B1	5.20165	Homo sapiens solute carrier family 18, subfamily B, member 1 (SLC18B1), mRNA [NM_052831]
FLJ32255	5.17968	Homo sapiens uncharacterized LOC643977 (FLJ32255), long non-coding RNA [NR_104643]
IGFLR1	5.17847	Homo sapiens IGF-like family receptor 1 (IGFLR1), mRNA [NM_024660]
MB21D1	5.17148	Homo sapiens Mab-21 domain containing 1 (MB21D1), mRNA [NM_138441]
LINC00640	5.16342	Homo sapiens long intergenic non-protein coding RNA 640 (LINC00640), long non-coding RNA [NR_038358]
LOC102723642	5.14386	PREDICTED: Homo sapiens uncharacterized LOC102723642 (LOC102723642), ncRNA [XR_428661]
CXorf38	5.1432	Homo sapiens chromosome X open reading frame 38 (CXorf38), mRNA [NM_144970]
STAT5A	5.13378	Homo sapiens signal transducer and activator of transcription 5A (STAT5A), transcript variant 2, mRNA [NM_003152]
TRIM5	5.12126	Homo sapiens tripartite motif containing 5 (TRIM5), transcript variant gamma, mRNA [NM_033092]
HEATR9	5.09992	Homo sapiens HEAT repeat containing 9 (HEATR9), mRNA [NM_152781]
RNF122	5.09905	Homo sapiens ring finger protein 122 (RNF122), mRNA [NM_024787]
SLFN13	5.08671	Homo sapiens schlafen family member 13 (SLFN13), mRNA [NM_144682]
ADORA2A-AS1	5.07918	Homo sapiens ADORA2A antisense RNA 1 (ADORA2A-AS1), transcript variant 1, long non-coding RNA [NR_028484]
SPSB1	5.07069	Homo sapiens splA/ryanodine receptor domain and SOCS box containing 1 (SPSB1), mRNA [NM_025106]
lnc-PXDN-4	5.06289	Q36KQ6_MARHY (Q36KQ6) Malonyl CoA-acyl carrier protein transacylase, partial (6%) [THC2695643]
lnc-AKAP1-1	5.05146	Homo sapiens cDNA FLJ42449 fis, clone BRACE2003887, [AK124440]
SLFN12	5.03335	Homo sapiens schlafen family member 12 (SLFN12), transcript variant 1, mRNA [NM_018042]
LYPD1	5.03206	Homo sapiens LY6/PLAUR domain containing 1 (LYPD1), transcript variant 1, mRNA [NM_144586]
MMP1	5.02946	Homo sapiens matrix metallopeptidase 1 (interstitial collagenase) (MMP1), transcript variant 1, mRNA [NM_002421]
MT1B	5.02317	Homo sapiens metallothionein 1B (MT1B), mRNA [NM_005947]
UBE2L6	4.99968	Homo sapiens ubiquitin-conjugating enzyme E2L 6 (UBE2L6), transcript variant 2, mRNA [NM_198183]
PCGF5	4.9709	Homo sapiens polycomb group ring finger 5 (PCGF5), transcript variant 3, non-coding RNA [NR_046310]
SMARCA5-AS1	4.96159	Homo sapiens SMARCA5 antisense RNA 1 (SMARCA5-AS1), long non-coding RNA [NR_104027]
LRCH1	4.95395	Homo sapiens leucine-rich repeats and calponin homology (CH) domain containing 1 (LRCH1), transcript variant 3, mRNA [NM_001164213]
CCDC170	4.95128	Homo sapiens coiled-coil domain containing 170 (CCDC170), mRNA [NM_025059]
XLOC_l2_001302	4.9184	BROAD Institute lincRNA (XLOC_l2_001302), lincRNA [TCONS_l2_00001761]
PDE6H	4.9159	Homo sapiens phosphodiesterase 6H, cGMP-specific, cone, gamma (PDE6H), mRNA [NM_006205]
TESK2	4.91044	Homo sapiens testis-specific kinase 2 (TESK2), mRNA [NM_007170]
lnc-CHAF1B-3	4.90736	LNCipedia lincRNA (lnc-CHAF1B-3), lincRNA [lnc-CHAF1B-3:1]
LOC401433	4.90176	Homo sapiens cDNA FLJ45817 fis, clone NT2RP7020343, [AK127717]
LGALS8	4.89525	lectin, galactoside-binding, soluble, 8 [Source:HGNC Symbol;Acc:HGNC:6569] [ENST00000366583]
CASP7	4.88981	Homo sapiens caspase 7, apoptosis-related cysteine peptidase (CASP7), transcript variant d, mRNA [NM_033338]
LOC100128494	4.88708	Homo sapiens uncharacterized LOC100128494 (LOC100128494), long non-coding RNA [NR_104178]
lnc-UBL4B-1	4.87379	LNCipedia lincRNA (lnc-UBL4B-1), lincRNA [lnc-UBL4B-1:5]
MCOLN2	4.86126	Homo sapiens mucolipin 2 (MCOLN2), mRNA [NM_153259]
TEX29	4.86065	Homo sapiens testis expressed 29 (TEX29), transcript variant 2, mRNA [NM_152324]
LINC01556	4.85078	Homo sapiens long intergenic non-protein coding RNA 1556 (LINC01556), long non-coding RNA [NR_103538]
KCNJ12	4.84572	Homo sapiens potassium channel, inwardly rectifying subfamily J, member 12 (KCNJ12), mRNA [NM_021012]
KCTD14	4.84377	Homo sapiens potassium channel tetramerization domain containing 14 (KCTD14), transcript variant 1, mRNA [NM_023930]
LRCH2	4.82731	Homo sapiens leucine-rich repeats and calponin homology (CH) domain containing 2 (LRCH2), transcript variant 1, mRNA [NM_020871]
PSMB8	4.82452	Homo sapiens proteasome (prosome, macropain) subunit, beta type, 8 (PSMB8), transcript variant 1, mRNA [NM_004159]
PELI1	4.81525	Homo sapiens pellino E3 ubiquitin protein ligase 1 (PELI1), mRNA [NM_020651]
TRIM26	4.81053	Homo sapiens tripartite motif containing 26 (TRIM26), transcript variant 1, mRNA [NM_003449]
SLC1A3	4.8071	Homo sapiens solute carrier family 1 (glial high affinity glutamate transporter), member 3 (SLC1A3), transcript variant 3, mRNA [NM_001166696]
MID1	4.79186	Homo sapiens midline 1 (MID1), transcript variant 6, mRNA [NM_001193278]
ANGPTL4	4.78463	Homo sapiens angiopoietin-like 4 (ANGPTL4), transcript variant 1, mRNA [NM_139314]
AMPD3	4.77786	Homo sapiens adenosine monophosphate deaminase 3 (AMPD3), transcript variant 3, mRNA [NM_001025390]
KIAA0040	4.77777	Homo sapiens KIAA0040 (KIAA0040), transcript variant 1, mRNA [NM_001162893]
PARP8	4.7769	Homo sapiens poly (ADP-ribose) polymerase family, member 8 (PARP8), transcript variant 2, mRNA [NM_024615]
RELA	4.76715	Homo sapiens v-rel avian reticuloendotheliosis viral oncogene homolog A (RELA), transcript variant 1, mRNA [NM_021975]
LOC101927963	4.75872	PREDICTED: Homo sapiens uncharacterized LOC101927963 (LOC101927963), transcript variant X3, ncRNA [XR_426361]
lnc-MRPL39-4	4.74358	LNCipedia lincRNA (lnc-MRPL39-4), lincRNA [lnc-MRPL39-4:1]
LOC101927969	4.7404	PREDICTED: Homo sapiens uncharacterized LOC101927969 (CTC-558O2,1), ncRNA [XR_245292]
CACNA1A	4.72929	Homo sapiens calcium channel, voltage-dependent, P/Q type, alpha 1A subunit (CACNA1A), transcript variant 2, mRNA [NM_023035]
MT1HL1	4.71549	Homo sapiens metallothionein 1H-like 1 (MT1HL1), mRNA [NM_001276687]
CCDC147-AS1	4.70898	Homo sapiens CCDC147 antisense RNA 1 (head to head) (CCDC147-AS1), long non-coding RNA [NR_108036]
LOC101929128	4.70094	Homo sapiens uncharacterized LOC101929128 (LOC101929128), long non-coding RNA [NR_125431]
FAS-AS1	4.64605	Homo sapiens FAS antisense RNA 1 (FAS-AS1), long non-coding RNA [NR_028371]
PAPD5	4.64357	Homo sapiens PAP associated domain containing 5 (PAPD5), transcript variant 1, mRNA [NM_001040284]
MT1L	4.62965	Homo sapiens metallothionein 1L (gene/pseudogene) (MT1L), non-coding RNA [NR_001447]
STAT1	4.6246	Homo sapiens signal transducer and activator of transcription 1, 91kDa (STAT1), transcript variant beta, mRNA [NM_139266]
ARID5A	4.61084	Homo sapiens AT rich interactive domain 5A (MRF1-like) (ARID5A), mRNA [NM_212481]
SLC12A7	4.59916	Homo sapiens solute carrier family 12 (potassium/chloride transporter), member 7 (SLC12A7), mRNA [NM_006598]
lnc-FGGY-3	4.59403	LNCipedia lincRNA (lnc-FGGY-3), lincRNA [lnc-FGGY-3:1]
lnc-PHACTR4-1	4.59287	Homo sapiens cDNA FLJ13845 fis, clone THYRO1000815, [AK023907]
FLJ31104	4.59193	Homo sapiens uncharacterized LOC441072 (FLJ31104), long non-coding RNA [NR_102755]
OGFR-AS1	4.56932	Homo sapiens OGFR antisense RNA 1 (OGFR-AS1), long non-coding RNA [NR_102430]
TRIM56	4.54018	Homo sapiens tripartite motif containing 56 (TRIM56), mRNA [NM_030961]
lnc-UCHL3-5	4.538	LNCipedia lincRNA (lnc-UCHL3-5), lincRNA [lnc-UCHL3-5:1]
MARCKSL1	4.53645	Homo sapiens MARCKS-like 1 (MARCKSL1), transcript variant 1, mRNA [NM_023009]
CCL19	4.52931	Homo sapiens chemokine (C-C motif) ligand 19 (CCL19), mRNA [NM_006274]
BAZ1A	4.52159	Homo sapiens bromodomain adjacent to zinc finger domain, 1A (BAZ1A), transcript variant 1, mRNA [NM_013448]
PAPLN	4.51972	Homo sapiens papilin, proteoglycan-like sulfated glycoprotein (PAPLN), mRNA [NM_173462]
ESR1	4.51546	Homo sapiens estrogen receptor 1 (ESR1), transcript variant 1, mRNA [NM_000125]
ADPGK-AS1	4.51503	Homo sapiens ADPGK antisense RNA 1 (ADPGK-AS1), long non-coding RNA [NR_040107]
LGALS2	4.51079	Homo sapiens lectin, galactoside-binding, soluble, 2 (LGALS2), mRNA [NM_006498]
SP140	4.51014	Homo sapiens SP140 nuclear body protein (SP140), transcript variant 2, mRNA [NM_001005176]
lnc-JMJD7-PLA2G4B-2	4.50492	LNCipedia lincRNA (lnc-JMJD7-PLA2G4B-2), lincRNA [lnc-JMJD7-PLA2G4B-2:1]
LOC153684	4.50167	Homo sapiens uncharacterized LOC153684 (LOC153684), long non-coding RNA [NR_015447]
DTX4	4.50024	Homo sapiens deltex 4, E3 ubiquitin ligase (DTX4), transcript variant 1, mRNA [NM_015177]
EIF2AK2	4.49736	Homo sapiens eukaryotic translation initiation factor 2-alpha kinase 2 (EIF2AK2), transcript variant 3, mRNA [NM_001135652]
lnc-KLF7-1	4.49371	LNCipedia lincRNA (lnc-KLF7-1), lincRNA [lnc-KLF7-1:3]
MASTL	4.47605	Homo sapiens microtubule associated serine/threonine kinase-like (MASTL), transcript variant 2, mRNA [NM_032844]
ZBTB42	4.45611	Homo sapiens zinc finger and BTB domain containing 42 (ZBTB42), mRNA [NM_001137601]
LOC101927100	4.41624	Homo sapiens uncharacterized LOC101927100 (LOC101927100), transcript variant 1, long non-coding RNA [NR_109874]
AREG	4.41412	Homo sapiens amphiregulin (AREG), mRNA [NM_001657]
L2HGDH	4.39282	Homo sapiens L-2-hydroxyglutarate dehydrogenase (L2HGDH), mRNA [NM_024884]
MT1A	4.38199	Homo sapiens metallothionein 1A (MT1A), mRNA [NM_005946]
LOC100129363	4.34707	Homo sapiens cDNA FLJ46623 fis, clone TLUNG2001810, [AK128478]
GSAP	4.33448	Homo sapiens gamma-secretase activating protein (GSAP), mRNA [NM_017439]
lnc-TMEM105-1	4.3211	LNCipedia lincRNA (lnc-TMEM105-1), lincRNA [lnc-TMEM105-1:1]
EMR1	4.31785	Homo sapiens egf-like module containing, mucin-like, hormone receptor-like 1 (EMR1), transcript variant 1, mRNA [NM_001974]
TNFAIP8	4.31272	Homo sapiens tumor necrosis factor, alpha-induced protein 8 (TNFAIP8), transcript variant 3, mRNA [NM_001286813]
CD82	4.30482	Homo sapiens CD82 molecule (CD82), transcript variant 1, mRNA [NM_002231]
ZNF618	4.28179	Homo sapiens zinc finger protein 618 (ZNF618), mRNA [NM_133374]
PI4K2B	4.26943	Homo sapiens phosphatidylinositol 4-kinase type 2 beta (PI4K2B), mRNA [NM_018323]
WTAP	4.26597	Homo sapiens Wilms tumor 1 associated protein (WTAP), transcript variant 3, mRNA [NM_152858]
C19orf66	4.25228	Homo sapiens chromosome 19 open reading frame 66 (C19orf66), mRNA [NM_018381]
LINC00908	4.25227	Homo sapiens long intergenic non-protein coding RNA 908 (LINC00908), long non-coding RNA [NR_015417]
ZFYVE26	4.23686	Homo sapiens zinc finger, FYVE domain containing 26 (ZFYVE26), mRNA [NM_015346]
LINC00158	4.22349	Homo sapiens long intergenic non-protein coding RNA 158 (LINC00158), long non-coding RNA [NR_024027]
NFKBIE	4.21924	Homo sapiens nuclear factor of kappa light polypeptide gene enhancer in B-cells inhibitor, epsilon (NFKBIE), mRNA [NM_004556]
lnc-TMTC3-5	4.21421	LNCipedia lincRNA (lnc-TMTC3-5), lincRNA [lnc-TMTC3-5:3]
CLEC2D	4.19916	Homo sapiens C-type lectin domain family 2, member D (CLEC2D), transcript variant 1, mRNA [NM_013269]
SCAMP1-AS1	4.19854	SCAMP1 antisense RNA 1 [Source:HGNC Symbol;Acc:HGNC:50544] [ENST00000513755]
PRKD2	4.19517	Homo sapiens protein kinase D2 (PRKD2), transcript variant 1, mRNA [NM_016457]
SQRDL	4.19448	Homo sapiens sulfide quinone reductase-like (yeast) (SQRDL), transcript variant 1, mRNA [NM_021199]
KCNJ18	4.1863	Homo sapiens potassium channel, inwardly rectifying subfamily J, member 18 (KCNJ18), mRNA [NM_001194958]
B4GALT5	4.18431	Homo sapiens UDP-Gal:betaGlcNAc beta 1,4- galactosyltransferase, polypeptide 5 (B4GALT5), mRNA [NM_004776]
SLFN5	4.18056	Homo sapiens schlafen family member 5 (SLFN5), mRNA [NM_144975]
PSMD6-AS2	4.17956	Homo sapiens PSMD6 antisense RNA 2 (PSMD6-AS2), long non-coding RNA [NR_038286]
SLC43A3	4.17349	Homo sapiens solute carrier family 43, member 3 (SLC43A3), transcript variant 3, mRNA [NM_199329]
HIF1A-AS1	4.16891	Homo sapiens HIF1A antisense RNA 1 (HIF1A-AS1), long non-coding RNA [NR_047116]
DBNL	4.14109	Homo sapiens mRNA for Drebrin-like protein variant protein, [AB209486]
NCEH1	4.13292	Homo sapiens neutral cholesterol ester hydrolase 1 (NCEH1), transcript variant 2, mRNA [NM_020792]
lnc-IL6-3	4.12784	LNCipedia lincRNA (lnc-IL6-3), lincRNA [lnc-IL6-3:5]
RNF148	4.1212	Homo sapiens ring finger protein 148 (RNF148), mRNA [NM_198085]
lnc-SLC48A1-1	4.11761	Q49AT5_HUMAN (Q49AT5) CPXM2 protein, partial (12%) [THC2749072]
TLR7	4.11147	Homo sapiens toll-like receptor 7 (TLR7), mRNA [NM_016562]
PATL2	4.09606	Homo sapiens protein associated with topoisomerase II homolog 2 (yeast) (PATL2), mRNA [NM_001145112]
LOC101929626	4.0941	Homo sapiens uncharacterized LOC101929626 (LOC101929626), long non-coding RNA [NR_125987]
BTN3A1	4.08847	Homo sapiens butyrophilin, subfamily 3, member A1 (BTN3A1), transcript variant 1, mRNA [NM_007048]
POLA2	4.08763	polymerase (DNA directed), alpha 2, accessory subunit [Source:HGNC Symbol;Acc:HGNC:30073] [ENST00000534785]
C17orf67	4.08611	Homo sapiens chromosome 17 open reading frame 67 (C17orf67), mRNA [NM_001085430]
NUDCD1	4.08458	Homo sapiens NudC domain containing 1 (NUDCD1), transcript variant 1, mRNA [NM_032869]
SLC25A37	4.08321	Homo sapiens solute carrier family 25 (mitochondrial iron transporter), member 37 (SLC25A37), mRNA [NM_016612]
LINC01138	4.07226	long intergenic non-protein coding RNA 1138 [Source:HGNC Symbol;Acc:HGNC:49454] [ENST00000622328]
IRAK2	4.07061	Homo sapiens interleukin-1 receptor-associated kinase 2 (IRAK2), mRNA [NM_001570]
CDC14C	4.06682	Homo sapiens cell division cycle 14C (CDC14C), non-coding RNA [NR_003595]
lnc-CDIPT-1	4.0501	Homo sapiens cDNA FLJ40153 fis, clone TESTI2014324, [AK097472]
LOC101929535	4.04265	PREDICTED: Homo sapiens uncharacterized LOC101929535 (LOC101929535), ncRNA [XR_242017]
ACKR4	4.03234	Homo sapiens atypical chemokine receptor 4 (ACKR4), transcript variant 1, mRNA [NM_178445]
LOC101927027	4.03178	Homo sapiens uncharacterized LOC101927027 (LOC101927027), transcript variant 3, long non-coding RNA [NR_110206]
NFKB1	4.02438	Homo sapiens nuclear factor of kappa light polypeptide gene enhancer in B-cells 1 (NFKB1), transcript variant 1, mRNA [NM_003998]
RNF114	4.02385	Homo sapiens ring finger protein 114 (RNF114), mRNA [NM_018683]
C8orf4	4.0226	Homo sapiens chromosome 8 open reading frame 4 (C8orf4), mRNA [NM_020130]
NRP2	4.01343	Homo sapiens neuropilin 2 (NRP2), transcript variant 6, mRNA [NM_201264]
GPD2	4.00489	Homo sapiens glycerol-3-phosphate dehydrogenase 2 (mitochondrial) (GPD2), transcript variant 1, mRNA [NM_001083112]
LOC730257	3.99837	PREDICTED: Homo sapiens uncharacterized LOC730257 (LOC730257), misc_RNA [XR_426840]
TRAPPC3L	3.99681	trafficking protein particle complex 3-like [Source:HGNC Symbol;Acc:HGNC:21090] [ENST00000356128]
RFPL4AL1	3.98903	Homo sapiens ret finger protein-like 4A-like 1 (RFPL4AL1), mRNA [NM_001277397]
DCP1A	3.98615	Homo sapiens decapping mRNA 1A (DCP1A), transcript variant 1, mRNA [NM_018403]
NUB1	3.98174	Homo sapiens negative regulator of ubiquitin-like proteins 1 (NUB1), transcript variant 2, mRNA [NM_016118]
ODF3B	3.96454	Homo sapiens outer dense fiber of sperm tails 3B (ODF3B), mRNA [NM_001014440]
LOC101927239	3.96452	Homo sapiens uncharacterized LOC101927239 (LOC101927239), long non-coding RNA [NR_110748]
TMEM106A	3.94653	Homo sapiens transmembrane protein 106A (TMEM106A), transcript variant 1, mRNA [NM_001291586]
USP42	3.93739	Homo sapiens ubiquitin specific peptidase 42 (USP42), mRNA [NM_032172]
ANO2	3.88803	Homo sapiens anoctamin 2, calcium activated chloride channel (ANO2), transcript variant 2, mRNA [NM_001278597]
LINC00240	3.88533	Homo sapiens long intergenic non-protein coding RNA 240 (LINC00240), long non-coding RNA [NR_026775]
DDO	3.88362	Homo sapiens D-aspartate oxidase (DDO), transcript variant 1, mRNA [NM_003649]
lnc-DNAJC7-1	3.88285	LNCipedia lincRNA (lnc-DNAJC7-1), lincRNA [lnc-DNAJC7-1:1]
UHRF1BP1	3.88179	Homo sapiens UHRF1 binding protein 1 (UHRF1BP1), mRNA [NM_017754]
SLC26A4	3.86008	Homo sapiens solute carrier family 26 (anion exchanger), member 4 (SLC26A4), mRNA [NM_000441]
CSTF3	3.85716	Homo sapiens cleavage stimulation factor, 3' pre-RNA, subunit 3, 77kDa (CSTF3), transcript variant 1, mRNA [NM_001326]
ACTN1-AS1	3.85338	Homo sapiens ACTN1 antisense RNA 1 (ACTN1-AS1), long non-coding RNA [NR_073422]
CCNJ	3.85279	Homo sapiens cyclin J (CCNJ), transcript variant 2, mRNA [NM_019084]
GTPBP1	3.85203	Homo sapiens GTP binding protein 1 (GTPBP1), mRNA [NM_004286]
PTGIR	3.83502	Homo sapiens prostaglandin I2 (prostacyclin) receptor (IP) (PTGIR), mRNA [NM_000960]
SHOX2	3.83474	Homo sapiens short stature homeobox 2 (SHOX2), transcript variant 1, mRNA [NM_003030]
PTX3	3.83113	Homo sapiens pentraxin 3, long (PTX3), mRNA [NM_002852]
TRANK1	3.83023	Homo sapiens tetratricopeptide repeat and ankyrin repeat containing 1 (TRANK1), mRNA [NM_014831]
ZNF710	3.82952	Homo sapiens zinc finger protein 710 (ZNF710), mRNA [NM_198526]
lnc-FAM174B-4	3.81663	Synthetic construct Homo sapiens gateway clone IMAGE:100020022 3' read SLCO3A1 mRNA, [CU674285]
GRAMD1C	3.81492	Homo sapiens GRAM domain containing 1C (GRAMD1C), transcript variant 1, mRNA [NM_017577]
HLA-A	3.81465	major histocompatibility complex, class I, A [Source:HGNC Symbol;Acc:HGNC:4931] [ENST00000464610]
RBM43	3.81166	Homo sapiens RNA binding motif protein 43 (RBM43), mRNA [NM_198557]
DNAJA1P5	3.80783	Homo sapiens HEJ1 mRNA, complete cds, [AF395440]
MAML2	3.80747	mastermind-like 2 (Drosophila) [Source:HGNC Symbol;Acc:HGNC:16259] [ENST00000618849]
C1orf186	3.80315	Homo sapiens chromosome 1 open reading frame 186 (C1orf186), mRNA [NM_001007544]
IGF1	3.78858	Homo sapiens insulin-like growth factor 1 (somatomedin C) (IGF1), transcript variant 4, mRNA [NM_000618]
STARD5	3.78115	Homo sapiens StAR-related lipid transfer (START) domain containing 5 (STARD5), mRNA [NM_181900]
LINC01429	3.77415	Homo sapiens long intergenic non-protein coding RNA 1429 (LINC01429), long non-coding RNA [NR_110016]
ENKUR	3.76995	Homo sapiens enkurin, TRPC channel interacting protein (ENKUR), transcript variant 1, mRNA [NM_145010]
ETV6	3.76471	Homo sapiens ets variant 6 (ETV6), mRNA [NM_001987]
C6orf165	3.76365	Homo sapiens chromosome 6 open reading frame 165 (C6orf165), mRNA [NM_001031743]
lnc-CHAF1B-2	3.76293	ALU1_HUMAN (P39188) Alu subfamily J sequence contamination warning entry, partial (8%) [THC2628752]
LOC101060157	3.76145	PREDICTED: Homo sapiens mucin-19-like (LOC101060157), mRNA [XM_006709929]
ATP1B2	3.76085	Homo sapiens ATPase, Na+/K+ transporting, beta 2 polypeptide (ATP1B2), transcript variant 1, mRNA [NM_001678]
MYB	3.75822	Homo sapiens v-myb avian myeloblastosis viral oncogene homolog (MYB), transcript variant 2, mRNA [NM_005375]
SAMD4A	3.74215	Homo sapiens sterile alpha motif domain containing 4A (SAMD4A), transcript variant 1, mRNA [NM_015589]
ANTXR2	3.73744	Homo sapiens anthrax toxin receptor 2 (ANTXR2), transcript variant 1, mRNA [NM_058172]
CBR3	3.73579	Homo sapiens carbonyl reductase 3 (CBR3), mRNA [NM_001236]
lnc-MFN1-1	3.7243	ALU8_HUMAN (P39195) Alu subfamily SX sequence contamination warning entry, partial (14%) [THC2573718]
SDCBP2-AS1	3.72136	Homo sapiens SDCBP2 antisense RNA 1 (SDCBP2-AS1), transcript variant 1, long non-coding RNA [NR_040047]
XLOC_l2_000427	3.7021	BROAD Institute lincRNA (XLOC_l2_000427), lincRNA [TCONS_l2_00000598]
TRIM22	3.69694	Homo sapiens tripartite motif containing 22 (TRIM22), transcript variant 1, mRNA [NM_006074]
ASAH2	3.69177	Homo sapiens N-acylsphingosine amidohydrolase (non-lysosomal ceramidase) 2 (ASAH2), transcript variant 1, mRNA [NM_019893]
GFPT2	3.6864	Homo sapiens glutamine-fructose-6-phosphate transaminase 2 (GFPT2), mRNA [NM_005110]
RCAN1	3.67703	Homo sapiens regulator of calcineurin 1 (RCAN1), transcript variant 1, mRNA [NM_004414]
UBA7	3.67564	Homo sapiens ubiquitin-like modifier activating enzyme 7 (UBA7), mRNA [NM_003335]
IFIT5	3.67361	Homo sapiens interferon-induced protein with tetratricopeptide repeats 5 (IFIT5), mRNA [NM_012420]
MIR762HG	3.6711	Homo sapiens MIR762 host gene (non-protein coding) (MIR762HG), transcript variant 2, long non-coding RNA [NR_110941]
lnc-NCOA3-9	3.6703	LNCipedia lincRNA (lnc-NCOA3-9), lincRNA [lnc-NCOA3-9:4]
C8orf60	3.66941	Homo sapiens cDNA FLJ12193 fis, clone MAMMA1000856, [AK022255]
MUSTN1	3.66808	Homo sapiens musculoskeletal, embryonic nuclear protein 1 (MUSTN1), mRNA [NM_205853]
FRMD3	3.66156	Homo sapiens FERM domain containing 3 (FRMD3), transcript variant 1, mRNA [NM_174938]
EHD4	3.65964	Homo sapiens EH-domain containing 4 (EHD4), mRNA [NM_139265]
STEAP2	3.65946	Homo sapiens STEAP family member 2, metalloreductase (STEAP2), transcript variant 1, mRNA [NM_152999]
XLOC_l2_015438	3.65358	BROAD Institute lincRNA (XLOC_l2_015438), lincRNA [TCONS_l2_00030116]
lnc-RNASE13-1	3.65317	Homo sapiens cDNA FLJ13281 fis, clone OVARC1001074, [AK023343]
XLOC_l2_014579	3.6528	BROAD Institute lincRNA (XLOC_l2_014579), lincRNA [TCONS_l2_00028290]
AZIN2	3.64808	Homo sapiens antizyme inhibitor 2 (AZIN2), transcript variant 1, mRNA [NM_052998]
lnc-CXADR-1	3.64803	738972 human reverse-transcribed RNA Homo sapiens cDNA clone 7562_D12_CLONED_RTPCR 5' similar to chr21_18087603_18087766_m_primer_5race_13,chr21_18550741_18551006_p_primer_5race_53,p, mRNA sequence [GR941711]
LMO4	3.63548	Homo sapiens LIM domain only 4 (LMO4), mRNA [NM_006769]
LOC101928650	3.6306	Homo sapiens uncharacterized LOC101928650 (LOC101928650), long non-coding RNA [NR_125958]
lnc-GABRE-1	3.6207	PREDICTED: Homo sapiens uncharacterized LOC100507199, transcript variant 1 (LOC100507199), misc_RNA [XR_133565]
UNC93B1	3.61214	Homo sapiens unc-93 homolog B1 (C, elegans) (UNC93B1), mRNA [NM_030930]
SUOX	3.61062	Homo sapiens sulfite oxidase (SUOX), transcript variant 1, mRNA [NM_000456]
MT1E	3.59645	Homo sapiens metallothionein 1E (MT1E), mRNA [NM_175617]
APCDD1L-AS1	3.59221	Homo sapiens APCDD1L antisense RNA 1 (head to head) (APCDD1L-AS1), long non-coding RNA [NR_034147]
CBLN3	3.5889	Homo sapiens cerebellin 3 precursor (CBLN3), mRNA [NM_001039771]
BCL2L13	3.5868	Homo sapiens BCL2-like 13 (apoptosis facilitator) (BCL2L13), transcript variant 1, mRNA [NM_015367]
CH25H	3.58225	Homo sapiens cholesterol 25-hydroxylase (CH25H), mRNA [NM_003956]
MAP2	3.56184	Homo sapiens microtubule-associated protein 2 (MAP2), transcript variant 1, mRNA [NM_002374]
CHST2	3.55912	Homo sapiens carbohydrate (N-acetylglucosamine-6-O) sulfotransferase 2 (CHST2), mRNA [NM_004267]
SLFN11	3.55317	Homo sapiens schlafen family member 11 (SLFN11), transcript variant 1, mRNA [NM_001104587]
LYSMD2	3.54905	Homo sapiens LysM, putative peptidoglycan-binding, domain containing 2 (LYSMD2), transcript variant 1, mRNA [NM_153374]
NT5C3A	3.54502	Homo sapiens 5'-nucleotidase, cytosolic IIIA (NT5C3A), transcript variant 2, mRNA [NM_001002009]
MCC	3.53978	Homo sapiens mutated in colorectal cancers (MCC), transcript variant 1, mRNA [NM_001085377]
OR52E8	3.53954	Homo sapiens olfactory receptor, family 52, subfamily E, member 8 (OR52E8), mRNA [NM_001005168]
PRC1-AS1	3.53834	Homo sapiens PRC1 antisense RNA 1 (PRC1-AS1), long non-coding RNA [NR_051984]
SLCO3A1	3.53545	Homo sapiens solute carrier organic anion transporter family, member 3A1 (SLCO3A1), transcript variant 1, mRNA [NM_013272]
B3GALT2	3.53203	Homo sapiens UDP-Gal:betaGlcNAc beta 1,3-galactosyltransferase, polypeptide 2 (B3GALT2), mRNA [NM_003783]
FMR1	3.52901	Homo sapiens fragile X mental retardation 1 (FMR1), transcript variant ISO1, mRNA [NM_002024]
CYLD	3.52887	Homo sapiens cylindromatosis (turban tumor syndrome) (CYLD), transcript variant 1, mRNA [NM_015247]
RFX2	3.52428	Homo sapiens regulatory factor X, 2 (influences HLA class II expression) (RFX2), transcript variant 1, mRNA [NM_000635]
LOC102723824	3.5212	Homo sapiens uncharacterized LOC102723824 (LOC102723824), long non-coding RNA [NR_110584]
EDNRA	3.51846	Homo sapiens endothelin receptor type A (EDNRA), transcript variant 1, mRNA [NM_001957]
DENND2D	3.518	Homo sapiens DENN/MADD domain containing 2D (DENND2D), transcript variant 1, mRNA [NM_024901]
FMR1-AS1	3.51663	Homo sapiens FMR1 antisense RNA 1 (FMR1-AS1), transcript variant 1, long non-coding RNA [NR_024499]
JAM2	3.51344	Homo sapiens junctional adhesion molecule 2 (JAM2), transcript variant 1, mRNA [NM_021219]
CLUHP3	3.50713	Homo sapiens clustered mitochondria (cluA/CLU1) homolog pseudogene 3 (CLUHP3), long non-coding RNA [NR_024034]
GAREM	3.50502	Homo sapiens GRB2 associated, regulator of MAPK1 (GAREM), transcript variant 2, mRNA [NM_022751]
LINC00417	3.50452	Homo sapiens long intergenic non-protein coding RNA 417 (LINC00417), long non-coding RNA [NR_047508]
XLOC_l2_009135	3.50001	BROAD Institute lincRNA (XLOC_l2_009135), lincRNA [TCONS_l2_00017137]
IRAK3	3.49827	Homo sapiens interleukin-1 receptor-associated kinase 3 (IRAK3), transcript variant 1, mRNA [NM_007199]
TLR4	3.49075	Homo sapiens toll-like receptor 4 (TLR4), transcript variant 1, mRNA [NM_138554]
DYNLT1	3.4892	dynein, light chain, Tctex-type 1 [Source:HGNC Symbol;Acc:HGNC:11697] [ENST00000367088]
ANKFY1	3.48488	ankyrin repeat and FYVE domain containing 1 [Source:HGNC Symbol;Acc:HGNC:20763] [ENST00000570934]
PSMB10	3.48477	Homo sapiens proteasome (prosome, macropain) subunit, beta type, 10 (PSMB10), mRNA [NM_002801]
LINC01336	3.48265	Homo sapiens long intergenic non-protein coding RNA 1336 (LINC01336), long non-coding RNA [NR_126375]
SMAP2	3.47923	Homo sapiens small ArfGAP2 (SMAP2), transcript variant 1, mRNA [NM_022733]
CARD17	3.4657	Homo sapiens caspase recruitment domain family, member 17 (CARD17), mRNA [NM_001007232]
BLZF1	3.45997	basic leucine zipper nuclear factor 1 [Source:HGNC Symbol;Acc:HGNC:1065] [ENST00000367808]
CCRN4L	3.45536	Homo sapiens CCR4 carbon catabolite repression 4-like (S, cerevisiae) (CCRN4L), mRNA [NM_012118]
TWIST2	3.45247	Homo sapiens twist family bHLH transcription factor 2 (TWIST2), transcript variant 2, mRNA [NM_057179]
DENND5A	3.44969	Homo sapiens DENN/MADD domain containing 5A (DENND5A), transcript variant 1, mRNA [NM_015213]
OTUD4	3.44913	Homo sapiens OTU deubiquitinase 4 (OTUD4), transcript variant 3, mRNA [NM_001102653]
ZNF267	3.44894	Homo sapiens zinc finger protein 267 (ZNF267), transcript variant 1, mRNA [NM_003414]
FAM101A	3.43788	Homo sapiens family with sequence similarity 101, member A (FAM101A), mRNA [NM_181709]
lnc-PERP-2	3.43489	Q6DQW2_MANSE (Q6DQW2) CAPA, partial (7%) [THC2514262]
FAM19A2	3.43311	family with sequence similarity 19 (chemokine (C-C motif)-like), member A2 [Source:HGNC Symbol;Acc:HGNC:21589] [ENST00000549456]
LOC388692	3.43102	Homo sapiens uncharacterized LOC388692 (LOC388692), long non-coding RNA [NR_111933]
CHST15	3.42071	Homo sapiens carbohydrate (N-acetylgalactosamine 4-sulfate 6-O) sulfotransferase 15 (CHST15), transcript variant 1, mRNA [NM_015892]
HOXD3	3.4178	Homo sapiens homeobox D3 (HOXD3), mRNA [NM_006898]
IRF9	3.41241	Homo sapiens interferon regulatory factor 9 (IRF9), mRNA [NM_006084]
MT1M	3.3903	Homo sapiens metallothionein 1M (MT1M), mRNA [NM_176870]
STARD8	3.38591	Homo sapiens StAR-related lipid transfer (START) domain containing 8 (STARD8), transcript variant 2, mRNA [NM_014725]
MIIP	3.38198	Homo sapiens migration and invasion inhibitory protein (MIIP), mRNA [NM_021933]
lnc-CRNKL1-3	3.3755	zt76b08,r1 Soares_testis_NHT Homo sapiens cDNA clone IMAGE:728247 5' similar to TR:G505579 G505579 NA [AA393627]
CFH	3.37191	Homo sapiens complement factor H (CFH), transcript variant 1, mRNA [NM_000186]
FAM26E	3.37123	Homo sapiens family with sequence similarity 26, member E (FAM26E), mRNA [NM_153711]
EBI3	3.37035	Homo sapiens Epstein-Barr virus induced 3 (EBI3), mRNA [NM_005755]
PRDM1	3.3695	Homo sapiens PR domain containing 1, with ZNF domain (PRDM1), transcript variant 1, mRNA [NM_001198]
lnc-HDAC9-2	3.36535	LNCipedia lincRNA (lnc-HDAC9-2), lincRNA [lnc-HDAC9-2:1]
MYADML2	3.36182	Homo sapiens myeloid-associated differentiation marker-like 2 (MYADML2), mRNA [NM_001145113]
ZCCHC5	3.35993	Homo sapiens zinc finger, CCHC domain containing 5 (ZCCHC5), mRNA [NM_152694]
MCTP2	3.3363	Homo sapiens multiple C2 domains, transmembrane 2 (MCTP2), transcript variant 1, mRNA [NM_018349]
lnc-SKA2-1	3.33302	LNCipedia lincRNA (lnc-SKA2-1), lincRNA [lnc-SKA2-1:1]
SLC25A30	3.32981	Homo sapiens solute carrier family 25, member 30 (SLC25A30), transcript variant 3, mRNA [NM_001286807]
AFF1	3.32959	Homo sapiens AF4/FMR2 family, member 1 (AFF1), transcript variant 2, mRNA [NM_005935]
lnc-C6orf228-2	3.31965	LNCipedia lincRNA (lnc-C6orf228-2), lincRNA [lnc-C6orf228-2:1]
SH2D1B	3.31056	Homo sapiens SH2 domain containing 1B (SH2D1B), mRNA [NM_053282]
IFI16	3.30871	Homo sapiens interferon, gamma-inducible protein 16 (IFI16), transcript variant 2, mRNA [NM_005531]
RAB8B	3.30177	Homo sapiens RAB8B, member RAS oncogene family (RAB8B), mRNA [NM_016530]
C21orf91-OT1	3.2964	Homo sapiens C21orf91 overlapping transcript 1 (C21orf91-OT1), transcript variant 2, long non-coding RNA [NR_038870]
DNAJA1	3.28529	Homo sapiens DnaJ (Hsp40) homolog, subfamily A, member 1 (DNAJA1), mRNA [NM_001539]
MAP3K5	3.28403	Homo sapiens mitogen-activated protein kinase kinase kinase 5 (MAP3K5), mRNA [NM_005923]
lnc-COG3-2	3.2791	Homo sapiens mRNA; cDNA DKFZp762O1415 (from clone DKFZp762O1415), [CR627474]
RAPGEF3	3.27574	Rap guanine nucleotide exchange factor (GEF) 3 [Source:HGNC Symbol;Acc:HGNC:16629] [ENST00000395358]
GRHL1	3.27559	Homo sapiens grainyhead-like 1 (Drosophila) (GRHL1), mRNA [NM_198182]
lnc-CLDN24-2	3.27447	LNCipedia lincRNA (lnc-CLDN24-2), lincRNA [lnc-CLDN24-2:3]
HELB	3.27341	Homo sapiens helicase (DNA) B (HELB), mRNA [NM_033647]
lnc-AMPH-2	3.2733	Homo sapiens cDNA FLJ39447 fis, clone PROST2007416, [AK096766]
lnc-TMEM140-1	3.26574	AGENCOURT_16391134 NIH_MGC_227 Homo sapiens cDNA clone IMAGE:30718868 5', mRNA sequence [CK001067]
LOC100131541	3.25898	Homo sapiens clone DNA166629 MRSS6228 (UNQ6228) mRNA, complete cds, [AY358248]
lnc-OR10AB1P-1	3.25251	Q8NGM4_HUMAN (Q8NGM4) Seven transmembrane helix receptor, complete [THC2634391]
STEAP1	3.24163	Homo sapiens six transmembrane epithelial antigen of the prostate 1 (STEAP1), mRNA [NM_012449]
DRAM1	3.24111	Homo sapiens DNA-damage regulated autophagy modulator 1 (DRAM1), mRNA [NM_018370]
HECW2	3.23946	Homo sapiens HECT, C2 and WW domain containing E3 ubiquitin protein ligase 2 (HECW2), mRNA [NM_020760]
CCDC144NL-AS1	3.23879	PREDICTED: Homo sapiens uncharacterized LOC102724783 (LOC102724783), ncRNA [XR_424802]
lnc-HPCAL1-2	3.23246	LNCipedia lincRNA (lnc-HPCAL1-2), lincRNA [lnc-HPCAL1-2:1]
HDC	3.22725	Homo sapiens histidine decarboxylase (HDC), mRNA [NM_002112]
PDPN	3.22394	Homo sapiens podoplanin (PDPN), transcript variant 2, mRNA [NM_198389]
RAB43	3.1963	Homo sapiens RAB43, member RAS oncogene family (RAB43), transcript variant 1, mRNA [NM_198490]
MYO10	3.19072	Homo sapiens myosin X (MYO10), mRNA [NM_012334]
lnc-SRY-2	3.18715	BX116938 NCI_CGAP_Kid12 Homo sapiens cDNA clone IMAGp998O085974, mRNA sequence [BX116938]
CHST11	3.18496	Homo sapiens carbohydrate (chondroitin 4) sulfotransferase 11 (CHST11), transcript variant 1, mRNA [NM_018413]
ADPRHL2	3.18215	Homo sapiens ADP-ribosylhydrolase like 2 (ADPRHL2), mRNA [NM_017825]
CPED1	3.17349	Homo sapiens cadherin-like and PC-esterase domain containing 1 (CPED1), transcript variant 1, mRNA [NM_024913]
SYTL3	3.16709	Homo sapiens synaptotagmin-like 3 (SYTL3), transcript variant 3, mRNA [NM_001009991]
SP140L	3.16517	Homo sapiens SP140 nuclear body protein-like (SP140L), mRNA [NM_138402]
MICB	3.15926	Homo sapiens MHC class I polypeptide-related sequence B (MICB), transcript variant 1, mRNA [NM_005931]
TRAF2	3.1574	Homo sapiens TNF receptor-associated factor 2 (TRAF2), mRNA [NM_021138]
CCDC140	3.15638	Homo sapiens coiled-coil domain containing 140 (CCDC140), mRNA [NM_153038]
PPP2R2A	3.15622	Homo sapiens protein phosphatase 2, regulatory subunit B, alpha (PPP2R2A), transcript variant 1, mRNA [NM_002717]
RHBDF2	3.14894	Homo sapiens rhomboid 5 homolog 2 (Drosophila) (RHBDF2), transcript variant 1, mRNA [NM_024599]
HLA-B	3.14509	major histocompatibility complex, class I, B [Source:HGNC Symbol;Acc:HGNC:4932] [ENST00000466304]
PPP3CC	3.14172	Homo sapiens protein phosphatase 3, catalytic subunit, gamma isozyme (PPP3CC), transcript variant 2, mRNA [NM_005605]
CD3E	3.14037	Homo sapiens CD3e molecule, epsilon (CD3-TCR complex) (CD3E), mRNA [NM_000733]
LINC01038	3.13803	Homo sapiens long intergenic non-protein coding RNA 1038 (LINC01038), long non-coding RNA [NR_125785]
SCPEP1	3.13656	Homo sapiens serine carboxypeptidase 1 (SCPEP1), mRNA [NM_021626]
PSME2	3.13457	Homo sapiens proteasome (prosome, macropain) activator subunit 2 (PA28 beta) (PSME2), mRNA [NM_002818]
LINC00892	3.11872	Homo sapiens long intergenic non-protein coding RNA 892 (LINC00892), transcript variant 1, long non-coding RNA [NR_038461]
SUSD6	3.11778	Homo sapiens sushi domain containing 6 (SUSD6), mRNA [NM_014734]
GPR180	3.11612	Homo sapiens G protein-coupled receptor 180 (GPR180), mRNA [NM_180989]
CHRNB1	3.11417	Homo sapiens cholinergic receptor, nicotinic, beta 1 (muscle) (CHRNB1), mRNA [NM_000747]
EGF	3.11257	Homo sapiens epidermal growth factor (EGF), transcript variant 1, mRNA [NM_001963]
RNF217	3.0965	Homo sapiens ring finger protein 217 (RNF217), transcript variant 2, mRNA [NM_152553]
ADCY4	3.09316	Homo sapiens adenylate cyclase 4 (ADCY4), transcript variant 2, mRNA [NM_139247]
SLC11A2	3.08488	Homo sapiens solute carrier family 11 (proton-coupled divalent metal ion transporter), member 2 (SLC11A2), transcript variant 4, mRNA [NM_000617]
LOC100507461	3.08149	PREDICTED: Homo sapiens uncharacterized LOC100507461 (LOC100507461), ncRNA [XR_108504]
PNRC1	3.07698	Homo sapiens proline-rich nuclear receptor coactivator 1 (PNRC1), mRNA [NM_006813]
LOC284648	3.06632	Homo sapiens uncharacterized LOC284648 (LOC284648), long non-coding RNA [NR_036490]
LACTB	3.06397	Homo sapiens lactamase, beta (LACTB), transcript variant 2, mRNA [NM_171846]
AUTS2	3.06328	Homo sapiens autism susceptibility candidate 2 (AUTS2), transcript variant 1, mRNA [NM_015570]
RARRES1	3.05592	Homo sapiens retinoic acid receptor responder (tazarotene induced) 1 (RARRES1), transcript variant 1, mRNA [NM_206963]
MT1X	3.04971	Homo sapiens metallothionein 1X (MT1X), mRNA [NM_005952]
lnc-EXD2-1	3.04667	Q21RF1_9BURK (Q21RF1) Biotin--acetyl-CoA-carboxylase ligase, partial (6%) [THC2728144]
SERPING1	3.04645	Homo sapiens serpin peptidase inhibitor, clade G (C1 inhibitor), member 1 (SERPING1), transcript variant 1, mRNA [NM_000062]
lnc-FBXL7-1	3.0444	BX091388 Soares_fetal_lung_NbHL19W Homo sapiens cDNA clone IMAGp998B01669 ; IMAGE:299040, mRNA sequence [BX091388]
CA13	3.04288	Homo sapiens carbonic anhydrase XIII (CA13), mRNA [NM_198584]
BID	3.03953	Homo sapiens BH3 interacting domain death agonist (BID), transcript variant 1, mRNA [NM_197966]
PHF11	3.03558	Homo sapiens PHD finger protein 11 (PHF11), transcript variant 1, mRNA [NM_001040443]
LOC653581	3.03449	Homo sapiens TANK-binding kinase 1, mRNA (cDNA clone IMAGE:3938647), partial cds, [BC009864]
CNP	3.03174	Homo sapiens 2',3'-cyclic nucleotide 3' phosphodiesterase (CNP), mRNA [NM_033133]
SLC2A6	3.03154	Homo sapiens solute carrier family 2 (facilitated glucose transporter), member 6 (SLC2A6), transcript variant 1, mRNA [NM_017585]
TRIM34	3.02407	Homo sapiens tripartite motif containing 34 (TRIM34), transcript variant 3, mRNA [NM_130390]
CARD6	3.0232	Homo sapiens caspase recruitment domain family, member 6 (CARD6), mRNA [NM_032587]
lnc-YTHDC2-1	3.01199	Homo sapiens cDNA FLJ43978 fis, clone TESTI4018555, [AK125966]
LINC00869	3.0076	Homo sapiens long intergenic non-protein coding RNA 869 (LINC00869), transcript variant 8, long non-coding RNA [NR_111952]
C6orf58	3.00509	Homo sapiens chromosome 6 open reading frame 58 (C6orf58), mRNA [NM_001010905]
NTN1	3.00266	Homo sapiens netrin 1 (NTN1), mRNA [NM_004822]
TLE4	2.99645	transducin-like enhancer of split 4 [Source:HGNC Symbol;Acc:HGNC:11840] [ENST00000455913]
LOC200830	2.98777	Homo sapiens cDNA FLJ30391 fis, clone BRACE2008336, [AK054953]
CMTR1	2.98576	Homo sapiens cap methyltransferase 1 (CMTR1), mRNA [NM_015050]
RABGAP1L	2.98049	Homo sapiens RAB GTPase activating protein 1-like (RABGAP1L), transcript variant 4, mRNA [NM_001243765]
lnc-SYNPO2-2	2.98008	LNCipedia lincRNA (lnc-SYNPO2-2), lincRNA [lnc-SYNPO2-2:1]
NEDD1	2.97048	Homo sapiens neural precursor cell expressed, developmentally down-regulated 1 (NEDD1), transcript variant 2, mRNA [NM_152905]
TRAF3IP2	2.96669	Homo sapiens TRAF3 interacting protein 2 (TRAF3IP2), transcript variant 2, mRNA [NM_147686]
ITGB2-AS1	2.96579	Homo sapiens ITGB2 antisense RNA 1 (ITGB2-AS1), transcript variant 1, long non-coding RNA [NR_038311]
LOC100507209	2.96144	Homo sapiens cDNA FLJ27418 fis, clone WMC07037, [AK130928]
B3GNT2	2.94789	Homo sapiens UDP-GlcNAc:betaGal beta-1,3-N-acetylglucosaminyltransferase 2 (B3GNT2), mRNA [NM_006577]
NBN	2.94717	Homo sapiens nibrin (NBN), mRNA [NM_002485]
ADAR	2.94682	Homo sapiens adenosine deaminase, RNA-specific (ADAR), transcript variant 1, mRNA [NM_001111]
FGF2	2.94288	Homo sapiens fibroblast growth factor 2 (basic) (FGF2), mRNA [NM_002006]
TAPBP	2.93982	Homo sapiens TAP binding protein (tapasin) (TAPBP), transcript variant 1, mRNA [NM_003190]
JAK3	2.93604	Homo sapiens Janus kinase 3 (JAK3), mRNA [NM_000215]
GPBP1	2.92865	Homo sapiens GC-rich promoter binding protein 1 (GPBP1), transcript variant 1, mRNA [NM_022913]
ELF1	2.92645	Homo sapiens E74-like factor 1 (ets domain transcription factor) (ELF1), transcript variant 2, mRNA [NM_001145353]
VSIG10L	2.91985	Homo sapiens V-set and immunoglobulin domain containing 10 like (VSIG10L), mRNA [NM_001163922]
TRIM69	2.91874	Homo sapiens tripartite motif containing 69 (TRIM69), transcript variant a, mRNA [NM_182985]
CTNNBL1	2.91686	Homo sapiens catenin, beta like 1 (CTNNBL1), transcript variant 2, mRNA [NM_001281495]
CXCL16	2.91053	Homo sapiens chemokine (C-X-C motif) ligand 16 (CXCL16), transcript variant 1, mRNA [NM_022059]
LOC101927204	2.90646	Homo sapiens uncharacterized LOC101927204 (LOC101927204), long non-coding RNA [NR_110184]
GSDMD	2.90305	Homo sapiens gasdermin D (GSDMD), transcript variant 1, mRNA [NM_024736]
LOC101928092	2.90257	PREDICTED: Homo sapiens uncharacterized LOC101928092 (LOC101928092), ncRNA [XR_247293]
FBXL7	2.89936	Homo sapiens F-box and leucine-rich repeat protein 7 (FBXL7), transcript variant 1, mRNA [NM_012304]
GKAP1	2.89436	Homo sapiens G kinase anchoring protein 1 (GKAP1), transcript variant 1, mRNA [NM_025211]
PSTPIP2	2.89053	Homo sapiens proline-serine-threonine phosphatase interacting protein 2 (PSTPIP2), mRNA [NM_024430]
RFX5	2.88505	Homo sapiens regulatory factor X, 5 (influences HLA class II expression) (RFX5), transcript variant 1, mRNA [NM_000449]
lnc-PNPT1-1	2.87725	LNCipedia lincRNA (lnc-PNPT1-1), lincRNA [lnc-PNPT1-1:1]
FAS	2.86904	Homo sapiens Fas cell surface death receptor (FAS), transcript variant 1, mRNA [NM_000043]
FCRL1	2.86759	Homo sapiens Fc receptor-like 1 (FCRL1), transcript variant 2, mRNA [NM_001159397]
STARD4-AS1	2.86363	Homo sapiens STARD4 antisense RNA 1 (STARD4-AS1), long non-coding RNA [NR_040093]
lnc-RP11-127H5,1,1-1	2.86179	BX088883 Soares_testis_NHT Homo sapiens cDNA clone IMAGp998E183518 ; IMAGE:1393145, mRNA sequence [BX088883]
lnc-ALG10B-1	2.85547	Q9PZZ6_SIVCZ (Q9PZZ6) Gag protein (Fragment), partial (7%) [THC2650533]
FAM71F1	2.85169	Homo sapiens family with sequence similarity 71, member F1 (FAM71F1), transcript variant 1, mRNA [NM_032599]
TICAM1	2.8506	Homo sapiens toll-like receptor adaptor molecule 1 (TICAM1), mRNA [NM_182919]
AGBL2	2.8443	Homo sapiens ATP/GTP binding protein-like 2 (AGBL2), mRNA [NM_024783]
lnc-ACTR3C-2	2.84278	LNCipedia lincRNA (lnc-ACTR3C-2), lincRNA [lnc-ACTR3C-2:1]
TNFRSF1B	2.84005	Homo sapiens tumor necrosis factor receptor superfamily, member 1B (TNFRSF1B), mRNA [NM_001066]
FUT4	2.83609	Homo sapiens fucosyltransferase 4 (alpha (1,3) fucosyltransferase, myeloid-specific) (FUT4), mRNA [NM_002033]
CCRL2	2.83467	Homo sapiens chemokine (C-C motif) receptor-like 2 (CCRL2), transcript variant 1, mRNA [NM_003965]
STAP2	2.8294	Homo sapiens signal transducing adaptor family member 2 (STAP2), transcript variant 2, mRNA [NM_001013841]
SGK1	2.82922	Homo sapiens serum/glucocorticoid regulated kinase 1 (SGK1), transcript variant 1, mRNA [NM_005627]
SPDYE5	2.8232	Homo sapiens speedy/RINGO cell cycle regulator family member E5 (SPDYE5), mRNA [NM_001099435]
HK2	2.8226	Homo sapiens hexokinase 2 (HK2), mRNA [NM_000189]
GTF2B	2.81724	Homo sapiens general transcription factor IIB (GTF2B), mRNA [NM_001514]
PIWIL4	2.81687	Homo sapiens piwi-like RNA-mediated gene silencing 4 (PIWIL4), mRNA [NM_152431]
BTG3	2.81663	Homo sapiens BTG family, member 3 (BTG3), transcript variant 2, mRNA [NM_006806]
DNER	2.81493	Homo sapiens delta/notch-like EGF repeat containing (DNER), mRNA [NM_139072]
WNT4	2.81455	Homo sapiens wingless-type MMTV integration site family, member 4 (WNT4), mRNA [NM_030761]
LINC00885	2.81315	Homo sapiens long intergenic non-protein coding RNA 885 (LINC00885), long non-coding RNA [NR_034088]
XLOC_l2_009968	2.80322	BROAD Institute lincRNA (XLOC_l2_009968), lincRNA [TCONS_l2_00018962]
HIVEP2	2.78279	Homo sapiens human immunodeficiency virus type I enhancer binding protein 2 (HIVEP2), mRNA [NM_006734]
HIST2H2AA4	2.78261	Homo sapiens histone cluster 2, H2aa4 (HIST2H2AA4), mRNA [NM_001040874]
ZEB2	2.77689	Homo sapiens zinc finger E-box binding homeobox 2 (ZEB2), transcript variant 3, non-coding RNA [NR_033258]
lnc-ABHD16B-1	2.77652	Homo sapiens cDNA FLJ20825 fis, clone ADSE00160, [AK000832]
OGFRL1	2.77394	Homo sapiens opioid growth factor receptor-like 1 (OGFRL1), mRNA [NM_024576]
ABCG5	2.76981	Homo sapiens ATP-binding cassette, sub-family G (WHITE), member 5 (ABCG5), mRNA [NM_022436]
RHEBL1	2.76731	Homo sapiens Ras homolog enriched in brain like 1 (RHEBL1), transcript variant 2, mRNA [NM_001303126]
CCDC109B	2.76664	Homo sapiens coiled-coil domain containing 109B (CCDC109B), mRNA [NM_017918]
KCNJ15	2.76581	Homo sapiens potassium channel, inwardly rectifying subfamily J, member 15 (KCNJ15), transcript variant 1, mRNA [NM_170736]
SLA	2.76117	Homo sapiens Src-like-adaptor (SLA), transcript variant 1, mRNA [NM_001045556]
ELMO2	2.7603	Homo sapiens engulfment and cell motility 2 (ELMO2), transcript variant 2, mRNA [NM_182764]
RND1	2.75683	Homo sapiens Rho family GTPase 1 (RND1), mRNA [NM_014470]
FGFR1	2.75631	fibroblast growth factor receptor 1 [Source:HGNC Symbol;Acc:HGNC:3688] [ENST00000496296]
FRMD4A	2.75337	Homo sapiens FERM domain containing 4A (FRMD4A), mRNA [NM_018027]
lnc-KBTBD6-1	2.74444	Homo sapiens cDNA FLJ11919 fis, clone HEMBB1000274, [AK021981]
BHLHE41	2.74375	Homo sapiens basic helix-loop-helix family, member e41 (BHLHE41), mRNA [NM_030762]
SCLT1	2.74131	Homo sapiens sodium channel and clathrin linker 1 (SCLT1), transcript variant 1, mRNA [NM_144643]
CCDC117	2.73706	Homo sapiens coiled-coil domain containing 117 (CCDC117), transcript variant 1, mRNA [NM_173510]
lnc-PTPRU-4	2.72922	LNCipedia lincRNA (lnc-PTPRU-4), lincRNA [lnc-PTPRU-4:2]
RPS6KA5	2.72914	Homo sapiens ribosomal protein S6 kinase, 90kDa, polypeptide 5 (RPS6KA5), transcript variant 1, mRNA [NM_004755]
TMEM217	2.72773	Homo sapiens transmembrane protein 217 (TMEM217), transcript variant 1, mRNA [NM_145316]
lnc-STT3B-1	2.72772	LNCipedia lincRNA (lnc-STT3B-1), lincRNA [lnc-STT3B-1:5]
KIAA0226	2.72635	Homo sapiens KIAA0226 (KIAA0226), transcript variant 1, mRNA [NM_001145642]
PVRL2	2.72507	Homo sapiens poliovirus receptor-related 2 (herpesvirus entry mediator B) (PVRL2), transcript variant delta, mRNA [NM_001042724]
HLA-E	2.72428	Homo sapiens major histocompatibility complex, class I, E (HLA-E), mRNA [NM_005516]
PROX1	2.724	Homo sapiens prospero homeobox 1 (PROX1), transcript variant 2, mRNA [NM_002763]
STAT2	2.72154	Homo sapiens signal transducer and activator of transcription 2, 113kDa (STAT2), transcript variant 1, mRNA [NM_005419]
CNDP2	2.72103	Homo sapiens CNDP dipeptidase 2 (metallopeptidase M20 family) (CNDP2), transcript variant 1, mRNA [NM_018235]
ATXN7	2.71731	Homo sapiens ataxin 7 (ATXN7), transcript variant SCA7a, mRNA [NM_000333]
CEP57L1	2.71651	Homo sapiens centrosomal protein 57kDa-like 1 (CEP57L1), transcript variant 4, mRNA [NM_001271853]
RIPK1	2.71565	Homo sapiens receptor (TNFRSF)-interacting serine-threonine kinase 1 (RIPK1), mRNA [NM_003804]
TGIF2	2.70878	Homo sapiens TGFB-induced factor homeobox 2 (TGIF2), transcript variant 2, mRNA [NM_021809]
C3orf38	2.7018	Homo sapiens chromosome 3 open reading frame 38 (C3orf38), mRNA [NM_173824]
ATP2B1	2.69984	Homo sapiens ATPase, Ca++ transporting, plasma membrane 1 (ATP2B1), transcript variant 2, mRNA [NM_001682]
TMEM60	2.69228	Homo sapiens transmembrane protein 60 (TMEM60), mRNA [NM_032936]
SIRPA	2.67685	Homo sapiens signal-regulatory protein alpha (SIRPA), transcript variant 1, mRNA [NM_001040022]
TJP2	2.67317	Homo sapiens tight junction protein 2 (TJP2), transcript variant 2, mRNA [NM_201629]
FLT3LG	2.67301	Homo sapiens fms-related tyrosine kinase 3 ligand (FLT3LG), transcript variant 3, mRNA [NM_001459]
APOLD1	2.66996	Homo sapiens apolipoprotein L domain containing 1 (APOLD1), transcript variant 2, mRNA [NM_030817]
ERAP2	2.6693	Homo sapiens endoplasmic reticulum aminopeptidase 2 (ERAP2), transcript variant 1, mRNA [NM_022350]
POU3F4	2.66512	Homo sapiens POU class 3 homeobox 4 (POU3F4), mRNA [NM_000307]
APOBEC3F	2.66238	Homo sapiens apolipoprotein B mRNA editing enzyme, catalytic polypeptide-like 3F (APOBEC3F), transcript variant 2, mRNA [NM_001006666]
BTN3A2	2.66084	Homo sapiens butyrophilin, subfamily 3, member A2 (BTN3A2), transcript variant 1, mRNA [NM_007047]
DDX52	2.65957	Homo sapiens DEAD (Asp-Glu-Ala-Asp) box polypeptide 52 (DDX52), transcript variant 2, mRNA [NM_001291476]
NUP62	2.65682	Homo sapiens nucleoporin 62kDa (NUP62), transcript variant 2, mRNA [NM_016553]
TMX1	2.65576	Homo sapiens thioredoxin-related transmembrane protein 1 (TMX1), mRNA [NM_030755]
CCND3	2.65436	Homo sapiens cyclin D3 (CCND3), transcript variant 2, mRNA [NM_001760]
DUSP26	2.65245	Homo sapiens dual specificity phosphatase 26 (putative) (DUSP26), mRNA [NM_024025]
MTHFD2L	2.65102	Homo sapiens methylenetetrahydrofolate dehydrogenase (NADP+ dependent) 2-like (MTHFD2L), mRNA [NM_001144978]
lnc-FAS-1	2.64847	PREDICTED: Homo sapiens Fas cell surface death receptor (FAS), transcript variant X1, mRNA [XM_006717819]
MT1G	2.6431	Homo sapiens metallothionein 1G (MT1G), transcript variant 2, mRNA [NM_001301267]
FAM111A	2.64023	Homo sapiens family with sequence similarity 111, member A (FAM111A), transcript variant 1, mRNA [NM_022074]
PNKD	2.6396	Homo sapiens paroxysmal nonkinesigenic dyskinesia (PNKD), transcript variant 1, mRNA [NM_015488]
PATL1	2.63851	Homo sapiens protein associated with topoisomerase II homolog 1 (yeast) (PATL1), mRNA [NM_152716]
TBX19	2.63839	Homo sapiens T-box 19 (TBX19), mRNA [NM_005149]
STEAP1B	2.63827	Homo sapiens STEAP family member 1B (STEAP1B), transcript variant 1, mRNA [NM_001164460]
N4BP1	2.63648	Homo sapiens NEDD4 binding protein 1 (N4BP1), mRNA [NM_153029]
KRTCAP3	2.62987	Homo sapiens keratinocyte associated protein 3 (KRTCAP3), transcript variant 2, mRNA [NM_173853]
XLOC_l2_012953	2.62893	BROAD Institute lincRNA (XLOC_l2_012953), lincRNA [TCONS_l2_00024711]
SLC41A2	2.62865	Homo sapiens solute carrier family 41 (magnesium transporter), member 2 (SLC41A2), mRNA [NM_032148]
RNF149	2.62788	Homo sapiens ring finger protein 149 (RNF149), mRNA [NM_173647]
AKAP7	2.626	Homo sapiens A kinase (PRKA) anchor protein 7 (AKAP7), transcript variant gamma, mRNA [NM_016377]
lnc-GLI3-1	2.62454	LNCipedia lincRNA (lnc-GLI3-1), lincRNA [lnc-GLI3-1:1]
ELOVL2	2.62435	Homo sapiens ELOVL fatty acid elongase 2 (ELOVL2), mRNA [NM_017770]
lnc-GFM1-1	2.62309	Homo sapiens cytokine receptor CRL2 precursor, mRNA, complete cds, [AY070437]
ATF5	2.61749	Homo sapiens activating transcription factor 5 (ATF5), transcript variant 1, mRNA [NM_012068]
GNB4	2.61479	Homo sapiens guanine nucleotide binding protein (G protein), beta polypeptide 4 (GNB4), mRNA [NM_021629]
FGD6	2.61399	Homo sapiens FYVE, RhoGEF and PH domain containing 6 (FGD6), mRNA [NM_018351]
lnc-SEH1L-1	2.61335	LNCipedia lincRNA (lnc-SEH1L-1), lincRNA [lnc-SEH1L-1:1]
HLA-J	2.60877	Homo sapiens major histocompatibility complex, class I, J (pseudogene) (HLA-J), non-coding RNA [NR_024240]
NRIP3	2.60874	Homo sapiens nuclear receptor interacting protein 3 (NRIP3), mRNA [NM_020645]
KLF5	2.60821	Homo sapiens Kruppel-like factor 5 (intestinal) (KLF5), transcript variant 1, mRNA [NM_001730]
MOV10	2.60622	Homo sapiens Mov10 RISC complex RNA helicase (MOV10), transcript variant 1, mRNA [NM_020963]
LOC100133616	2.60373	Homo sapiens cDNA FLJ35883 fis, clone TESTI2008929, [AK093202]
IFITM4P	2.60211	Homo sapiens interferon induced transmembrane protein 4 pseudogene (IFITM4P), non-coding RNA [NR_001590]
C4orf32	2.60164	Homo sapiens chromosome 4 open reading frame 32 (C4orf32), mRNA [NM_152400]
SLC25A30-AS1	2.59988	Homo sapiens SLC25A30 antisense RNA 1 (SLC25A30-AS1), long non-coding RNA [NR_047031]
lnc-SLC35G3-1	2.59955	Q6VEP1_HUMAN (Q6VEP1) F379 retina specific protein, partial (39%) [THC2660571]
RGS20	2.59889	Homo sapiens regulator of G-protein signaling 20 (RGS20), transcript variant 1, mRNA [NM_170587]
OSBPL6	2.59888	Homo sapiens oxysterol binding protein-like 6 (OSBPL6), transcript variant 1, mRNA [NM_032523]
LINC01296	2.59833	Homo sapiens long intergenic non-protein coding RNA 1296 (LINC01296), transcript variant 1, long non-coding RNA [NR_122111]
IFNGR2	2.59616	Homo sapiens interferon gamma receptor 2 (interferon gamma transducer 1) (IFNGR2), mRNA [NM_005534]
PYCARD-AS1	2.59593	Homo sapiens PYCARD antisense RNA 1 (PYCARD-AS1), long non-coding RNA [NR_102400]
ATXN1	2.59141	Homo sapiens ataxin 1 (ATXN1), transcript variant 1, mRNA [NM_000332]
EPT1	2.5911	Homo sapiens ethanolaminephosphotransferase 1 (CDP-ethanolamine-specific) (EPT1), mRNA [NM_033505]
KCNS3	2.58879	Homo sapiens potassium voltage-gated channel, modifier subfamily S, member 3 (KCNS3), transcript variant 1, mRNA [NM_002252]
GPBAR1	2.58857	Homo sapiens G protein-coupled bile acid receptor 1 (GPBAR1), transcript variant 1, mRNA [NM_001077191]
CSRNP2	2.57848	Homo sapiens cysteine-serine-rich nuclear protein 2 (CSRNP2), transcript variant 1, mRNA [NM_030809]
PRDM8	2.57754	Homo sapiens PR domain containing 8 (PRDM8), transcript variant 1, mRNA [NM_020226]
DNPEP	2.57654	Homo sapiens aspartyl aminopeptidase (DNPEP), mRNA [NM_012100]
ENPEP	2.57297	Homo sapiens glutamyl aminopeptidase (aminopeptidase A) (ENPEP), mRNA [NM_001977]
LOC100505478	2.56927	Homo sapiens uncharacterized LOC100505478 (LOC100505478), mRNA [NM_001199233]
STOML1	2.56909	Homo sapiens stomatin (EPB72)-like 1 (STOML1), transcript variant 1, mRNA [NM_004809]
HSCB	2.56596	Homo sapiens HscB mitochondrial iron-sulfur cluster co-chaperone (HSCB), mRNA [NM_172002]
VPS54	2.56388	Homo sapiens vacuolar protein sorting 54 homolog (S, cerevisiae) (VPS54), transcript variant 1, mRNA [NM_016516]
RAP2C	2.56235	Homo sapiens RAP2C, member of RAS oncogene family (RAP2C), transcript variant 2, mRNA [NM_021183]
CDC25B	2.55636	Homo sapiens cell division cycle 25B (CDC25B), transcript variant 1, mRNA [NM_021873]
SLC16A4	2.55469	Homo sapiens solute carrier family 16, member 4 (SLC16A4), transcript variant 1, mRNA [NM_004696]
lnc-EXT1-3	2.54699	LNCipedia lincRNA (lnc-EXT1-3), lincRNA [lnc-EXT1-3:1]
NOD1	2.54592	Homo sapiens nucleotide-binding oligomerization domain containing 1 (NOD1), mRNA [NM_006092]
LPAR6	2.54031	Homo sapiens lysophosphatidic acid receptor 6 (LPAR6), transcript variant 1, mRNA [NM_005767]
KIAA1217	2.53898	Homo sapiens KIAA1217 (KIAA1217), transcript variant 7, mRNA [NM_001282770]
FMNL3	2.53647	Homo sapiens formin-like 3 (FMNL3), transcript variant 1, mRNA [NM_175736]
RNF24	2.53613	ring finger protein 24 [Source:HGNC Symbol;Acc:HGNC:13779] [ENST00000336095]
LOC101928331	2.5324	PREDICTED: Homo sapiens uncharacterized LOC101928331 (LOC101928331), ncRNA [XR_241979]
RBCK1	2.52863	Homo sapiens RanBP-type and C3HC4-type zinc finger containing 1 (RBCK1), transcript variant 1, mRNA [NM_006462]
LOC102724927	2.52857	Homo sapiens uncharacterized LOC102724927 (LOC102724927), long non-coding RNA [NR_120311]
ADAM17	2.52778	Homo sapiens ADAM metallopeptidase domain 17 (ADAM17), mRNA [NM_003183]
lnc-TMEM242-1	2.52625	LNCipedia lincRNA (lnc-TMEM242-1), lincRNA [lnc-TMEM242-1:1]
ELF4	2.52571	Homo sapiens E74-like factor 4 (ets domain transcription factor) (ELF4), transcript variant 1, mRNA [NM_001421]
CFHR3	2.51957	Homo sapiens complement factor H-related 3 (CFHR3), transcript variant 1, mRNA [NM_021023]
LOC728743	2.50596	Homo sapiens zinc finger protein pseudogene (LOC728743), non-coding RNA [NR_027237]
GUCD1	2.50524	Homo sapiens guanylyl cyclase domain containing 1 (GUCD1), transcript variant 4, mRNA [NM_031444]
MESDC1	2.50366	Homo sapiens mesoderm development candidate 1 (MESDC1), mRNA [NM_022566]
ANKRD20A5P	2.50354	Homo sapiens ankyrin repeat domain 20 family, member A5, pseudogene (ANKRD20A5P), non-coding RNA [NR_040113]
CDKL5	2.50098	Homo sapiens cyclin-dependent kinase-like 5 (CDKL5), transcript variant I, mRNA [NM_003159]
NPC1L1	2.48878	Homo sapiens NPC1-like 1 (NPC1L1), transcript variant 1, mRNA [NM_013389]
lnc-TSKU-1	2.48875	Homo sapiens cDNA FLJ41301 fis, clone BRAMY2041542, [AK123295]
PSMA4	2.48849	Homo sapiens proteasome (prosome, macropain) subunit, alpha type, 4 (PSMA4), transcript variant 1, mRNA [NM_002789]
MCL1	2.48661	Homo sapiens myeloid cell leukemia 1 (MCL1), transcript variant 1, mRNA [NM_021960]
BTG1	2.48546	Homo sapiens B-cell translocation gene 1, anti-proliferative (BTG1), mRNA [NM_001731]
UXS1	2.48543	Homo sapiens UDP-glucuronate decarboxylase 1 (UXS1), transcript variant 2, mRNA [NM_025076]
GLYATL1	2.48348	Homo sapiens glycine-N-acyltransferase-like 1 (GLYATL1), transcript variant 2, mRNA [NM_001220494]
HIST1H2AD	2.48204	Homo sapiens histone cluster 1, H2ad (HIST1H2AD), mRNA [NM_021065]
LOC100131048	2.48075	Homo sapiens cDNA FLJ43988 fis, clone TESTI4019417, [AK125976]
VAMP5	2.4794	Homo sapiens vesicle-associated membrane protein 5 (VAMP5), mRNA [NM_006634]
LINC01137	2.47173	Homo sapiens long intergenic non-protein coding RNA 1137 (LINC01137), long non-coding RNA [NR_038842]
ZNF664-FAM101A	2.47169	Homo sapiens filamin-interacting protein FAM101A (ZNF664-FAM101A), mRNA [NM_001204299]
LL22NC01-81G9,3	2.46528	Homo sapiens uncharacterized protein FLJ39582-like (LL22NC01-81G9,3), long non-coding RNA [NR_038954]
PTN	2.4622	Homo sapiens pleiotrophin (PTN), mRNA [NM_002825]
CD47	2.45969	Homo sapiens CD47 molecule (CD47), transcript variant 2, mRNA [NM_198793]
LOC729451	2.4596	PREDICTED: Homo sapiens uncharacterized LOC729451 (LOC729451), misc_RNA [XR_424503]
TNFRSF6B	2.45952	Homo sapiens tumor necrosis factor receptor superfamily, member 6b, decoy (TNFRSF6B), mRNA [NM_003823]
SIRPG	2.45941	Homo sapiens cDNA FLJ42230 fis, clone THYMU3000036, [AK124224]
lnc-SRP54-1	2.45584	Homo sapiens cDNA clone IMAGE:4823416, [BC039097]
lnc-SGCE-1	2.45259	LNCipedia lincRNA (lnc-SGCE-1), lincRNA [lnc-SGCE-1:1]
B3GALNT1	2.44443	Homo sapiens beta-1,3-N-acetylgalactosaminyltransferase 1 (globoside blood group) (B3GALNT1), transcript variant 5, mRNA [NM_001038628]
TMEM2	2.437	Homo sapiens transmembrane protein 2 (TMEM2), transcript variant 1, mRNA [NM_013390]
LOC400043	2.43644	Homo sapiens uncharacterized LOC400043 (LOC400043), long non-coding RNA [NR_026656]
TM4SF1	2.43088	Homo sapiens transmembrane 4 L six family member 1 (TM4SF1), mRNA [NM_014220]
BIRC2	2.42774	Homo sapiens baculoviral IAP repeat containing 2 (BIRC2), transcript variant 1, mRNA [NM_001166]
TTC39B	2.42398	Homo sapiens tetratricopeptide repeat domain 39B (TTC39B), transcript variant 1, mRNA [NM_152574]
SIRPB1	2.41866	Homo sapiens signal-regulatory protein beta 1 (SIRPB1), transcript variant 1, mRNA [NM_006065]
EBF3	2.41553	Homo sapiens early B-cell factor 3 (EBF3), mRNA [NM_001005463]
LOC101929787	2.41423	PREDICTED: Homo sapiens uncharacterized LOC101929787 (LOC101929787), transcript variant X1, ncRNA [XR_250866]
DOCK4	2.41385	Homo sapiens dedicator of cytokinesis 4 (DOCK4), mRNA [NM_014705]
BAHCC1	2.41345	Homo sapiens BAH domain and coiled-coil containing 1 (BAHCC1), mRNA [NM_001291324]
YEATS2	2.41229	Homo sapiens YEATS domain containing 2 (YEATS2), mRNA [NM_018023]
CYTH1	2.40731	Homo sapiens cytohesin 1 (CYTH1), transcript variant 1, mRNA [NM_004762]
LOC100132891	2.40698	Homo sapiens uncharacterized LOC100132891 (LOC100132891), transcript variant 2, long non-coding RNA [NR_033651]
TIA1	2.4069	Homo sapiens TIA1 cytotoxic granule-associated RNA binding protein (TIA1), transcript variant 2, mRNA [NM_022173]
GPR133	2.40426	Homo sapiens G protein-coupled receptor 133 (GPR133), mRNA [NM_198827]
lnc-ANGEL1-2	2.4032	LNCipedia lincRNA (lnc-ANGEL1-2), lincRNA [lnc-ANGEL1-2:1]
PRRG1	2.39706	Homo sapiens proline rich Gla (G-carboxyglutamic acid) 1 (PRRG1), transcript variant 1, mRNA [NM_000950]
MAFF	2.39539	Homo sapiens v-maf avian musculoaponeurotic fibrosarcoma oncogene homolog F (MAFF), transcript variant 1, mRNA [NM_012323]
UBQLNL	2.39514	Homo sapiens ubiquilin-like (UBQLNL), mRNA [NM_145053]
ANKRD20A9P	2.39497	Homo sapiens ankyrin repeat domain 20 family, member A9, pseudogene (ANKRD20A9P), non-coding RNA [NR_027995]
C2orf66	2.39311	Homo sapiens chromosome 2 open reading frame 66 (C2orf66), mRNA [NM_213608]
ELOVL6	2.39118	Homo sapiens ELOVL fatty acid elongase 6 (ELOVL6), transcript variant 1, mRNA [NM_024090]
JPH2	2.38813	Homo sapiens junctophilin 2 (JPH2), transcript variant 1, mRNA [NM_020433]
PSMA6	2.38806	Homo sapiens proteasome (prosome, macropain) subunit, alpha type, 6 (PSMA6), transcript variant 1, mRNA [NM_002791]
SNORA11B	2.38793	Homo sapiens small nucleolar RNA, H/ACA box 11B (SNORA11B), small nucleolar RNA [NR_003709]
lnc-ERLEC1-1	2.38759	LNCipedia lincRNA (lnc-ERLEC1-1), lincRNA [lnc-ERLEC1-1:1]
ARNTL2	2.38474	Homo sapiens aryl hydrocarbon receptor nuclear translocator-like 2 (ARNTL2), transcript variant 1, mRNA [NM_020183]
TMEM110	2.38185	Homo sapiens transmembrane protein 110 (TMEM110), mRNA [NM_198563]
THBS3	2.37409	Homo sapiens mRNA; cDNA DKFZp686J1738 (from clone DKFZp686J1738), [CR933610]
CEP350	2.37352	Homo sapiens centrosomal protein 350kDa (CEP350), mRNA [NM_014810]
KIAA1033	2.37305	Homo sapiens KIAA1033 (KIAA1033), transcript variant 2, mRNA [NM_015275]
lnc-CCDC64B-1	2.36496	Homo sapiens cDNA FLJ42988 fis, clone BRTHA2008955, [AK124978]
RNF19A	2.36004	Homo sapiens ring finger protein 19A, RBR E3 ubiquitin protein ligase (RNF19A), transcript variant 1, mRNA [NM_183419]
RBBP6	2.35943	Homo sapiens retinoblastoma binding protein 6 (RBBP6), transcript variant 3, mRNA [NM_032626]
RICTOR	2.3591	Homo sapiens RPTOR independent companion of MTOR, complex 2 (RICTOR), transcript variant 1, mRNA [NM_152756]
S1PR3	2.35127	Homo sapiens sphingosine-1-phosphate receptor 3 (S1PR3), mRNA [NM_005226]
ERAP1	2.35066	Homo sapiens endoplasmic reticulum aminopeptidase 1 (ERAP1), transcript variant 2, mRNA [NM_001040458]
KDM6A	2.35047	Homo sapiens lysine (K)-specific demethylase 6A (KDM6A), transcript variant 1, mRNA [NM_001291415]
lnc-SUMO1-1	2.34701	RST15833 Athersys RAGE Library Homo sapiens cDNA, mRNA sequence [BG196607]
TMEM173	2.34533	Homo sapiens transmembrane protein 173 (TMEM173), transcript variant 1, mRNA [NM_198282]
ST7-AS1	2.34297	Homo sapiens ST7 antisense RNA 1 (ST7-AS1), antisense RNA [NR_002330]
SRGAP2	2.34139	Homo sapiens SLIT-ROBO Rho GTPase activating protein 2 (SRGAP2), transcript variant 1, mRNA [NM_015326]
CBX4	2.33855	Homo sapiens chromobox homolog 4 (CBX4), mRNA [NM_003655]
C2orf27A	2.33771	Homo sapiens chromosome 2 open reading frame 27A (C2orf27A), mRNA [NM_013310]
AGTRAP	2.32866	Homo sapiens angiotensin II receptor-associated protein (AGTRAP), transcript variant 4, mRNA [NM_001040196]
FKBP1B	2.32738	Homo sapiens FK506 binding protein 1B, 12,6 kDa (FKBP1B), transcript variant 2, mRNA [NM_054033]
CASP4	2.32689	Homo sapiens caspase 4, apoptosis-related cysteine peptidase (CASP4), transcript variant gamma, mRNA [NM_033306]
SCARF1	2.32155	Homo sapiens scavenger receptor class F, member 1 (SCARF1), transcript variant 1, mRNA [NM_003693]
TBC1D9	2.32132	Homo sapiens TBC1 domain family, member 9 (with GRAM domain) (TBC1D9), mRNA [NM_015130]
LOC101928246	2.31428	PREDICTED: Homo sapiens uncharacterized LOC101928246 (LOC101928246), ncRNA [XR_247296]
APOBEC3B	2.31327	Homo sapiens apolipoprotein B mRNA editing enzyme, catalytic polypeptide-like 3B (APOBEC3B), transcript variant 1, mRNA [NM_004900]
APOO	2.31265	Homo sapiens apolipoprotein O (APOO), transcript variant 1, mRNA [NM_024122]
CPNE8	2.31125	Homo sapiens copine VIII (CPNE8), mRNA [NM_153634]
CCNL1	2.30955	Homo sapiens cyclin L1 (CCNL1), mRNA [NM_020307]
lnc-CHRD-1	2.29663	LNCipedia lincRNA (lnc-CHRD-1), lincRNA [lnc-CHRD-1:1]
ZNF224	2.29402	Homo sapiens zinc finger protein 224 (ZNF224), mRNA [NM_013398]
C19orf12	2.29362	Homo sapiens chromosome 19 open reading frame 12 (C19orf12), transcript variant 2, mRNA [NM_031448]
WHAMM	2.28719	Homo sapiens WAS protein homolog associated with actin, golgi membranes and microtubules (WHAMM), mRNA [NM_001080435]
TCAF2	2.28697	Homo sapiens family with sequence similarity 115, member C (FAM115C), transcript variant 2, mRNA [NM_173678]
BVES-AS1	2.28645	Homo sapiens BVES antisense RNA 1 (BVES-AS1), long non-coding RNA [NR_037157]
SMOX	2.28254	Homo sapiens spermine oxidase (SMOX), transcript variant 1, mRNA [NM_175839]
MEIS1	2.26873	Homo sapiens Meis homeobox 1 (MEIS1), mRNA [NM_002398]
RND3	2.26826	Homo sapiens Rho family GTPase 3 (RND3), transcript variant 2, mRNA [NM_005168]
SH3BP2	2.26568	Homo sapiens SH3-domain binding protein 2 (SH3BP2), transcript variant 4, mRNA [NM_001145855]
PAPD7	2.26531	Homo sapiens PAP associated domain containing 7 (PAPD7), transcript variant 1, mRNA [NM_006999]
PDZRN3	2.25823	Homo sapiens PDZ domain containing ring finger 3 (PDZRN3), transcript variant 1, mRNA [NM_015009]
KIRREL	2.25196	Homo sapiens kin of IRRE like (Drosophila) (KIRREL), transcript variant 1, mRNA [NM_018240]
C4B	2.25063	Homo sapiens complement component 4B (Chido blood group) (C4B), mRNA [NM_001002029]
NEURL1B	2.24859	Homo sapiens neuralized E3 ubiquitin protein ligase 1B (NEURL1B), mRNA [NM_001142651]
PPA1	2.2447	Homo sapiens pyrophosphatase (inorganic) 1 (PPA1), mRNA [NM_021129]
DDX26B	2.24321	Homo sapiens DEAD/H (Asp-Glu-Ala-Asp/His) box polypeptide 26B (DDX26B), mRNA [NM_182540]
lnc-CERS5-1	2.24132	Homo sapiens mRNA; cDNA DKFZp686E22244 (from clone DKFZp686E22244), [BX647194]
CASP5	2.24068	Homo sapiens caspase 5, apoptosis-related cysteine peptidase (CASP5), transcript variant a, mRNA [NM_004347]
FRMPD3	2.23455	Homo sapiens FERM and PDZ domain containing 3 (FRMPD3), mRNA [NM_032428]
NNMT	2.23213	Homo sapiens nicotinamide N-methyltransferase (NNMT), mRNA [NM_006169]
RBMXL1	2.23146	Homo sapiens RNA binding motif protein, X-linked-like 1 (RBMXL1), transcript variant 2, mRNA [NM_019610]
HS3ST3A1	2.23063	heparan sulfate (glucosamine) 3-O-sulfotransferase 3A1 [Source:HGNC Symbol;Acc:HGNC:5196] [ENST00000284110]
VEGFC	2.2277	Homo sapiens vascular endothelial growth factor C (VEGFC), mRNA [NM_005429]
AMBRA1	2.22742	Homo sapiens autophagy/beclin-1 regulator 1 (AMBRA1), transcript variant 2, mRNA [NM_017749]
lnc-NDC80-1	2.22607	LNCipedia lincRNA (lnc-NDC80-1), lincRNA [lnc-NDC80-1:1]
NGEF	2.22557	Homo sapiens neuronal guanine nucleotide exchange factor (NGEF), transcript variant 1, mRNA [NM_019850]
XLOC_l2_015451	2.22552	BROAD Institute lincRNA (XLOC_l2_015451), lincRNA [TCONS_l2_00030147]
MELK	2.22394	Homo sapiens maternal embryonic leucine zipper kinase (MELK), transcript variant 1, mRNA [NM_014791]
SFT2D2	2.22319	Homo sapiens SFT2 domain containing 2 (SFT2D2), mRNA [NM_199344]
LAMA1	2.2167	Homo sapiens laminin, alpha 1 (LAMA1), mRNA [NM_005559]
RNF138	2.21636	Homo sapiens ring finger protein 138, E3 ubiquitin protein ligase (RNF138), transcript variant 1, mRNA [NM_016271]
HIST2H2BE	2.21393	Homo sapiens histone cluster 2, H2be (HIST2H2BE), mRNA [NM_003528]
RUSC1-AS1	2.21043	Homo sapiens RUSC1 antisense RNA 1 (RUSC1-AS1), mRNA [NM_001039517]
WDFY2	2.21042	Homo sapiens WD repeat and FYVE domain containing 2 (WDFY2), mRNA [NM_052950]
C7orf60	2.20729	Homo sapiens chromosome 7 open reading frame 60 (C7orf60), mRNA [NM_152556]
UBXN2A	2.20636	Homo sapiens UBX domain protein 2A (UBXN2A), mRNA [NM_181713]
USP28	2.20587	Homo sapiens ubiquitin specific peptidase 28 (USP28), transcript variant 1, mRNA [NM_020886]
ZNF641	2.20439	Homo sapiens zinc finger protein 641 (ZNF641), transcript variant 1, mRNA [NM_152320]
TTC38	2.1994	Homo sapiens tetratricopeptide repeat domain 38 (TTC38), mRNA [NM_017931]
BAZ2A	2.19699	Homo sapiens bromodomain adjacent to zinc finger domain, 2A (BAZ2A), transcript variant 1, mRNA [NM_013449]
USP49	2.1955	Homo sapiens ubiquitin specific peptidase 49 (USP49), transcript variant 1, mRNA [NM_001286554]
UBE2Z	2.19224	Homo sapiens ubiquitin-conjugating enzyme E2Z (UBE2Z), mRNA [NM_023079]
WIPF3	2.19151	Homo sapiens WAS/WASL interacting protein family, member 3 (WIPF3), mRNA [NM_001080529]
SLC7A7	2.18526	Homo sapiens solute carrier family 7 (amino acid transporter light chain, y+L system), member 7 (SLC7A7), transcript variant 3, mRNA [NM_001126106]
CCDC71L	2.18443	Homo sapiens coiled-coil domain containing 71-like (CCDC71L), mRNA [NM_175884]
PSMA2	2.18433	Homo sapiens proteasome (prosome, macropain) subunit, alpha type, 2 (PSMA2), mRNA [NM_002787]
NPAS2	2.18191	Homo sapiens neuronal PAS domain protein 2 (NPAS2), mRNA [NM_002518]
lnc-SMG1-2	2.17985	LNCipedia lincRNA (lnc-SMG1-2), lincRNA [lnc-SMG1-2:1]
NGF	2.17962	Homo sapiens nerve growth factor (beta polypeptide) (NGF), mRNA [NM_002506]
PRPF3	2.1759	Homo sapiens pre-mRNA processing factor 3 (PRPF3), mRNA [NM_004698]
lnc-CCR7-1	2.17354	LNCipedia lincRNA (lnc-CCR7-1), lincRNA [lnc-CCR7-1:1]
KCNE5	2.16757	Homo sapiens potassium channel, voltage gated subfamily E regulatory beta subunit 5 (KCNE5), mRNA [NM_012282]
ACSL4	2.16361	Homo sapiens acyl-CoA synthetase long-chain family member 4 (ACSL4), transcript variant 1, mRNA [NM_004458]
SCEL-AS1	2.15883	Homo sapiens SCEL antisense RNA 1 (SCEL-AS1), transcript variant 1, long non-coding RNA [NR_126412]
HIF1A	2.15371	Homo sapiens hypoxia inducible factor 1, alpha subunit (basic helix-loop-helix transcription factor) (HIF1A), transcript variant 2, mRNA [NM_181054]
lnc-ZNF131-2	2.15246	ALU2_HUMAN (P39189) Alu subfamily SB sequence contamination warning entry, partial (11%) [THC2534181]
lnc-NPFFR2-2	2.15242	LNCipedia lincRNA (lnc-NPFFR2-2), lincRNA [lnc-NPFFR2-2:1]
FAM189B	2.15087	Homo sapiens family with sequence similarity 189, member B (FAM189B), transcript variant 3, mRNA [NM_001267608]
GTPBP2	2.14452	Homo sapiens GTP binding protein 2 (GTPBP2), transcript variant 1, mRNA [NM_019096]
PSMA3	2.13937	Homo sapiens proteasome (prosome, macropain) subunit, alpha type, 3 (PSMA3), transcript variant 1, mRNA [NM_002788]
UGP2	2.13241	Homo sapiens UDP-glucose pyrophosphorylase 2 (UGP2), transcript variant 1, mRNA [NM_006759]
RSBN1L	2.13237	Homo sapiens round spermatid basic protein 1-like (RSBN1L), mRNA [NM_198467]
FCGR2A	2.12648	Homo sapiens Fc fragment of IgG, low affinity IIa, receptor (CD32) (FCGR2A), transcript variant 2, mRNA [NM_021642]
IFITM3	2.12091	Homo sapiens interferon induced transmembrane protein 3 (IFITM3), transcript variant 1, mRNA [NM_021034]
OPTN	2.11667	Homo sapiens optineurin (OPTN), transcript variant 1, mRNA [NM_001008211]
MFSD12	2.11371	Homo sapiens major facilitator superfamily domain containing 12 (MFSD12), transcript variant 3, mRNA [NM_174983]
LOC102725127	2.11136	PREDICTED: Homo sapiens uncharacterized LOC102725127 (LOC102725127), ncRNA [XR_433669]
lnc-RP11-392O18,1,1-2	2.10805	DA829461 PLACE1 Homo sapiens cDNA clone PLACE1003150 5', mRNA sequence [DA829461]
QKI	2.1053	Homo sapiens QKI, KH domain containing, RNA binding (QKI), transcript variant 5, mRNA [NM_001301085]
PARD3-AS1	2.09561	Homo sapiens PARD3 antisense RNA 1 (PARD3-AS1), long non-coding RNA [NR_108043]
TIPIN	2.09459	Homo sapiens TIMELESS interacting protein (TIPIN), transcript variant 1, mRNA [NM_017858]
SCML1	2.09408	Homo sapiens sex comb on midleg-like 1 (Drosophila) (SCML1), transcript variant 1, mRNA [NM_001037540]
TAB2	2.09332	Homo sapiens TGF-beta activated kinase 1/MAP3K7 binding protein 2 (TAB2), transcript variant 1, mRNA [NM_015093]
ALCAM	2.09332	Homo sapiens activated leukocyte cell adhesion molecule (ALCAM), transcript variant 1, mRNA [NM_001627]
INTS12	2.09092	Homo sapiens integrator complex subunit 12 (INTS12), transcript variant 1, mRNA [NM_020395]
PRKAG2-AS1	2.08994	Homo sapiens PRKAG2 antisense RNA 1 (PRKAG2-AS1), long non-coding RNA [NR_038926]
ZBED1	2.08946	Homo sapiens zinc finger, BED-type containing 1 (ZBED1), transcript variant 3, mRNA [NM_001171135]
SHB	2.08882	Homo sapiens Src homology 2 domain containing adaptor protein B (SHB), mRNA [NM_003028]
TBX3	2.08814	Homo sapiens T-box 3 (TBX3), transcript variant 2, mRNA [NM_016569]
IFITM2	2.08756	Homo sapiens interferon induced transmembrane protein 2 (IFITM2), mRNA [NM_006435]
BLOC1S3	2.08735	Homo sapiens biogenesis of lysosomal organelles complex-1, subunit 3 (BLOC1S3), mRNA [NM_212550]
MORC3	2.08493	Homo sapiens MORC family CW-type zinc finger 3 (MORC3), mRNA [NM_015358]
KLF9	2.08444	Homo sapiens Kruppel-like factor 9 (KLF9), mRNA [NM_001206]
LRRN3	2.0843	Homo sapiens leucine rich repeat neuronal 3 (LRRN3), transcript variant 3, mRNA [NM_018334]
ATP13A3	2.08217	Homo sapiens ATPase type 13A3 (ATP13A3), mRNA [NM_024524]
lnc-SRBD1-1	2.07986	LNCipedia lincRNA (lnc-SRBD1-1), lincRNA [lnc-SRBD1-1:1]
HAPLN3	2.07923	Homo sapiens hyaluronan and proteoglycan link protein 3 (HAPLN3), mRNA [NM_178232]
LGMN	2.07905	Homo sapiens legumain (LGMN), transcript variant 2, mRNA [NM_001008530]
PARP4	2.07562	Homo sapiens poly (ADP-ribose) polymerase family, member 4 (PARP4), mRNA [NM_006437]
SECISBP2L	2.07512	Homo sapiens SECIS binding protein 2-like (SECISBP2L), transcript variant 2, mRNA [NM_014701]
LOC101927780	2.07371	Homo sapiens uncharacterized LOC101927780 (LOC101927780), transcript variant 2, long non-coding RNA [NR_110417]
FAM167B	2.06846	Homo sapiens family with sequence similarity 167, member B (FAM167B), mRNA [NM_032648]
MVB12B	2.06787	Homo sapiens multivesicular body subunit 12B (MVB12B), transcript variant 1, mRNA [NM_033446]
GCNT1	2.06673	Homo sapiens glucosaminyl (N-acetyl) transferase 1, core 2 (GCNT1), transcript variant 1, mRNA [NM_001097634]
OSMR	2.06629	Homo sapiens oncostatin M receptor (OSMR), transcript variant 1, mRNA [NM_003999]
PPM1J	2.06575	Homo sapiens protein phosphatase, Mg2+/Mn2+ dependent, 1J (PPM1J), mRNA [NM_005167]
DHTKD1	2.06391	Homo sapiens dehydrogenase E1 and transketolase domain containing 1 (DHTKD1), mRNA [NM_018706]
LYRM4	2.06272	Homo sapiens LYR motif containing 4 (LYRM4), transcript variant 2, mRNA [NM_001164840]
lnc-CHADL-1	2.06249	Homo sapiens cDNA FLJ32615 fis, clone STOMA2000148, [AK057177]
CREM	2.06239	Homo sapiens cAMP responsive element modulator (CREM), transcript variant 19, mRNA [NM_183013]
LOC102723761	2.06152	PREDICTED: Homo sapiens uncharacterized LOC102723761 (LOC102723761), transcript variant X2, ncRNA [XR_431341]
XIAP	2.05576	Homo sapiens X-linked inhibitor of apoptosis, E3 ubiquitin protein ligase (XIAP), transcript variant 1, mRNA [NM_001167]
LOC101926975	2.05554	Homo sapiens uncharacterized LOC101926975 (LOC101926975), long non-coding RNA [NR_110558]
STX17	2.05246	Homo sapiens syntaxin 17 (STX17), mRNA [NM_017919]
LBR	2.0499	Homo sapiens lamin B receptor (LBR), transcript variant 1, mRNA [NM_002296]
TEP1	2.04951	Homo sapiens telomerase-associated protein 1 (TEP1), mRNA [NM_007110]
PDE4B	2.04892	Homo sapiens phosphodiesterase 4B, cAMP-specific (PDE4B), transcript variant d, mRNA [NM_001037341]
XLOC_l2_007063	2.0432	BROAD Institute lincRNA (XLOC_l2_007063), lincRNA [TCONS_l2_00013129]
TRADD	2.04306	Homo sapiens TNFRSF1A-associated via death domain (TRADD), mRNA [NM_003789]
CDKN2D	2.04247	Homo sapiens cyclin-dependent kinase inhibitor 2D (p19, inhibits CDK4) (CDKN2D), transcript variant 1, mRNA [NM_001800]
C5orf15	2.03949	Homo sapiens chromosome 5 open reading frame 15 (C5orf15), mRNA [NM_020199]
BAK1	2.03845	Homo sapiens BCL2-antagonist/killer 1 (BAK1), mRNA [NM_001188]
ARMCX1	2.0369	Homo sapiens armadillo repeat containing, X-linked 1 (ARMCX1), mRNA [NM_016608]
NDUFA9	2.03495	Homo sapiens NADH dehydrogenase (ubiquinone) 1 alpha subcomplex, 9, 39kDa (NDUFA9), mRNA [NM_005002]
RNF138P1	2.0332	Homo sapiens ring finger protein 138, E3 ubiquitin protein ligase pseudogene 1 (RNF138P1), non-coding RNA [NR_001575]
HIAT1	2.0325	Homo sapiens hippocampus abundant transcript 1 (HIAT1), mRNA [NM_033055]
PIM3	2.03111	Homo sapiens Pim-3 proto-oncogene, serine/threonine kinase (PIM3), mRNA [NM_001001852]
BTN2A3P	2.03089	Homo sapiens butyrophilin, subfamily 2, member A3, pseudogene (BTN2A3P), non-coding RNA [NR_027795]
lnc-ZIC1-3	2.03066	LNCipedia lincRNA (lnc-ZIC1-3), lincRNA [lnc-ZIC1-3:1]
lnc-PPP1R26-2	2.02979	LNCipedia lincRNA (lnc-PPP1R26-2), lincRNA [lnc-PPP1R26-2:1]
THAP3	2.02892	Homo sapiens THAP domain containing, apoptosis associated protein 3 (THAP3), transcript variant 3, mRNA [NM_001195753]
GLCCI1	2.02759	Homo sapiens glucocorticoid induced transcript 1 (GLCCI1), mRNA [NM_138426]
TTC39A	2.0245	Homo sapiens tetratricopeptide repeat domain 39A (TTC39A), transcript variant 2, mRNA [NM_001080494]
RPS6KC1	2.02412	Homo sapiens ribosomal protein S6 kinase, 52kDa, polypeptide 1 (RPS6KC1), transcript variant 1, mRNA [NM_012424]
ATP10A	2.02392	Homo sapiens ATPase, class V, type 10A (ATP10A), mRNA [NM_024490]
CCBE1	2.02204	Homo sapiens collagen and calcium binding EGF domains 1 (CCBE1), mRNA [NM_133459]
lnc-TCIRG1-1	2.02029	PREDICTED: Homo sapiens T-cell, immune regulator 1, ATPase, H+ transporting, lysosomal V0 subunit A3 (TCIRG1), transcript variant X3, mRNA [XM_006718417]
RBMS2	2.0202	Homo sapiens RNA binding motif, single stranded interacting protein 2 (RBMS2), mRNA [NM_002898]
C11orf52	2.01767	Homo sapiens chromosome 11 open reading frame 52 (C11orf52), mRNA [NM_080659]
RAB12	2.01688	Homo sapiens RAB12, member RAS oncogene family (RAB12), mRNA [NM_001025300]
ING1	2.01207	Homo sapiens inhibitor of growth family, member 1 (ING1), transcript variant 1, mRNA [NM_198219]
LOC100129138	2.01137	Homo sapiens THAP domain containing, apoptosis associated protein 3 pseudogene (LOC100129138), non-coding RNA [NR_033990]
MPDU1	2.0053	Homo sapiens mannose-P-dolichol utilization defect 1 (MPDU1), transcript variant 1, mRNA [NM_004870]
ALAS1	2.00453	Homo sapiens 5'-aminolevulinate synthase 1 (ALAS1), transcript variant 1, mRNA [NM_000688]

## Sheet: CFT073 vs Unstimulated down
downregulated
CFT073 MOI10 6h vs Unstimulated control cells
Gene symble	Fold change	Description
KIT	-24.2809	Homo sapiens v-kit Hardy-Zuckerman 4 feline sarcoma viral oncogene homolog (KIT), transcript variant 1, mRNA [NM_000222]
PTCH1	-13.0714	Homo sapiens patched 1 (PTCH1), transcript variant 1a, mRNA [NM_001083602]
TET1	-9.27039	Homo sapiens tet methylcytosine dioxygenase 1 (TET1), mRNA [NM_030625]
CEBPA-AS1	-8.63628	Homo sapiens CEBPA antisense RNA 1 (head to head) (CEBPA-AS1), long non-coding RNA [NR_026887]
PLCB2	-8.19706	Homo sapiens phospholipase C, beta 2 (PLCB2), transcript variant 1, mRNA [NM_004573]
EEPD1	-7.66853	Homo sapiens endonuclease/exonuclease/phosphatase family domain containing 1 (EEPD1), mRNA [NM_030636]
CPEB1	-7.61269	Homo sapiens cytoplasmic polyadenylation element binding protein 1 (CPEB1), transcript variant 5, mRNA [NM_001288819]
FIGNL2	-7.03746	Homo sapiens fidgetin-like 2 (FIGNL2), mRNA [NM_001013690]
GRASP	-6.92662	Homo sapiens GRP1 (general receptor for phosphoinositides 1)-associated scaffold protein (GRASP), transcript variant 1, mRNA [NM_181711]
TOX	-6.67233	Homo sapiens thymocyte selection-associated high mobility group box (TOX), mRNA [NM_014729]
MKNK2	-6.63331	Homo sapiens MAP kinase interacting serine/threonine kinase 2 (MKNK2), transcript variant 2, mRNA [NM_199054]
STAM-AS1	-6.62041	Homo sapiens STAM antisense RNA 1 (head to head) (STAM-AS1), long non-coding RNA [NR_110370]
SNHG22	-6.6066	Homo sapiens small nucleolar RNA host gene 22 (non-protein coding) (SNHG22), long non-coding RNA [NR_117096]
ADRA2A	-6.30122	Homo sapiens adrenoceptor alpha 2A (ADRA2A), mRNA [NM_000681]
RCOR2	-6.20854	Homo sapiens REST corepressor 2 (RCOR2), mRNA [NM_173587]
CEBPA	-6.10172	Homo sapiens CCAAT/enhancer binding protein (C/EBP), alpha (CEBPA), transcript variant 1, mRNA [NM_004364]
SSTR1	-5.94082	Homo sapiens somatostatin receptor 1 (SSTR1), mRNA [NM_001049]
CSRNP3	-5.8317	Homo sapiens cysteine-serine-rich nuclear protein 3 (CSRNP3), transcript variant 1, mRNA [NM_001172173]
RGCC	-5.75931	Homo sapiens regulator of cell cycle (RGCC), mRNA [NM_014059]
MEX3B	-5.72976	Homo sapiens mex-3 RNA binding family member B (MEX3B), mRNA [NM_032246]
THBD	-5.71576	Homo sapiens thrombomodulin (THBD), mRNA [NM_000361]
ZNF518A	-5.60346	zinc finger protein 518A [Source:HGNC Symbol;Acc:HGNC:29009] [ENST00000484770]
EPHB3	-5.59901	Homo sapiens EPH receptor B3 (EPHB3), mRNA [NM_004443]
GAS6-AS1	-5.58981	Homo sapiens cDNA FLJ35543 fis, clone SPLEN2002957, [AK092862]
E2F7	-5.51708	Homo sapiens E2F transcription factor 7 (E2F7), mRNA [NM_203394]
KCNE3	-5.50766	Homo sapiens potassium channel, voltage gated subfamily E regulatory beta subunit 3 (KCNE3), mRNA [NM_005472]
CAMKK1	-5.4806	Homo sapiens calcium/calmodulin-dependent protein kinase kinase 1, alpha (CAMKK1), transcript variant 1, mRNA [NM_032294]
GAS1	-5.33009	Homo sapiens growth arrest-specific 1 (GAS1), mRNA [NM_002048]
TRIM45	-5.2818	Homo sapiens tripartite motif containing 45 (TRIM45), transcript variant 1, mRNA [NM_025188]
SLC52A1	-5.26379	Homo sapiens solute carrier family 52 (riboflavin transporter), member 1 (SLC52A1), transcript variant 2, mRNA [NM_017986]
IL6R	-5.07837	Homo sapiens interleukin 6 receptor (IL6R), transcript variant 1, mRNA [NM_000565]
LINC01019	-5.03673	Homo sapiens long intergenic non-protein coding RNA 1019 (LINC01019), long non-coding RNA [NR_033898]
RTN4RL1	-4.94727	Homo sapiens reticulon 4 receptor-like 1 (RTN4RL1), mRNA [NM_178568]
RIMBP3	-4.71037	Homo sapiens RIMS binding protein 3 (RIMBP3), mRNA [NM_015672]
ERMN	-4.66879	ermin, ERM-like protein [Source:HGNC Symbol;Acc:HGNC:29208] [ENST00000397283]
SH3RF3-AS1	-4.58806	Homo sapiens SH3RF3 antisense RNA 1 (SH3RF3-AS1), long non-coding RNA [NR_029193]
MAMSTR	-4.5328	Homo sapiens MEF2 activating motif and SAP domain containing transcriptional regulator (MAMSTR), transcript variant 2, mRNA [NM_182574]
TACC2	-4.40556	Homo sapiens transforming, acidic coiled-coil containing protein 2 (TACC2), transcript variant 1, mRNA [NM_206862]
SLC20A1	-4.39157	Homo sapiens solute carrier family 20 (phosphate transporter), member 1 (SLC20A1), mRNA [NM_005415]
EGR3	-4.38246	Homo sapiens early growth response 3 (EGR3), transcript variant 1, mRNA [NM_004430]
SHROOM3	-4.34702	Homo sapiens shroom family member 3 (SHROOM3), mRNA [NM_020859]
INAFM2	-4.30348	Homo sapiens InaF-motif containing 2 (INAFM2), mRNA [NM_001301268]
ARRDC4	-4.28638	Homo sapiens arrestin domain containing 4 (ARRDC4), mRNA [NM_183376]
TMC7	-4.28136	Homo sapiens transmembrane channel-like 7 (TMC7), transcript variant 1, mRNA [NM_024847]
AATK	-4.27993	Homo sapiens apoptosis-associated tyrosine kinase (AATK), transcript variant 1, mRNA [NM_001080395]
ING5	-4.23052	Homo sapiens inhibitor of growth family, member 5 (ING5), mRNA [NM_032329]
SAMD13	-4.20229	Homo sapiens sterile alpha motif domain containing 13 (SAMD13), transcript variant 1, mRNA [NM_001010971]
TAPT1-AS1	-4.18525	Homo sapiens hypothetical FLJ39653, mRNA (cDNA clone IMAGE:40146949), [BC132927]
PER2	-4.10775	Homo sapiens period circadian clock 2 (PER2), mRNA [NM_022817]
RAB7B	-4.07457	Homo sapiens RAB7B, member RAS oncogene family (RAB7B), transcript variant 1, mRNA [NM_177403]
ZNF395	-4.0609	Homo sapiens zinc finger protein 395 (ZNF395), mRNA [NM_018660]
SPDL1	-3.99987	Homo sapiens spindle apparatus coiled-coil protein 1 (SPDL1), mRNA [NM_017785]
CCDC8	-3.95197	Homo sapiens coiled-coil domain containing 8 (CCDC8), mRNA [NM_032040]
OR52A1	-3.92348	Homo sapiens olfactory receptor, family 52, subfamily A, member 1 (OR52A1), mRNA [NM_012375]
LOC100630918	-3.90599	Homo sapiens uncharacterized LOC100630918 (LOC100630918), long non-coding RNA [NR_038942]
DPF3	-3.90123	Homo sapiens D4, zinc and double PHD fingers, family 3 (DPF3), transcript variant 4, mRNA [NM_001280544]
SYBU	-3.89056	Homo sapiens syntabulin (syntaxin-interacting) (SYBU), transcript variant 1, mRNA [NM_001099744]
SLC40A1	-3.89015	Homo sapiens solute carrier family 40 (iron-regulated transporter), member 1 (SLC40A1), mRNA [NM_014585]
PNMAL2	-3.83711	Homo sapiens paraneoplastic Ma antigen family-like 2 (PNMAL2), mRNA [NM_020709]
ADIRF-AS1	-3.83257	Homo sapiens, clone IMAGE:3913679, mRNA, [BC017676]
GPATCH11	-3.81762	Homo sapiens G patch domain containing 11 (GPATCH11), transcript variant 1, mRNA [NM_174931]
HOXA13	-3.80964	Homo sapiens homeobox A13 (HOXA13), mRNA [NM_000522]
MAP3K4	-3.79211	Homo sapiens mitogen-activated protein kinase kinase kinase 4 (MAP3K4), transcript variant 1, mRNA [NM_005922]
C19orf73	-3.7911	Homo sapiens chromosome 19 open reading frame 73 (C19orf73), mRNA [NM_018111]
ADAT2	-3.78903	Homo sapiens adenosine deaminase, tRNA-specific 2 (ADAT2), transcript variant 2, mRNA [NM_001286259]
LOC645485	-3.74924	PREDICTED: Homo sapiens uncharacterized LOC645485 (LOC645485), misc_RNA [XR_242933]
SLC14A1	-3.73909	Homo sapiens solute carrier family 14 (urea transporter), member 1 (Kidd blood group) (SLC14A1), transcript variant 4, mRNA [NM_001146037]
S1PR1	-3.73783	Homo sapiens sphingosine-1-phosphate receptor 1 (S1PR1), mRNA [NM_001400]
MPP2	-3.7377	Homo sapiens membrane protein, palmitoylated 2 (MAGUK p55 subfamily member 2) (MPP2), transcript variant 9, mRNA [NM_001278381]
LOC100132057	-3.72774	Homo sapiens phosphodiesterase 4D interacting protein pseudogene (LOC100132057), non-coding RNA [NR_111930]
LINC01569	-3.71838	Homo sapiens long intergenic non-protein coding RNA 1569 (LINC01569), long non-coding RNA [NR_039999]
HMGB2	-3.71745	Homo sapiens high mobility group box 2 (HMGB2), transcript variant 1, mRNA [NM_002129]
FIGN	-3.69195	fidgetin [Source:HGNC Symbol;Acc:HGNC:13285] [ENST00000333129]
CEP68	-3.68536	Homo sapiens centrosomal protein 68kDa (CEP68), mRNA [NM_015147]
ZNF233	-3.66308	Homo sapiens zinc finger protein 233 (ZNF233), transcript variant 1, mRNA [NM_181756]
RNF125	-3.64553	Homo sapiens ring finger protein 125, E3 ubiquitin protein ligase (RNF125), mRNA [NM_017831]
CARD10	-3.64538	Homo sapiens caspase recruitment domain family, member 10 (CARD10), mRNA [NM_014550]
RUNX1T1	-3.64178	Homo sapiens runt-related transcription factor 1; translocated to, 1 (cyclin D-related) (RUNX1T1), transcript variant 1, mRNA [NM_004349]
lnc-TMEM72-1	-3.60617	LNCipedia lincRNA (lnc-TMEM72-1), lincRNA [lnc-TMEM72-1:1]
IRX3	-3.60226	Homo sapiens iroquois homeobox 3 (IRX3), mRNA [NM_024336]
RAB3A	-3.60171	Homo sapiens RAB3A, member RAS oncogene family (RAB3A), mRNA [NM_002866]
RFX2	-3.59443	regulatory factor X, 2 (influences HLA class II expression) [Source:HGNC Symbol;Acc:HGNC:9983] [ENST00000587700]
APC2	-3.59243	Homo sapiens adenomatosis polyposis coli 2 (APC2), mRNA [NM_005883]
CNIH3	-3.58734	Homo sapiens cornichon family AMPA receptor auxiliary protein 3 (CNIH3), mRNA [NM_152495]
SLC25A21-AS1	-3.58122	Homo sapiens SLC25A21 antisense RNA 1 (SLC25A21-AS1), long non-coding RNA [NR_033240]
EPOR	-3.57983	Homo sapiens erythropoietin receptor (EPOR), transcript variant 1, mRNA [NM_000121]
FAM78A	-3.56663	Homo sapiens family with sequence similarity 78, member A (FAM78A), mRNA [NM_033387]
LOC646903	-3.56097	Homo sapiens uncharacterized LOC646903 (LOC646903), long non-coding RNA [NR_036538]
FAXDC2	-3.52807	Homo sapiens fatty acid hydroxylase domain containing 2 (FAXDC2), mRNA [NM_032385]
TMEM121	-3.51976	Homo sapiens transmembrane protein 121 (TMEM121), mRNA [NM_025268]
MTCL1	-3.50755	Homo sapiens microtubule crosslinking factor 1 (MTCL1), mRNA [NM_015210]
KLHDC8B	-3.50446	Homo sapiens kelch domain containing 8B (KLHDC8B), mRNA [NM_173546]
JADE1	-3.4696	Homo sapiens jade family PHD finger 1 (JADE1), transcript variant 4, mRNA [NM_001287439]
lnc-ARIH2-1	-3.45798	Q7PZA6_ANOGA (Q7PZA6) ENSANGP00000008809 (Fragment), partial (18%) [THC2679052]
EMX2	-3.44929	Homo sapiens empty spiracles homeobox 2 (EMX2), transcript variant 1, mRNA [NM_004098]
GDF6	-3.43888	Homo sapiens growth differentiation factor 6 (GDF6), mRNA [NM_001001557]
GPCPD1	-3.434	Homo sapiens glycerophosphocholine phosphodiesterase GDE1 homolog (S, cerevisiae) (GPCPD1), mRNA [NM_019593]
NAP1L3	-3.42737	Homo sapiens nucleosome assembly protein 1-like 3 (NAP1L3), mRNA [NM_004538]
LOC102724795	-3.42492	PREDICTED: Homo sapiens uncharacterized LOC102724795 (LOC102724795), ncRNA [XR_424475]
ARL4A	-3.40863	Homo sapiens ADP-ribosylation factor-like 4A (ARL4A), transcript variant 1, mRNA [NM_005738]
PARP16	-3.40809	Homo sapiens poly (ADP-ribose) polymerase family, member 16 (PARP16), mRNA [NM_017851]
LCA5	-3.38287	Homo sapiens Leber congenital amaurosis 5 (LCA5), transcript variant 1, mRNA [NM_181714]
SYDE2	-3.37733	synapse defective 1, Rho GTPase, homolog 2 (C, elegans) [Source:HGNC Symbol;Acc:HGNC:25841] [ENST00000234668]
WEE1	-3.36616	Homo sapiens WEE1 G2 checkpoint kinase (WEE1), transcript variant 1, mRNA [NM_003390]
LOC101929112	-3.35949	PREDICTED: Homo sapiens uncharacterized LOC101929112 (LOC101929112), transcript variant X1, ncRNA [XR_246129]
CCDC110	-3.35766	Homo sapiens coiled-coil domain containing 110 (CCDC110), transcript variant 1, mRNA [NM_152775]
OSR1	-3.33845	Homo sapiens odd-skipped related transciption factor 1 (OSR1), mRNA [NM_145260]
SMCR6	-3.29634	Homo sapiens mRNA; cDNA DKFZp686J19223 (from clone DKFZp686J19223), [BX647090]
FLJ31945	-3.25678	PREDICTED: Homo sapiens uncharacterized LOC440137 (FLJ31945), misc_RNA [XR_159012]
PRPH2	-3.243	Homo sapiens peripherin 2 (retinal degeneration, slow) (PRPH2), mRNA [NM_000322]
HOXA11	-3.19791	Homo sapiens homeobox A11 (HOXA11), mRNA [NM_005523]
FAM86EP	-3.18526	Homo sapiens family with sequence similarity 86, member E, pseudogene (FAM86EP), non-coding RNA [NR_024253]
PIK3C2B	-3.18365	Homo sapiens phosphatidylinositol-4-phosphate 3-kinase, catalytic subunit type 2 beta (PIK3C2B), mRNA [NM_002646]
SWSAP1	-3.1563	Homo sapiens SWIM-type zinc finger 7 associated protein 1 (SWSAP1), mRNA [NM_175871]
CCNG2	-3.15287	Homo sapiens cyclin G2 (CCNG2), mRNA [NM_004354]
TRIB3	-3.15077	Homo sapiens tribbles pseudokinase 3 (TRIB3), transcript variant 1, mRNA [NM_021158]
SALL2	-3.14869	Homo sapiens spalt-like transcription factor 2 (SALL2), transcript variant 1, mRNA [NM_005407]
PPFIA4	-3.14868	protein tyrosine phosphatase, receptor type, f polypeptide (PTPRF), interacting protein (liprin), alpha 4 [Source:HGNC Symbol;Acc:HGNC:9248] [ENST00000295706]
FAM212B	-3.13592	Homo sapiens family with sequence similarity 212, member B (FAM212B), transcript variant 1, mRNA [NM_019099]
LOC100506379	-3.13111	AF064804 transcription factor SUPT3H {Homo sapiens} (exp=-1; wgp=0; cg=0), partial (5%) [THC2635298]
SCAI	-3.12981	Homo sapiens suppressor of cancer cell invasion (SCAI), transcript variant 1, mRNA [NM_173690]
FAM131A	-3.1201	Homo sapiens family with sequence similarity 131, member A (FAM131A), transcript variant 1, mRNA [NM_144635]
PANK1	-3.08166	Homo sapiens pantothenate kinase 1 (PANK1), transcript variant alpha, mRNA [NM_148977]
BAIAP2	-3.07883	Homo sapiens BAI1-associated protein 2 (BAIAP2), transcript variant 1, mRNA [NM_017450]
EID2B	-3.05569	EP300 interacting inhibitor of differentiation 2B [Source:HGNC Symbol;Acc:HGNC:26796] [ENST00000326282]
TSC22D3	-3.04949	Homo sapiens TSC22 domain family, member 3 (TSC22D3), transcript variant 2, mRNA [NM_004089]
MEF2D	-3.02526	Homo sapiens myocyte enhancer factor 2D (MEF2D), transcript variant 1, mRNA [NM_005920]
ZC3H12D	-3.02226	Homo sapiens zinc finger CCCH-type containing 12D (ZC3H12D), mRNA [NM_207360]
FLYWCH1	-3.01221	Homo sapiens FLYWCH-type zinc finger 1 (FLYWCH1), transcript variant 1, mRNA [NM_032296]
FILIP1	-2.9973	Homo sapiens filamin A interacting protein 1 (FILIP1), transcript variant 2, mRNA [NM_015687]
SLC25A42	-2.98687	Homo sapiens solute carrier family 25, member 42 (SLC25A42), mRNA [NM_178526]
ERF	-2.98661	Homo sapiens Ets2 repressor factor (ERF), transcript variant 1, mRNA [NM_006494]
ZBED3	-2.978	Homo sapiens zinc finger, BED-type containing 3 (ZBED3), mRNA [NM_032367]
LNX2	-2.97334	Homo sapiens ligand of numb-protein X 2 (LNX2), mRNA [NM_153371]
FAM196A	-2.97159	Homo sapiens family with sequence similarity 196, member A (FAM196A), mRNA [NM_001039762]
SCN8A	-2.96137	Homo sapiens sodium channel, voltage gated, type VIII alpha subunit (SCN8A), transcript variant 1, mRNA [NM_014191]
MIEF2	-2.94944	Homo sapiens mitochondrial elongation factor 2 (MIEF2), transcript variant 1, mRNA [NM_139162]
VPS37D	-2.93658	Homo sapiens vacuolar protein sorting 37 homolog D (S, cerevisiae) (VPS37D), mRNA [NM_001077621]
FRAT1	-2.92536	Homo sapiens frequently rearranged in advanced T-cell lymphomas 1 (FRAT1), mRNA [NM_005479]
KIAA0355	-2.925	Homo sapiens KIAA0355 (KIAA0355), mRNA [NM_014686]
CDH10	-2.92147	Homo sapiens cadherin 10, type 2 (T2-cadherin) (CDH10), mRNA [NM_006727]
FMN2	-2.91121	Homo sapiens formin 2 (FMN2), mRNA [NM_020066]
KLLN	-2.90482	Homo sapiens killin, p53-regulated DNA replication inhibitor (KLLN), mRNA [NM_001126049]
FLJ42351	-2.8988	Homo sapiens uncharacterized LOC400999 (FLJ42351), long non-coding RNA [NR_033871]
TMEM200A	-2.89139	Homo sapiens transmembrane protein 200A (TMEM200A), transcript variant 4, mRNA [NM_052913]
LURAP1	-2.88842	Homo sapiens leucine rich adaptor protein 1 (LURAP1), mRNA [NM_001013615]
LOC101928403	-2.88253	PREDICTED: Homo sapiens uncharacterized LOC101928403 (LOC101928403), ncRNA [XR_245043]
SLC22A15	-2.87481	Homo sapiens solute carrier family 22, member 15 (SLC22A15), mRNA [NM_018420]
RARA-AS1	-2.8738	Homo sapiens RARA antisense RNA 1 (RARA-AS1), long non-coding RNA [NR_110861]
FHL2	-2.87247	Homo sapiens four and a half LIM domains 2 (FHL2), transcript variant 2, mRNA [NM_201555]
RNF112	-2.87108	Homo sapiens ring finger protein 112 (RNF112), mRNA [NM_007148]
AUNIP	-2.87076	Homo sapiens aurora kinase A and ninein interacting protein (AUNIP), transcript variant 2, mRNA [NM_024037]
RCOR3	-2.86852	Homo sapiens REST corepressor 3 (RCOR3), transcript variant 4, mRNA [NM_018254]
PLD6	-2.8669	Homo sapiens phospholipase D family, member 6 (PLD6), mRNA [NM_178836]
GDF15	-2.86508	Homo sapiens growth differentiation factor 15 (GDF15), mRNA [NM_004864]
ZNF850	-2.85888	Homo sapiens zinc finger protein 850 (ZNF850), transcript variant 1, mRNA [NM_001193552]
RHOBTB2	-2.85659	Homo sapiens Rho-related BTB domain containing 2 (RHOBTB2), transcript variant 3, mRNA [NM_015178]
PCDH18	-2.84963	Homo sapiens protocadherin 18 (PCDH18), transcript variant 2, mRNA [NM_001300828]
DDIT3	-2.84819	Homo sapiens DNA-damage-inducible transcript 3 (DDIT3), transcript variant 5, mRNA [NM_004083]
TEX36	-2.83973	Homo sapiens testis expressed 36 (TEX36), mRNA [NM_001128202]
LOC101929715	-2.83965	Homo sapiens uncharacterized LOC101929715 (LOC101929715), long non-coding RNA [NR_110597]
lnc-CHAD-3	-2.83887	EPN3_HUMAN (Q9H201) Epsin-3 (EPS-15-interacting protein 3), partial (9%) [THC2768316]
ATP8B1	-2.83743	Homo sapiens ATPase, aminophospholipid transporter, class I, type 8B, member 1 (ATP8B1), mRNA [NM_005603]
TMEM246	-2.83247	Homo sapiens transmembrane protein 246 (TMEM246), transcript variant 1, mRNA [NM_032342]
SSX2IP	-2.8148	Homo sapiens synovial sarcoma, X breakpoint 2 interacting protein (SSX2IP), transcript variant 5, mRNA [NM_014021]
KLHL3	-2.80371	Homo sapiens kelch-like family member 3 (KLHL3), transcript variant 1, mRNA [NM_017415]
ZNF10	-2.79869	Homo sapiens zinc finger protein 10 (ZNF10), mRNA [NM_015394]
LINC00954	-2.79797	long intergenic non-protein coding RNA 954 [Source:HGNC Symbol;Acc:HGNC:48668] [ENST00000607100]
lnc-SPIRE2-1	-2.79427	Homo sapiens cDNA clone IMAGE:5265909, [BC035173]
lnc-ACER2-1	-2.79333	Homo sapiens cDNA: FLJ21245 fis, clone COL01184, [AK024898]
PRRT1	-2.79118	Homo sapiens proline-rich transmembrane protein 1 (PRRT1), mRNA [NM_030651]
DBNDD2	-2.79048	Homo sapiens cDNA FLJ40696 fis, clone THYMU2025325, [AK098015]
PELI2	-2.78625	Homo sapiens pellino E3 ubiquitin protein ligase family member 2 (PELI2), mRNA [NM_021255]
MLPH	-2.78564	Homo sapiens melanophilin (MLPH), transcript variant 1, mRNA [NM_024101]
LIN7B	-2.78494	Homo sapiens lin-7 homolog B (C, elegans) (LIN7B), mRNA [NM_022165]
ELOVL4	-2.78246	Homo sapiens ELOVL fatty acid elongase 4 (ELOVL4), mRNA [NM_022726]
ZADH2	-2.77904	Homo sapiens zinc binding alcohol dehydrogenase domain containing 2 (ZADH2), mRNA [NM_175907]
SNORD94	-2.77588	Homo sapiens small nucleolar RNA, C/D box 94 (SNORD94), small nucleolar RNA [NR_004378]
lnc-ZNF569-1	-2.7612	Homo sapiens zinc finger protein 569, mRNA (cDNA clone IMAGE:5267996), with apparent retained intron, [BC038737]
RGS9BP	-2.75873	Homo sapiens regulator of G protein signaling 9 binding protein (RGS9BP), mRNA [NM_207391]
CCDC85C	-2.74835	Homo sapiens coiled-coil domain containing 85C (CCDC85C), mRNA [NM_001144995]
SIX4	-2.74808	Homo sapiens SIX homeobox 4 (SIX4), mRNA [NM_017420]
SUV420H1	-2.74765	Homo sapiens suppressor of variegation 4-20 homolog 1 (Drosophila) (SUV420H1), transcript variant 3, mRNA [NM_001300907]
GPSM2	-2.74732	Homo sapiens G-protein signaling modulator 2 (GPSM2), mRNA [NM_013296]
FAM27E2	-2.74531	Homo sapiens family with sequence similarity 27, member E2 (FAM27E2), long non-coding RNA [NR_103714]
SUV420H2	-2.74118	Homo sapiens suppressor of variegation 4-20 homolog 2 (Drosophila) (SUV420H2), mRNA [NM_032701]
APC	-2.74071	Homo sapiens adenomatous polyposis coli (APC), transcript variant 3, mRNA [NM_000038]
RAD54B	-2.74038	Homo sapiens RAD54 homolog B (S, cerevisiae) (RAD54B), transcript variant 2, mRNA [NM_001205262]
LOC100134937	-2.73946	Homo sapiens cDNA clone IMAGE:5263734, [BC035129]
TMEM155	-2.73731	Homo sapiens transmembrane protein 155 (TMEM155), mRNA [NM_152399]
ZNF331	-2.73684	Homo sapiens zinc finger protein 331 (ZNF331), transcript variant 3, mRNA [NM_001253798]
DCAF4	-2.73394	Homo sapiens DDB1 and CUL4 associated factor 4 (DCAF4), transcript variant 2, mRNA [NM_181340]
PRPSAP2	-2.7295	Homo sapiens phosphoribosyl pyrophosphate synthetase-associated protein 2 (PRPSAP2), transcript variant 1, mRNA [NM_002767]
ANKZF1	-2.71849	Homo sapiens ankyrin repeat and zinc finger domain containing 1 (ANKZF1), transcript variant 1, mRNA [NM_018089]
CNNM3	-2.71534	Homo sapiens cyclin and CBS domain divalent metal cation transport mediator 3 (CNNM3), transcript variant 1, mRNA [NM_017623]
MKL2	-2.7118	Homo sapiens MKL/myocardin-like 2 (MKL2), mRNA [NM_014048]
LOC730101	-2.71108	Homo sapiens uncharacterized LOC730101 (LOC730101), transcript variant 1, long non-coding RNA [NR_024403]
SIPA1L2	-2.70756	Homo sapiens signal-induced proliferation-associated 1 like 2 (SIPA1L2), mRNA [NM_020808]
LOC100996842	-2.70531	PREDICTED: Homo sapiens uncharacterized LOC100996842 (LOC100996842), transcript variant X5, misc_RNA [XR_433328]
AHDC1	-2.70269	Homo sapiens AT hook, DNA binding motif, containing 1 (AHDC1), mRNA [NM_001029882]
SWAP70	-2.68803	Homo sapiens SWAP switching B-cell complex 70kDa subunit (SWAP70), transcript variant 1, mRNA [NM_015055]
DENND2C	-2.68568	Homo sapiens DENN/MADD domain containing 2C (DENND2C), transcript variant 1, mRNA [NM_001256404]
LRRC73	-2.68001	Homo sapiens leucine rich repeat containing 73 (LRRC73), transcript variant 1, mRNA [NM_001012974]
ZNF441	-2.67664	Homo sapiens zinc finger protein 441 (ZNF441), mRNA [NM_152355]
LOC100128288	-2.66912	Homo sapiens uncharacterized LOC100128288 (LOC100128288), long non-coding RNA [NR_024447]
BRWD1	-2.66547	Homo sapiens bromodomain and WD repeat domain containing 1 (BRWD1), transcript variant 1, mRNA [NM_018963]
GPER1	-2.65626	Homo sapiens G protein-coupled estrogen receptor 1 (GPER1), transcript variant 3, mRNA [NM_001039966]
C22orf29	-2.65554	Homo sapiens chromosome 22 open reading frame 29 (C22orf29), mRNA [NM_024627]
TP53INP1	-2.65451	Homo sapiens tumor protein p53 inducible nuclear protein 1 (TP53INP1), transcript variant 1, mRNA [NM_033285]
ZNF788	-2.65049	Homo sapiens zinc finger family member 788 (ZNF788), non-coding RNA [NR_027049]
CXCL12	-2.64969	Homo sapiens chemokine (C-X-C motif) ligand 12 (CXCL12), transcript variant 2, mRNA [NM_000609]
PP7080	-2.64428	Homo sapiens uncharacterized LOC25845 (PP7080), long non-coding RNA [NR_024158]
MESP1	-2.64233	Homo sapiens mesoderm posterior basic helix-loop-helix transcription factor 1 (MESP1), mRNA [NM_018670]
PXN-AS1	-2.64016	Homo sapiens PXN antisense RNA 1 (PXN-AS1), long non-coding RNA [NR_038924]
ZNF667	-2.6397	Homo sapiens zinc finger protein 667 (ZNF667), transcript variant 1, mRNA [NM_022103]
ARHGEF10	-2.63952	Rho guanine nucleotide exchange factor (GEF) 10 [Source:HGNC Symbol;Acc:HGNC:14103] [ENST00000398560]
ZNF521	-2.62863	Homo sapiens zinc finger protein 521 (ZNF521), mRNA [NM_015461]
IRX1	-2.62732	Homo sapiens iroquois homeobox 1 (IRX1), mRNA [NM_024337]
UBTF	-2.61546	Homo sapiens upstream binding transcription factor, RNA polymerase I (UBTF), transcript variant 2, mRNA [NM_001076683]
PPAT	-2.61493	Homo sapiens phosphoribosyl pyrophosphate amidotransferase (PPAT), mRNA [NM_002703]
PLEKHH3	-2.61376	Homo sapiens pleckstrin homology domain containing, family H (with MyTH4 domain) member 3 (PLEKHH3), transcript variant 1, mRNA [NM_024927]
FAM27E3	-2.612	Homo sapiens family with sequence similarity 27, member E3 (FAM27E3), long non-coding RNA [NR_103833]
C2orf81	-2.61145	Homo sapiens chromosome 2 open reading frame 81 (C2orf81), mRNA [NM_001145054]
FBXL22	-2.60675	Homo sapiens F-box and leucine-rich repeat protein 22 (FBXL22), mRNA [NM_203373]
PAQR7	-2.60411	Homo sapiens progestin and adipoQ receptor family member VII (PAQR7), mRNA [NM_178422]
lnc-IRX3-4	-2.60284	Q5CSV7_CRYPV (Q5CSV7) Predicted secreted protein, signal peptide, partial (5%) [THC2662545]
LOC102724352	-2.60187	PREDICTED: Homo sapiens uncharacterized LOC102724352 (LOC102724352), ncRNA [XR_424996]
ZNF709	-2.60124	Homo sapiens zinc finger protein 709 (ZNF709), mRNA [NM_152601]
CYSRT1	-2.59649	Homo sapiens cysteine-rich tail protein 1 (CYSRT1), mRNA [NM_199001]
GREM2	-2.59262	Homo sapiens gremlin 2, DAN family BMP antagonist (GREM2), mRNA [NM_022469]
LURAP1L	-2.58824	Homo sapiens leucine rich adaptor protein 1-like (LURAP1L), mRNA [NM_203403]
FAM225B	-2.57441	Homo sapiens family with sequence similarity 225, member B (non-protein coding) (FAM225B), long non-coding RNA [NR_024376]
IER5L	-2.5741	Homo sapiens immediate early response 5-like (IER5L), mRNA [NM_203434]
ARHGAP18	-2.57283	Homo sapiens Rho GTPase activating protein 18 (ARHGAP18), mRNA [NM_033515]
LINC00087	-2.56785	Homo sapiens long intergenic non-protein coding RNA 87 (LINC00087), long non-coding RNA [NR_024493]
ZNF285	-2.56275	Homo sapiens zinc finger protein 285 (ZNF285), transcript variant 2, mRNA [NM_152354]
TRIM65	-2.56143	Homo sapiens tripartite motif containing 65 (TRIM65), transcript variant 1, mRNA [NM_173547]
RFXAP	-2.54198	Homo sapiens regulatory factor X-associated protein (RFXAP), mRNA [NM_000538]
SLC25A19	-2.54034	Homo sapiens solute carrier family 25 (mitochondrial thiamine pyrophosphate carrier), member 19 (SLC25A19), transcript variant 1, mRNA [NM_001126121]
MAT2A	-2.53568	Homo sapiens methionine adenosyltransferase II, alpha (MAT2A), mRNA [NM_005911]
LINC01530	-2.52479	Homo sapiens long intergenic non-protein coding RNA 1530 (LINC01530), long non-coding RNA [NR_034159]
LINC00961	-2.52051	Homo sapiens long intergenic non-protein coding RNA 961 (LINC00961), long non-coding RNA [NR_024283]
PDE7B	-2.51947	Homo sapiens phosphodiesterase 7B (PDE7B), mRNA [NM_018945]
HOXA10	-2.51471	Homo sapiens homeobox A10 (HOXA10), transcript variant 1, mRNA [NM_018951]
FAM13A-AS1	-2.51271	Homo sapiens FAM13A antisense RNA 1 (FAM13A-AS1), long non-coding RNA [NR_002806]
SAC3D1	-2.5126	Homo sapiens SAC3 domain containing 1 (SAC3D1), mRNA [NM_013299]
RIN1	-2.51204	Homo sapiens Ras and Rab interactor 1 (RIN1), mRNA [NM_004292]
EIF3J-AS1	-2.50929	Homo sapiens EIF3J antisense RNA 1 (head to head) (EIF3J-AS1), transcript variant 1, long non-coding RNA [NR_034170]
KBTBD3	-2.50442	Homo sapiens kelch repeat and BTB (POZ) domain containing 3 (KBTBD3), transcript variant 2, mRNA [NM_198439]
XLOC_l2_010558	-2.50087	BROAD Institute lincRNA (XLOC_l2_010558), lincRNA [TCONS_l2_00020391]
lnc-FAM46D-1	-2.49672	LNCipedia lincRNA (lnc-FAM46D-1), lincRNA [lnc-FAM46D-1:1]
LRRC20	-2.49132	Homo sapiens leucine rich repeat containing 20 (LRRC20), transcript variant 3, mRNA [NM_018205]
SPEG	-2.4877	Homo sapiens SPEG complex locus (SPEG), transcript variant 4, mRNA [NM_001173476]
ZNF30	-2.48389	Homo sapiens zinc finger protein 30 (ZNF30), transcript variant 3, mRNA [NM_194325]
C17orf82	-2.4808	Homo sapiens chromosome 17 open reading frame 82 (C17orf82), mRNA [NM_203425]
ZBED8	-2.4756	Homo sapiens zinc finger, BED-type containing 8 (ZBED8), transcript variant 2, mRNA [NM_022090]
PGBD2	-2.47451	Homo sapiens piggyBac transposable element derived 2 (PGBD2), transcript variant 1, mRNA [NM_170725]
RAPGEF6	-2.47442	Homo sapiens Rap guanine nucleotide exchange factor (GEF) 6 (RAPGEF6), transcript variant 2, mRNA [NM_016340]
ZNF844	-2.47008	Homo sapiens zinc finger protein 844 (ZNF844), mRNA [NM_001136501]
CCDC89	-2.46966	coiled-coil domain containing 89 [Source:HGNC Symbol;Acc:HGNC:26762] [ENST00000316398]
PDXP	-2.46344	Homo sapiens pyridoxal (pyridoxine, vitamin B6) phosphatase (PDXP), mRNA [NM_020315]
ORAI3	-2.46336	Homo sapiens ORAI calcium release-activated calcium modulator 3 (ORAI3), mRNA [NM_152288]
NUDT6	-2.46171	Homo sapiens nudix (nucleoside diphosphate linked moiety X)-type motif 6 (NUDT6), transcript variant 2, mRNA [NM_198041]
ZNF248	-2.46163	Homo sapiens zinc finger protein 248 (ZNF248), transcript variant 1, mRNA [NM_021045]
MBLAC2	-2.45697	Homo sapiens metallo-beta-lactamase domain containing 2 (MBLAC2), mRNA [NM_203406]
H1FX-AS1	-2.45076	Homo sapiens H1FX antisense RNA 1 (H1FX-AS1), long non-coding RNA [NR_026991]
FAM214A	-2.44904	Homo sapiens family with sequence similarity 214, member A (FAM214A), transcript variant 1, mRNA [NM_019600]
ALS2	-2.44824	Homo sapiens amyotrophic lateral sclerosis 2 (juvenile) (ALS2), transcript variant 2, mRNA [NM_001135745]
ZNF785	-2.44624	Homo sapiens zinc finger protein 785 (ZNF785), mRNA [NM_152458]
RPL23AP7	-2.44078	ribosomal protein L23a pseudogene 7 [Source:HGNC Symbol;Acc:HGNC:17336] [ENST00000416673]
PODXL	-2.43423	Homo sapiens podocalyxin-like (PODXL), transcript variant 1, mRNA [NM_001018111]
lnc-WRAP73-1	-2.42904	Q6IMA3_RAT (Q6IMA3) RAS-like family 11 member A, partial (6%) [THC2749835]
NUMBL	-2.42235	Homo sapiens numb homolog (Drosophila)-like (NUMBL), transcript variant 1, mRNA [NM_004756]
lnc-DCAF10-2	-2.41922	LNCipedia lincRNA (lnc-DCAF10-2), lincRNA [lnc-DCAF10-2:1]
ZNF713	-2.41888	Homo sapiens zinc finger protein 713 (ZNF713), mRNA [NM_182633]
TRAM2	-2.41875	Homo sapiens translocation associated membrane protein 2 (TRAM2), mRNA [NM_012288]
ZNF786	-2.41834	Homo sapiens zinc finger protein 786 (ZNF786), mRNA [NM_152411]
LINC01144	-2.41578	Homo sapiens long intergenic non-protein coding RNA 1144 (LINC01144), long non-coding RNA [NR_024270]
ARID3A	-2.41211	Homo sapiens AT rich interactive domain 3A (BRIGHT-like) (ARID3A), mRNA [NM_005224]
TADA1	-2.41083	Homo sapiens transcriptional adaptor 1 (TADA1), mRNA [NM_053053]
C15orf52	-2.40793	Homo sapiens chromosome 15 open reading frame 52 (C15orf52), mRNA [NM_207380]
SNHG1	-2.40322	Homo sapiens small nucleolar RNA host gene 1 (non-protein coding) (SNHG1), long non-coding RNA [NR_003098]
MUM1	-2.40185	Homo sapiens melanoma associated antigen (mutated) 1 (MUM1), transcript variant 1, mRNA [NM_032853]
KCNJ2	-2.40009	Homo sapiens potassium channel, inwardly rectifying subfamily J, member 2 (KCNJ2), mRNA [NM_000891]
LOC101927056	-2.39925	PREDICTED: Homo sapiens uncharacterized LOC101927056 (RP11-379B18,5), transcript variant X3, ncRNA [XR_425623]
LINC00857	-2.39485	Homo sapiens long intergenic non-protein coding RNA 857 (LINC00857), long non-coding RNA [NR_038464]
ZNF287	-2.39126	Homo sapiens zinc finger protein 287 (ZNF287), mRNA [NM_020653]
SNORD47	-2.38981	Homo sapiens small nucleolar RNA, C/D box 47 (SNORD47), small nucleolar RNA [NR_002746]
TIGD1	-2.38958	Homo sapiens tigger transposable element derived 1 (TIGD1), mRNA [NM_145702]
FLJ37035	-2.38621	Homo sapiens uncharacterized LOC399821 (FLJ37035), long non-coding RNA [NR_033847]
ZNF345	-2.38618	Homo sapiens zinc finger protein 345 (ZNF345), transcript variant 1, mRNA [NM_003419]
ZNF571	-2.38267	Homo sapiens zinc finger protein 571 (ZNF571), transcript variant 2, mRNA [NM_016536]
ZNF57	-2.38046	Homo sapiens zinc finger protein 57 (ZNF57), mRNA [NM_173480]
MAST3	-2.37751	Homo sapiens microtubule associated serine/threonine kinase 3 (MAST3), mRNA [NM_015016]
EGFL8	-2.37502	Homo sapiens EGF-like-domain, multiple 8 (EGFL8), transcript variant 1, mRNA [NM_030652]
ZNF34	-2.37439	Homo sapiens zinc finger protein 34 (ZNF34), transcript variant 2, mRNA [NM_001286769]
C14orf28	-2.37412	Homo sapiens chromosome 14 open reading frame 28 (C14orf28), mRNA [NM_001017923]
PLIN2	-2.36991	Homo sapiens perilipin 2 (PLIN2), transcript variant 1, mRNA [NM_001122]
DISP1	-2.36345	Homo sapiens dispatched homolog 1 (Drosophila) (DISP1), mRNA [NM_032890]
FHOD1	-2.3617	Homo sapiens formin homology 2 domain containing 1 (FHOD1), mRNA [NM_013241]
RHOBTB1	-2.35865	Homo sapiens Rho-related BTB domain containing 1 (RHOBTB1), transcript variant 4, mRNA [NM_001242359]
TSC22D2	-2.35412	TSC22 domain family, member 2 [Source:HGNC Symbol;Acc:HGNC:29095] [ENST00000361875]
EGR1	-2.34629	Homo sapiens early growth response 1 (EGR1), mRNA [NM_001964]
GPT2	-2.34473	Homo sapiens glutamic pyruvate transaminase (alanine aminotransferase) 2 (GPT2), transcript variant 1, mRNA [NM_133443]
FAM43A	-2.34215	Homo sapiens family with sequence similarity 43, member A (FAM43A), mRNA [NM_153690]
HS6ST1	-2.33666	Homo sapiens heparan sulfate 6-O-sulfotransferase 1 (HS6ST1), mRNA [NM_004807]
LOC286068	-2.33661	Homo sapiens, clone IMAGE:3909165, mRNA, [BC015720]
CTH	-2.33596	Homo sapiens cystathionine gamma-lyase (CTH), transcript variant 1, mRNA [NM_001902]
RAB40C	-2.33506	Homo sapiens RAB40C, member RAS oncogene family (RAB40C), transcript variant 2, mRNA [NM_021168]
FBXO25	-2.33085	F-box protein 25 [Source:HGNC Symbol;Acc:HGNC:13596] [ENST00000382824]
SLMO1	-2.33024	Homo sapiens slowmo homolog 1 (Drosophila) (SLMO1), transcript variant 2, mRNA [NM_006553]
FAM86FP	-2.32785	Homo sapiens family with sequence similarity 86, member F, pseudogene (FAM86FP), non-coding RNA [NR_024254]
PCOLCE-AS1	-2.32738	Homo sapiens PCOLCE antisense RNA 1 (PCOLCE-AS1), long non-coding RNA [NR_038910]
LOC100507131	-2.32659	PREDICTED: Homo sapiens uncharacterized LOC100507131 (LOC100507131), misc_RNA [XR_132626]
ANKRD34A	-2.32633	Homo sapiens ankyrin repeat domain 34A (ANKRD34A), mRNA [NM_001039888]
ZNF77	-2.32536	Homo sapiens zinc finger protein 77 (ZNF77), mRNA [NM_021217]
RARA	-2.32382	Homo sapiens retinoic acid receptor, alpha (RARA), transcript variant 2, mRNA [NM_001024809]
C7orf13	-2.32042	Homo sapiens chromosome 7 open reading frame 13 (C7orf13), long non-coding RNA [NR_026865]
ERRFI1	-2.31706	Homo sapiens ERBB receptor feedback inhibitor 1 (ERRFI1), mRNA [NM_018948]
C2orf44	-2.31351	Homo sapiens chromosome 2 open reading frame 44 (C2orf44), transcript variant 1, mRNA [NM_025203]
NUMA1	-2.30907	Homo sapiens nuclear mitotic apparatus protein 1 (NUMA1), transcript variant 1, mRNA [NM_006185]
DSCC1	-2.30857	Homo sapiens DNA replication and sister chromatid cohesion 1 (DSCC1), mRNA [NM_024094]
NAV1	-2.30488	Homo sapiens neuron navigator 1 (NAV1), transcript variant 1, mRNA [NM_020443]
DIEXF	-2.30419	Homo sapiens digestive organ expansion factor homolog (zebrafish) (DIEXF), mRNA [NM_014388]
LIN54	-2.30363	Homo sapiens lin-54 DREAM MuvB core complex component (LIN54), transcript variant 1, mRNA [NM_194282]
DBIL5P	-2.30154	Homo sapiens diazepam binding inhibitor-like 5, pseudogene (DBIL5P), non-coding RNA [NR_024120]
KIF18A	-2.29647	Homo sapiens kinesin family member 18A (KIF18A), mRNA [NM_031217]
lnc-MRPS22-1	-2.29531	LNCipedia lincRNA (lnc-MRPS22-1), lincRNA [lnc-MRPS22-1:6]
PLCXD1	-2.29393	Homo sapiens phosphatidylinositol-specific phospholipase C, X domain containing 1 (PLCXD1), transcript variant 1, mRNA [NM_018390]
VMAC	-2.29359	Homo sapiens vimentin-type intermediate filament associated coiled-coil protein (VMAC), mRNA [NM_001017921]
ULBP1	-2.28988	Homo sapiens UL16 binding protein 1 (ULBP1), mRNA [NM_025218]
LIPT2	-2.28984	Homo sapiens lipoyl(octanoyl) transferase 2 (putative) (LIPT2), mRNA [NM_001144869]
VIM-AS1	-2.28886	Homo sapiens VIM antisense RNA 1 (VIM-AS1), transcript variant 1, long non-coding RNA [NR_108061]
FAM178A	-2.28571	Homo sapiens family with sequence similarity 178, member A (FAM178A), transcript variant 1, mRNA [NM_018121]
ZBTB21	-2.28351	Homo sapiens zinc finger and BTB domain containing 21 (ZBTB21), transcript variant 2, mRNA [NM_020727]
FAM216A	-2.2816	Homo sapiens family with sequence similarity 216, member A (FAM216A), mRNA [NM_013300]
FANCE	-2.28069	Homo sapiens Fanconi anemia, complementation group E (FANCE), mRNA [NM_021922]
LRFN4	-2.28001	Homo sapiens leucine rich repeat and fibronectin type III domain containing 4 (LRFN4), mRNA [NM_024036]
KANSL2	-2.27678	Homo sapiens KAT8 regulatory NSL complex subunit 2 (KANSL2), mRNA [NM_017822]
ZFP69	-2.27558	Homo sapiens ZFP69 zinc finger protein (ZFP69), mRNA [NM_198494]
RAI1	-2.26917	Homo sapiens retinoic acid induced 1 (RAI1), mRNA [NM_030665]
TOX2	-2.26769	Homo sapiens TOX high mobility group box family member 2 (TOX2), transcript variant 3, mRNA [NM_032883]
STON1	-2.26739	Homo sapiens stonin 1 (STON1), transcript variant 2, mRNA [NM_006873]
FLJ31715	-2.26257	Homo sapiens cDNA clone IMAGE:3831619, [BC022164]
GLIS1	-2.26017	Homo sapiens GLIS family zinc finger 1 (GLIS1), mRNA [NM_147193]
ZNF254	-2.25403	Homo sapiens zinc finger protein 254 (ZNF254), transcript variant 1, mRNA [NM_001278677]
CEP85	-2.25363	Homo sapiens centrosomal protein 85kDa (CEP85), transcript variant 1, mRNA [NM_022778]
LOC284014	-2.24771	Homo sapiens cDNA FLJ38248 fis, clone FCBBF2007556, [AK095567]
SEC16B	-2.24353	Homo sapiens SEC16 homolog B (S, cerevisiae) (SEC16B), mRNA [NM_033127]
lnc-AP000322,54,1-1	-2.24297	BX111389 Soares_NhHMPu_S1 Homo sapiens cDNA clone IMAGp998M134748, mRNA sequence [BX111389]
LINC01372	-2.2427	Homo sapiens long intergenic non-protein coding RNA 1372 (LINC01372), long non-coding RNA [NR_108104]
UAP1L1	-2.23716	Homo sapiens UDP-N-acetylglucosamine pyrophosphorylase 1 like 1 (UAP1L1), mRNA [NM_207309]
GLTSCR1L	-2.23671	Homo sapiens GLTSCR1-like (GLTSCR1L), mRNA [NM_015349]
AKAP1	-2.23016	Homo sapiens A kinase (PRKA) anchor protein 1 (AKAP1), transcript variant 1, mRNA [NM_003488]
FAM225A	-2.2246	Homo sapiens family with sequence similarity 225, member A (non-protein coding) (FAM225A), long non-coding RNA [NR_024366]
ZMIZ1	-2.22194	Homo sapiens zinc finger, MIZ-type containing 1 (ZMIZ1), mRNA [NM_020338]
DNAJB4	-2.22086	Homo sapiens DnaJ (Hsp40) homolog, subfamily B, member 4 (DNAJB4), mRNA [NM_007034]
AGAP3	-2.21871	Homo sapiens ArfGAP with GTPase domain, ankyrin repeat and PH domain 3 (AGAP3), transcript variant 1, mRNA [NM_031946]
LOC101928399	-2.21867	PREDICTED: Homo sapiens uncharacterized LOC101928399 (LOC101928399), transcript variant X3, ncRNA [XR_244328]
CCDC151	-2.21837	Homo sapiens coiled-coil domain containing 151 (CCDC151), transcript variant 1, mRNA [NM_145045]
CDKN1A	-2.21814	Homo sapiens cyclin-dependent kinase inhibitor 1A (p21, Cip1) (CDKN1A), transcript variant 2, mRNA [NM_078467]
PAGR1	-2.21669	Homo sapiens PAXIP1 associated glutamate-rich protein 1 (PAGR1), mRNA [NM_024516]
DSTYK	-2.21462	Homo sapiens dual serine/threonine and tyrosine protein kinase (DSTYK), transcript variant 1, mRNA [NM_015375]
JRKL	-2.21393	Homo sapiens JRK-like (JRKL), transcript variant 1, mRNA [NM_003772]
TTC28-AS1	-2.20772	Homo sapiens TTC28 antisense RNA 1 (TTC28-AS1), transcript variant 2, long non-coding RNA [NR_026962]
STPG1	-2.20427	Homo sapiens sperm-tail PG-rich repeat containing 1 (STPG1), transcript variant 3, mRNA [NM_178122]
ADNP	-2.20379	Homo sapiens activity-dependent neuroprotector homeobox (ADNP), transcript variant 1, mRNA [NM_015339]
THAP8	-2.20364	Homo sapiens THAP domain containing 8 (THAP8), mRNA [NM_152658]
FAM217B	-2.20195	Homo sapiens family with sequence similarity 217, member B (FAM217B), transcript variant 2, mRNA [NM_001190826]
RBM12B	-2.20113	Homo sapiens RNA binding motif protein 12B (RBM12B), mRNA [NM_203390]
IGF1R	-2.19874	Homo sapiens insulin-like growth factor 1 receptor (IGF1R), transcript variant 1, mRNA [NM_000875]
OXCT2	-2.1982	Homo sapiens 3-oxoacid CoA transferase 2 (OXCT2), mRNA [NM_022120]
TMEM200B	-2.19408	Homo sapiens transmembrane protein 200B (TMEM200B), transcript variant 2, mRNA [NM_001003682]
SESN2	-2.1932	Homo sapiens sestrin 2 (SESN2), mRNA [NM_031459]
FOXL2	-2.19304	Homo sapiens forkhead box L2 (FOXL2), mRNA [NM_023067]
ZNF48	-2.19275	Homo sapiens zinc finger protein 48 (ZNF48), transcript variant 1, mRNA [NM_152652]
ZMYM2	-2.19246	zinc finger, MYM-type 2 [Source:HGNC Symbol;Acc:HGNC:12989] [ENST00000382881]
RALGDS	-2.19133	Homo sapiens ral guanine nucleotide dissociation stimulator (RALGDS), transcript variant 2, mRNA [NM_001042368]
ZNF211	-2.18835	Homo sapiens zinc finger protein 211 (ZNF211), transcript variant 2, mRNA [NM_198855]
CEP250	-2.18607	Homo sapiens centrosomal protein 250kDa (CEP250), mRNA [NM_007186]
HCN3	-2.18475	Homo sapiens hyperpolarization activated cyclic nucleotide gated potassium channel 3 (HCN3), transcript variant 1, mRNA [NM_020897]
MAP6D1	-2.18471	Homo sapiens MAP6 domain containing 1 (MAP6D1), mRNA [NM_024871]
PPT2	-2.18417	Homo sapiens palmitoyl-protein thioesterase 2 (PPT2), transcript variant 1, mRNA [NM_005155]
ZNF433	-2.18105	Homo sapiens zinc finger protein 433 (ZNF433), mRNA [NM_001080411]
CBX8	-2.17905	Homo sapiens chromobox homolog 8 (CBX8), mRNA [NM_020649]
CAMK2G	-2.17763	Homo sapiens calcium/calmodulin-dependent protein kinase II gamma (CAMK2G), transcript variant 1, mRNA [NM_172171]
STK38L	-2.17761	Homo sapiens serine/threonine kinase 38 like (STK38L), mRNA [NM_015000]
lnc-KLF15-3	-2.17139	LNCipedia lincRNA (lnc-KLF15-3), lincRNA [lnc-KLF15-3:4]
PTPRB	-2.16764	Homo sapiens protein tyrosine phosphatase, receptor type, B (PTPRB), transcript variant 2, mRNA [NM_002837]
LOC728903	-2.16391	Homo sapiens cDNA FLJ36403 fis, clone THYMU2009948, [AK093722]
PFKFB2	-2.16304	Homo sapiens 6-phosphofructo-2-kinase/fructose-2,6-biphosphatase 2 (PFKFB2), transcript variant 2, mRNA [NM_001018053]
LOC729680	-2.15893	Homo sapiens cDNA FLJ33345 fis, clone BRACE2003713, [AK090664]
ADAL	-2.1581	Homo sapiens adenosine deaminase-like (ADAL), transcript variant 2, mRNA [NM_001012969]
IRAK1BP1	-2.15799	Homo sapiens interleukin-1 receptor-associated kinase 1 binding protein 1 (IRAK1BP1), mRNA [NM_001010844]
lnc-STUB1-1	-2.15785	Homo sapiens cDNA FLJ42897 fis, clone BRHIP3009099, [AK124887]
C11orf95	-2.15647	Homo sapiens chromosome 11 open reading frame 95 (C11orf95), mRNA [NM_001144936]
TRAF4	-2.15575	Homo sapiens TNF receptor-associated factor 4 (TRAF4), mRNA [NM_004295]
OSGEPL1	-2.15542	Homo sapiens O-sialoglycoprotein endopeptidase-like 1 (OSGEPL1), mRNA [NM_022353]
ZNF624	-2.15057	Homo sapiens zinc finger protein 624 (ZNF624), mRNA [NM_020787]
ZNF439	-2.14999	Homo sapiens zinc finger protein 439 (ZNF439), mRNA [NM_152262]
ASTN2	-2.14403	Homo sapiens astrotactin 2 (ASTN2), transcript variant 4, mRNA [NM_198188]
LINC00886	-2.14262	Homo sapiens long intergenic non-protein coding RNA 886 (LINC00886), long non-coding RNA [NR_038387]
TSHZ1	-2.14244	Homo sapiens teashirt zinc finger homeobox 1 (TSHZ1), mRNA [NM_005786]
KIAA0754	-2.14188	Homo sapiens KIAA0754 (KIAA0754), mRNA [NM_015038]
PELI3	-2.14149	Homo sapiens pellino E3 ubiquitin protein ligase family member 3 (PELI3), transcript variant 1, mRNA [NM_145065]
DAGLB	-2.13901	Homo sapiens diacylglycerol lipase, beta (DAGLB), transcript variant 1, mRNA [NM_139179]
lnc-EIF4EBP1-1	-2.13767	Homo sapiens, clone IMAGE:4431109, mRNA, [BC015455]
MAFG-AS1	-2.13604	Homo sapiens MAFG antisense RNA 1 (head to head) (MAFG-AS1), long non-coding RNA [NR_015454]
CRNDE	-2.13353	colorectal neoplasia differentially expressed (non-protein coding) [Source:HGNC Symbol;Acc:HGNC:37078] [ENST00000560208]
TIGD2	-2.13083	Homo sapiens tigger transposable element derived 2 (TIGD2), mRNA [NM_145715]
FBXO10	-2.12191	Homo sapiens F-box protein 10 (FBXO10), mRNA [NM_012166]
SIRT4	-2.1193	Homo sapiens sirtuin 4 (SIRT4), mRNA [NM_012240]
HIST1H1A	-2.11771	Homo sapiens histone cluster 1, H1a (HIST1H1A), mRNA [NM_005325]
PRIM1	-2.11676	Homo sapiens primase, DNA, polypeptide 1 (49kDa) (PRIM1), mRNA [NM_000946]
TMEM198B	-2.11659	Homo sapiens transmembrane protein 198B, pseudogene (TMEM198B), transcript variant 1, non-coding RNA [NR_036476]
BAG2	-2.11509	Homo sapiens BCL2-associated athanogene 2 (BAG2), mRNA [NM_004282]
KATNAL1	-2.10981	Homo sapiens katanin p60 subunit A-like 1 (KATNAL1), transcript variant 1, mRNA [NM_032116]
ZNF678	-2.10953	Homo sapiens zinc finger protein 678 (ZNF678), transcript variant 1, mRNA [NM_178549]
MMAB	-2.10766	Homo sapiens methylmalonic aciduria (cobalamin deficiency) cblB type (MMAB), transcript variant 1, mRNA [NM_052845]
lnc-PITPNC1-1	-2.1071	LNCipedia lincRNA (lnc-PITPNC1-1), lincRNA [lnc-PITPNC1-1:1]
CC2D2A	-2.10465	Homo sapiens coiled-coil and C2 domain containing 2A (CC2D2A), transcript variant 1, mRNA [NM_001080522]
ZFP62	-2.10455	Homo sapiens ZFP62 zinc finger protein (ZFP62), transcript variant 1, mRNA [NM_152283]
ANP32A	-2.10276	Homo sapiens acidic (leucine-rich) nuclear phosphoprotein 32 family, member A (ANP32A), mRNA [NM_006305]
MFAP3L	-2.10223	Homo sapiens microfibrillar-associated protein 3-like (MFAP3L), transcript variant 1, mRNA [NM_021647]
LOC101928489	-2.09665	Homo sapiens uncharacterized LOC101928489 (LOC101928489), long non-coding RNA [NR_110889]
PHOSPHO2	-2.09615	Homo sapiens phosphatase, orphan 2 (PHOSPHO2), transcript variant 2, mRNA [NM_001008489]
KLHL24	-2.09391	Homo sapiens kelch-like family member 24 (KLHL24), mRNA [NM_017644]
DKK1	-2.09313	Homo sapiens dickkopf WNT signaling pathway inhibitor 1 (DKK1), mRNA [NM_012242]
FUT10	-2.09252	fucosyltransferase 10 (alpha (1,3) fucosyltransferase) [Source:HGNC Symbol;Acc:HGNC:19234] [ENST00000520767]
TRIM62	-2.09141	Homo sapiens tripartite motif containing 62 (TRIM62), mRNA [NM_018207]
STX1A	-2.09018	Homo sapiens syntaxin 1A (brain) (STX1A), transcript variant 1, mRNA [NM_004603]
LOC100129034	-2.08997	Homo sapiens uncharacterized LOC100129034 (LOC100129034), long non-coding RNA [NR_027406]
DCUN1D2	-2.08908	Homo sapiens DCN1, defective in cullin neddylation 1, domain containing 2 (DCUN1D2), mRNA [NM_001014283]
GNAI1	-2.08888	Homo sapiens guanine nucleotide binding protein (G protein), alpha inhibiting activity polypeptide 1 (GNAI1), transcript variant 1, mRNA [NM_002069]
SS18L1	-2.08879	Homo sapiens synovial sarcoma translocation gene on chromosome 18-like 1 (SS18L1), transcript variant 1, mRNA [NM_198935]
ADORA2B	-2.08856	Homo sapiens adenosine A2b receptor (ADORA2B), mRNA [NM_000676]
lnc-ANKRD11-5	-2.08663	Homo sapiens cDNA FLJ40824 fis, clone TRACH2011113, [AK098143]
MAPKAPK5-AS1	-2.08523	Homo sapiens MAPKAPK5 antisense RNA 1 (MAPKAPK5-AS1), long non-coding RNA [NR_015404]
METTL21A	-2.08396	Homo sapiens methyltransferase like 21A (METTL21A), transcript variant 1, mRNA [NM_145280]
AGPAT5	-2.0836	Homo sapiens 1-acylglycerol-3-phosphate O-acyltransferase 5 (AGPAT5), mRNA [NM_018361]
HIC2	-2.08235	Homo sapiens hypermethylated in cancer 2 (HIC2), mRNA [NM_015094]
KIAA0922	-2.08199	Homo sapiens KIAA0922 (KIAA0922), transcript variant 2, mRNA [NM_015196]
PRMT9	-2.08194	Homo sapiens protein arginine methyltransferase 9 (PRMT9), mRNA [NM_138364]
PIK3IP1	-2.08015	Homo sapiens phosphoinositide-3-kinase interacting protein 1 (PIK3IP1), transcript variant 1, mRNA [NM_052880]
C3orf33	-2.0777	Homo sapiens chromosome 3 open reading frame 33 (C3orf33), mRNA [NM_173657]
SMC4	-2.07462	Homo sapiens structural maintenance of chromosomes 4 (SMC4), transcript variant 1, mRNA [NM_005496]
DISP2	-2.07168	Homo sapiens dispatched homolog 2 (Drosophila) (DISP2), mRNA [NM_033510]
LDB1	-2.06647	Homo sapiens LIM domain binding 1 (LDB1), transcript variant 3, mRNA [NM_003893]
PXYLP1	-2.06618	Homo sapiens 2-phosphoxylose phosphatase 1 (PXYLP1), transcript variant 1, mRNA [NM_152282]
lnc-UQCRFS1-7	-2.0623	Q982T4_RHILO (Q982T4) Mll8506 protein, partial (12%) [THC2612479]
NUDT18	-2.06157	Homo sapiens nudix (nucleoside diphosphate linked moiety X)-type motif 18 (NUDT18), mRNA [NM_024815]
DIDO1	-2.06099	Homo sapiens death inducer-obliterator 1 (DIDO1), transcript variant 1, mRNA [NM_022105]
CAPRIN2	-2.06092	Homo sapiens caprin family member 2 (CAPRIN2), transcript variant 1, mRNA [NM_001002259]
ANKRD50	-2.06034	Homo sapiens ankyrin repeat domain 50 (ANKRD50), transcript variant 2, mRNA [NM_001167882]
lnc-EYS-2	-2.0602	Homo sapiens cDNA clone IMAGE:4830172, [BC040303]
CCNE1	-2.06001	Homo sapiens cyclin E1 (CCNE1), mRNA [NM_001238]
TNS2	-2.05708	Homo sapiens tensin 2 (TNS2), transcript variant 1, mRNA [NM_015319]
TBC1D2	-2.0559	Homo sapiens TBC1 domain family, member 2 (TBC1D2), transcript variant 1, mRNA [NM_001267571]
CXXC5	-2.05362	Homo sapiens CXXC finger protein 5 (CXXC5), mRNA [NM_016463]
ZNF514	-2.05289	Homo sapiens zinc finger protein 514 (ZNF514), mRNA [NM_032788]
STAM	-2.05207	Homo sapiens signal transducing adaptor molecule (SH3 domain and ITAM motif) 1 (STAM), transcript variant 1, mRNA [NM_003473]
ZFYVE28	-2.05194	Homo sapiens zinc finger, FYVE domain containing 28 (ZFYVE28), transcript variant 2, mRNA [NM_020972]
lnc-FAM43A-2	-2.05103	LNCipedia lincRNA (lnc-FAM43A-2), lincRNA [lnc-FAM43A-2:1]
ADAMTS1	-2.04874	Homo sapiens ADAM metallopeptidase with thrombospondin type 1 motif, 1 (ADAMTS1), mRNA [NM_006988]
SERAC1	-2.04772	Homo sapiens serine active site containing 1 (SERAC1), transcript variant 1, mRNA [NM_032861]
MRGPRX1	-2.04699	Homo sapiens MAS-related GPR, member X1 (MRGPRX1), mRNA [NM_147199]
MAST4	-2.04364	Homo sapiens microtubule associated serine/threonine kinase family member 4 (MAST4), transcript variant 3, mRNA [NM_001164664]
LOC101928370	-2.0431	Homo sapiens uncharacterized LOC101928370 (LOC101928370), long non-coding RNA [NR_104626]
CDCA7L	-2.03923	Homo sapiens cell division cycle associated 7-like (CDCA7L), transcript variant 1, mRNA [NM_018719]
MOAP1	-2.03912	Homo sapiens modulator of apoptosis 1 (MOAP1), mRNA [NM_022151]
C14orf80	-2.03856	Homo sapiens chromosome 14 open reading frame 80 (C14orf80), transcript variant 1, mRNA [NM_001134875]
ETV1	-2.03786	Homo sapiens ets variant 1 (ETV1), transcript variant 1, mRNA [NM_004956]
lnc-VMO1-1	-2.03609	Homo sapiens cDNA FLJ30884 fis, clone FEBRA2004914, [AK055446]
MORN4	-2.03384	Homo sapiens MORN repeat containing 4 (MORN4), transcript variant 1, mRNA [NM_178832]
ZNF615	-2.03379	Homo sapiens zinc finger protein 615 (ZNF615), transcript variant 1, mRNA [NM_001199324]
C9orf40	-2.03359	Homo sapiens chromosome 9 open reading frame 40 (C9orf40), mRNA [NM_017998]
RDH13	-2.03252	Homo sapiens retinol dehydrogenase 13 (all-trans/9-cis) (RDH13), transcript variant 2, mRNA [NM_138412]
H1F0	-2.03241	Homo sapiens H1 histone family, member 0 (H1F0), mRNA [NM_005318]
EPHB4	-2.03114	Homo sapiens EPH receptor B4 (EPHB4), mRNA [NM_004444]
GIT2	-2.03106	Homo sapiens G protein-coupled receptor kinase interacting ArfGAP 2 (GIT2), transcript variant 4, mRNA [NM_139201]
SETBP1	-2.03024	Homo sapiens SET binding protein 1 (SETBP1), transcript variant 1, mRNA [NM_015559]
SHPRH	-2.03	Homo sapiens SNF2 histone linker PHD RING helicase, E3 ubiquitin protein ligase (SHPRH), transcript variant 1, mRNA [NM_001042683]
CACFD1	-2.02732	Homo sapiens calcium channel flower domain containing 1 (CACFD1), transcript variant 3, mRNA [NM_001242369]
EEF2KMT	-2.02717	Homo sapiens eukaryotic elongation factor 2 lysine methyltransferase (EEF2KMT), transcript variant 1, mRNA [NM_201400]
TBX15	-2.02507	Homo sapiens T-box 15 (TBX15), mRNA [NM_152380]
CYP2R1	-2.02486	Homo sapiens cytochrome P450, family 2, subfamily R, polypeptide 1 (CYP2R1), mRNA [NM_024514]
SH3RF1	-2.02459	Homo sapiens SH3 domain containing ring finger 1 (SH3RF1), mRNA [NM_020870]
lnc-PPM1M-2	-2.02357	LNCipedia lincRNA (lnc-PPM1M-2), lincRNA [lnc-PPM1M-2:1]
ZNF555	-2.02349	Homo sapiens zinc finger protein 555 (ZNF555), transcript variant 1, mRNA [NM_152791]
SNHG20	-2.02174	Homo sapiens small nucleolar RNA host gene 20 (non-protein coding) (SNHG20), long non-coding RNA [NR_027058]
N6AMT1	-2.02166	Homo sapiens N-6 adenine-specific DNA methyltransferase 1 (putative) (N6AMT1), transcript variant 3, non-coding RNA [NR_047510]
DEDD2	-2.02082	Homo sapiens death effector domain containing 2 (DEDD2), transcript variant 1, mRNA [NM_133328]
ANKMY1	-2.01969	Homo sapiens ankyrin repeat and MYND domain containing 1 (ANKMY1), transcript variant 3, mRNA [NM_001282771]
ATL1	-2.0196	Homo sapiens atlastin GTPase 1 (ATL1), transcript variant 2, mRNA [NM_181598]
DCLRE1A	-2.01918	Homo sapiens DNA cross-link repair 1A (DCLRE1A), transcript variant 2, mRNA [NM_014881]
PHLDA3	-2.01838	pleckstrin homology-like domain, family A, member 3 [Source:HGNC Symbol;Acc:HGNC:8934] [ENST00000367311]
lnc-KCTD6-1	-2.01813	LNCipedia lincRNA (lnc-KCTD6-1), lincRNA [lnc-KCTD6-1:3]
lnc-ZNF643-1	-2.0171	Homo sapiens cDNA FLJ36815 fis, clone ASTRO2003740, [AK094134]
ZFP69B	-2.01698	Homo sapiens ZFP69 zinc finger protein B (ZFP69B), mRNA [NM_023070]
COA7	-2.01237	Homo sapiens cytochrome c oxidase assembly factor 7 (putative) (COA7), mRNA [NM_023077]
USP35	-2.01136	Homo sapiens ubiquitin specific peptidase 35 (USP35), mRNA [NM_020798]
TLE1	-2.01115	Homo sapiens transducin-like enhancer of split 1 (E(sp1) homolog, Drosophila) (TLE1), transcript variant 2, mRNA [NM_005077]
SLC46A1	-2.01046	Homo sapiens solute carrier family 46 (folate transporter), member 1 (SLC46A1), transcript variant 1, mRNA [NM_080669]
GZF1	-2.00949	Homo sapiens GDNF-inducible zinc finger protein 1 (GZF1), mRNA [NM_022482]
C1orf35	-2.00808	Homo sapiens chromosome 1 open reading frame 35 (C1orf35), mRNA [NM_024319]
NR2F6	-2.00635	Homo sapiens nuclear receptor subfamily 2, group F, member 6 (NR2F6), mRNA [NM_005234]
LOC102723564	-2.00627	PREDICTED: Homo sapiens uncharacterized LOC102723564 (LOC102723564), transcript variant X5, ncRNA [XR_429483]
BAIAP2-AS1	-2.00385	Homo sapiens BAIAP2 antisense RNA 1 (head to head) (BAIAP2-AS1), long non-coding RNA [NR_026857]
LIPE	-2.00234	Homo sapiens lipase, hormone-sensitive (LIPE), mRNA [NM_005357]
