# Supplementary material for: Human renal fibroblasts are strong immunomobilizers during a urinary tract infection mediated by uropathogenic Escherichia coli
Source: Sci Rep. 2019 Feb 19;9:2296. doi: 10.1038/s41598-019-38691-8 (PMC6381130; doi:10.1038/s41598-019-38691-8)
Supplement: Supplementary file 3 — Supplementary Table S2 [file 41598_2019_38691_MOESM3_ESM.xlsx]

## Sheet: Biological Process (GO)
#pathway ID	pathway description	observed gene count	false discovery rate	matching genes in your network (IDs)	matching genes in your network (labels)
GO.0006952	defense response	204	6.92e-56	ENSP00000006053,ENSP00000044462,ENSP00000046794,ENSP00000057513,ENSP00000176183,ENSP00000180166,ENSP00000215794,ENSP00000216099,ENSP00000216455,ENSP00000216629,ENSP00000216797,ENSP00000216802,ENSP00000221452,ENSP00000223321,ENSP00000225245,ENSP00000225844,ENSP00000226317,ENSP00000226574,ENSP00000227451,ENSP00000227471,ENSP00000227638,ENSP00000227758,ENSP00000228606,ENSP00000228928,ENSP00000230099…	ADAM17,ADAR,ADCY4,ADORA2A,AIM2,AKT1S1,APOBEC3B,APOBEC3D,APOBEC3F,APOBEC3G,APOL2,APOL3,BATF2,BDKRB1,BIRC2,BIRC3,BST2,BTC,C3,C3AR1,CASP1,CASP10,CCL13,CCL19,CCL20,CCL3,CCL3L3,CCL4L2,CCL7,CCL8,CCRL2,CD83,CFB,CFH,CHST2,CIITA,CLEC1A,CSF1,CX3CL1,CXCL1,CXCL11,CXCL16,CXCL2,CXCL3,CXCL6,CYLD,CYP27B1,DDX58,DDX60,DHX58,DRD4,DTX4,EDN1,EGF,EIF2AK2,ELF3,ELMO2,EREG,FAM111A,FCGR2A,FGF2,FGF20,FGFR1,FPR2,GBP1,GBP2,G…
GO.0006955	immune response	194	3.33e-54	ENSP00000006053,ENSP00000044462,ENSP00000046794,ENSP00000180166,ENSP00000215794,ENSP00000216044,ENSP00000216099,ENSP00000216455,ENSP00000216797,ENSP00000216802,ENSP00000219919,ENSP00000220751,ENSP00000221847,ENSP00000222823,ENSP00000223321,ENSP00000225245,ENSP00000225474,ENSP00000225831,ENSP00000225842,ENSP00000225844,ENSP00000226317,ENSP00000226574,ENSP00000227451,ENSP00000227471,ENSP00000227638…	ADAM17,ADAR,ADCY4,AIM2,AKT1S1,APOBEC3B,APOBEC3D,APOBEC3F,APOBEC3G,AQP9,BIRC2,BIRC3,BST2,BTC,BTN3A2,C3,C3AR1,CASP1,CASP10,CCL1,CCL11,CCL13,CCL19,CCL2,CCL20,CCL3,CCL3L3,CCL4L2,CCL5,CCL7,CCL8,CCRL1,CD274,CD7,CD83,CFB,CFH,CIITA,CSF1,CSF3,CX3CL1,CXCL1,CXCL10,CXCL11,CXCL16,CXCL2,CXCL3,CXCL6,CXCL9,CYLD,CYP27B1,DDX58,DDX60,DHX58,DTX4,EBI3,EDN1,EGF,EIF2AK2,ELMO2,EREG,ETV6,FAS,FCGR2A,FGF2,FGF20,FGFR1,FYB,G…
GO.0002376	immune system process	235	7.16e-50	ENSP00000044462,ENSP00000057513,ENSP00000161559,ENSP00000180166,ENSP00000215794,ENSP00000216044,ENSP00000216099,ENSP00000216455,ENSP00000216802,ENSP00000219919,ENSP00000222823,ENSP00000223321,ENSP00000225245,ENSP00000225831,ENSP00000225842,ENSP00000226279,ENSP00000226317,ENSP00000226574,ENSP00000227451,ENSP00000227638,ENSP00000227758,ENSP00000228606,ENSP00000228928,ENSP00000230099,ENSP00000233057…	ADAM17,ADCY4,AIM2,AKT1S1,AMPD3,APOBEC3B,APOBEC3D,APOBEC3F,APOBEC3G,AQP9,ATP1B2,BAK1,BATF2,BATF3,BIRC2,BIRC3,BRCA2,BST2,BTC,BTN3A1,BTN3A2,C17orf66,C3,CASP1,CASP10,CCL1,CCL19,CCL2,CCL20,CCL3,CCL3L3,CCL4L2,CCL5,CCL8,CCND3,CCRL1,CD274,CD34,CD38,CD7,CD83,CEACAM1,CFB,CFH,CIITA,CSF1,CTNNBL1,CXCL1,CXCL11,CXCL16,CXCL2,CXCL3,CXCL6,CYLD,CYP27B1,DBNL,DDX58,DDX60,DHTKD1,DHX58,DLL1,DTX4,EDN1,EGF,EIF2AK2,ELF4,E…
GO.0034097	response to cytokine	122	2.88e-44	ENSP00000006053,ENSP00000215794,ENSP00000220751,ENSP00000221452,ENSP00000221847,ENSP00000225245,ENSP00000225474,ENSP00000225831,ENSP00000226279,ENSP00000226317,ENSP00000226574,ENSP00000228606,ENSP00000228928,ENSP00000230099,ENSP00000233057,ENSP00000233957,ENSP00000244869,ENSP00000245414,ENSP00000247668,ENSP00000249887,ENSP00000252593,ENSP00000254436,ENSP00000256458,ENSP00000257570,ENSP00000258743…	ACSL4,ADAM17,ADAR,BST2,CARD14,CCL11,CCL2,CCL3,CCL5,CCRL1,CCRL2,CD38,CIITA,CSF1,CSF3,CX3CL1,CXCL1,CXCL10,CXCL11,CXCL16,CXCL2,CXCL3,CXCL6,CXCL9,CYP27B1,EBI3,EDN1,EIF2AK2,EREG,GBP1,GBP2,GBP5,GBP6,GCH1,HCK,HERC5,HIF1A,HLA-A,HLA-B,IFI27,IFI35,IFI6,IFIT1,IFITM1,IFITM2,IFITM3,IFNAR2,IFNB1,IFNGR2,IFNW1,IL15RA,IL18BP,IL18R1,IL1A,IL1B,IL22RA1,IL3RA,IL6,IL7R,IL8,IRAK2,IRAK3,IRF1,IRF2,IRF7,IRF9,IRG1,ISG15,IS…
GO.0045087	innate immune response	149	2.88e-44	ENSP00000044462,ENSP00000046794,ENSP00000180166,ENSP00000215794,ENSP00000216099,ENSP00000216455,ENSP00000216797,ENSP00000216802,ENSP00000220751,ENSP00000221452,ENSP00000222823,ENSP00000223321,ENSP00000225245,ENSP00000225831,ENSP00000226574,ENSP00000227451,ENSP00000227471,ENSP00000227638,ENSP00000227758,ENSP00000228606,ENSP00000228928,ENSP00000230099,ENSP00000233057,ENSP00000237289,ENSP00000242351…	ADAR,ADCY4,AIM2,AKT1S1,APOBEC3B,APOBEC3D,APOBEC3F,APOBEC3G,BIRC2,BIRC3,BST2,BTC,C3,CASP1,CASP10,CCL2,CCL3,CCL5,CFB,CFH,CIITA,CSF1,CXCL16,CYLD,CYP27B1,DDX58,DDX60,DHX58,DTX4,EDN1,EGF,EIF2AK2,ELMO2,EREG,FCGR2A,FGF2,FGF20,FGFR1,GBP1,GBP2,GBP5,GBP6,GCH1,HCK,HERC5,HLA-A,HLA-B,ICAM1,IFI16,IFI27,IFI35,IFI6,IFIH1,IFIT1,IFIT2,IFIT3,IFIT5,IFITM1,IFITM2,IFITM3,IFNAR2,IFNB1,IFNGR2,IL1B,IL29,IRAK2,IRF1,IRF2,I…
GO.0051707	response to other organism	126	2.88e-44	ENSP00000057513,ENSP00000216099,ENSP00000216629,ENSP00000216797,ENSP00000220751,ENSP00000223321,ENSP00000225245,ENSP00000225474,ENSP00000225831,ENSP00000226317,ENSP00000226574,ENSP00000227471,ENSP00000228606,ENSP00000228928,ENSP00000233057,ENSP00000237289,ENSP00000242351,ENSP00000243440,ENSP00000245414,ENSP00000248244,ENSP00000251642,ENSP00000252593,ENSP00000256458,ENSP00000256722,ENSP00000257570…	ADAM17,ADAR,APOBEC3B,APOBEC3D,APOBEC3F,APOBEC3G,BAK1,BATF2,BATF3,BDKRB1,BST2,CASP1,CCL11,CCL19,CCL2,CCL20,CCL3,CCL5,CCL8,CCRN4L,CD40,CD47,CMPK2,CNP,CSF3,CXCL1,CXCL11,CXCL16,CXCL2,CXCL3,CXCL6,CYP27B1,DDX58,DDX60,DHX58,EDN1,EIF2AK2,ERAP1,FAM111A,GBP1,GBP3,GBP6,GCH1,GUCY1A3,HCK,HERC5,ICAM1,IDO1,IFI16,IFI44,IFI44L,IFIH1,IFIT1,IFIT2,IFIT3,IFIT5,IFITM1,IFITM2,IFITM3,IFNAR2,IFNB1,IFNGR2,IFNW1,IL18BP,IL1…
GO.0019221	cytokine-mediated signaling pathway	96	4.12e-44	ENSP00000006053,ENSP00000215794,ENSP00000221847,ENSP00000225474,ENSP00000225831,ENSP00000226317,ENSP00000228928,ENSP00000230099,ENSP00000233957,ENSP00000244869,ENSP00000245414,ENSP00000247668,ENSP00000249887,ENSP00000252593,ENSP00000254436,ENSP00000256458,ENSP00000257570,ENSP00000258743,ENSP00000259206,ENSP00000259808,ENSP00000261233,ENSP00000261991,ENSP00000262878,ENSP00000263339,ENSP00000263341…	ADAM17,ADAR,AIM2,BST2,CARD14,CCL2,CCL5,CCRL1,CCRL2,CIITA,CSF1,CSF3,CX3CL1,CXCL1,CXCL10,CXCL11,CXCL2,CXCL3,CXCL6,CXCL9,EBI3,EREG,GBP1,GBP2,HCK,HERC5,HLA-A,HLA-B,ICAM1,IFI27,IFI35,IFI6,IFIT1,IFIT2,IFIT3,IFITM1,IFITM2,IFITM3,IFNAR2,IFNB1,IFNGR2,IFNW1,IL15RA,IL18R1,IL1A,IL1B,IL1RN,IL22RA1,IL3RA,IL6,IL7R,IL8,IRAK2,IRAK3,IRF1,IRF2,IRF7,IRF9,ISG15,ISG20,JAK2,JAK3,MID1,MX1,MX2,NUP62,OAS1,OAS2,OAS3,OASL,O…
GO.0051607	defense response to virus	64	1.03e-42	ENSP00000216099,ENSP00000227471,ENSP00000228928,ENSP00000233057,ENSP00000242351,ENSP00000245414,ENSP00000248244,ENSP00000251642,ENSP00000252593,ENSP00000257570,ENSP00000258743,ENSP00000262510,ENSP00000262878,ENSP00000263642,ENSP00000264350,ENSP00000268058,ENSP00000296795,ENSP00000305161,ENSP00000305651,ENSP00000306565,ENSP00000309749,ENSP00000312402,ENSP00000315768,ENSP00000323889,ENSP00000326119…	ADAR,APOBEC3B,APOBEC3D,APOBEC3F,APOBEC3G,BST2,CD40,CXCL10,CXCL9,DDX58,DDX60,DHX58,EIF2AK2,FAM111A,GBP1,GBP3,HERC5,IFI16,IFI44L,IFIH1,IFIT1,IFIT2,IFIT3,IFIT5,IFITM1,IFITM2,IFITM3,IFNB1,IFNW1,IL29,IL33,IL6,IRF1,IRF7,IRF9,ISG15,ISG20,MB21D1,MX1,MX2,NLRC5,OAS1,OAS2,OAS3,OASL,PLSCR1,PMAIP1,PML,RELA,RSAD2,SAMHD1,SLFN11,STAT1,STAT2,TICAM1,TLR3,TLR7,TMEM173,TRIM22,TRIM25,TRIM5,TRIM56,UNC93B1,ZC3HAV1
GO.0009607	response to biotic stimulus	125	1.42e-41	ENSP00000057513,ENSP00000216099,ENSP00000216629,ENSP00000216797,ENSP00000220751,ENSP00000223321,ENSP00000225245,ENSP00000225474,ENSP00000225831,ENSP00000226317,ENSP00000226574,ENSP00000227471,ENSP00000228606,ENSP00000228928,ENSP00000233057,ENSP00000237289,ENSP00000242351,ENSP00000243440,ENSP00000245414,ENSP00000248244,ENSP00000251642,ENSP00000252593,ENSP00000256458,ENSP00000256722,ENSP00000257570…	ADAM17,ADAR,APOBEC3B,APOBEC3D,APOBEC3F,APOBEC3G,BAK1,BATF2,BATF3,BDKRB1,BST2,CASP1,CCL11,CCL19,CCL2,CCL20,CCL3,CCL5,CCL8,CCRN4L,CD40,CD47,CMPK2,CNP,CSF3,CXCL1,CXCL11,CXCL16,CXCL2,CXCL3,CXCL6,CYP27B1,DDX58,DDX60,DHX58,EDN1,EIF2AK2,ERAP1,FAM111A,GBP1,GBP3,GBP6,GCH1,GUCY1A3,HCK,HERC5,ICAM1,IDO1,IFI16,IFI44,IFI44L,IFIH1,IFIT1,IFIT2,IFIT3,IFIT5,IFITM1,IFITM2,IFNAR2,IFNB1,IFNGR2,IFNW1,IL18BP,IL1B,IL1RN…
GO.0009615	response to virus	74	2.18e-41	ENSP00000216099,ENSP00000223321,ENSP00000227471,ENSP00000228928,ENSP00000233057,ENSP00000242351,ENSP00000243440,ENSP00000245414,ENSP00000248244,ENSP00000251642,ENSP00000252593,ENSP00000257570,ENSP00000258743,ENSP00000261233,ENSP00000262510,ENSP00000262878,ENSP00000263642,ENSP00000264350,ENSP00000268058,ENSP00000290219,ENSP00000293272,ENSP00000296795,ENSP00000302234,ENSP00000305161,ENSP00000305651…	ADAR,APOBEC3B,APOBEC3D,APOBEC3F,APOBEC3G,BATF3,BST2,CCL11,CCL19,CCL5,CCL8,CD40,CXCL10,CXCL9,DDX58,DDX60,DHX58,EIF2AK2,FAM111A,GBP1,GBP3,HERC5,IFI16,IFI44,IFI44L,IFIH1,IFIT1,IFIT2,IFIT3,IFIT5,IFITM1,IFITM2,IFITM3,IFNAR2,IFNB1,IFNGR2,IFNW1,IL29,IL33,IL6,IRAK3,IRF1,IRF7,IRF9,ISG15,ISG20,MB21D1,MX1,MX2,NLRC5,OAS1,OAS2,OAS3,OASL,PLSCR1,PMAIP1,PML,PSMA2,RELA,RSAD2,SAMHD1,SLFN11,STAT1,STAT2,TICAM1,TLR3,…
GO.0071345	cellular response to cytokine stimulus	104	3.87e-38	ENSP00000006053,ENSP00000215794,ENSP00000221847,ENSP00000225245,ENSP00000225474,ENSP00000225831,ENSP00000226317,ENSP00000226574,ENSP00000228928,ENSP00000230099,ENSP00000233957,ENSP00000244869,ENSP00000245414,ENSP00000247668,ENSP00000249887,ENSP00000252593,ENSP00000254436,ENSP00000256458,ENSP00000257570,ENSP00000258743,ENSP00000259206,ENSP00000259808,ENSP00000260049,ENSP00000261233,ENSP00000261991…	ADAM17,ADAR,BST2,CARD14,CCL2,CCL3,CCL5,CCRL1,CCRL2,CIITA,CSF1,CSF3,CX3CL1,CXCL1,CXCL10,CXCL11,CXCL2,CXCL3,CXCL6,CXCL9,EBI3,EDN1,EREG,GBP1,GBP2,GBP5,GBP6,HCK,HERC5,HIF1A,HLA-A,HLA-B,IFI27,IFI35,IFI6,IFIT1,IFITM1,IFITM2,IFITM3,IFNAR2,IFNB1,IFNGR2,IFNW1,IL15RA,IL18BP,IL18R1,IL1A,IL1B,IL1RN,IL22RA1,IL3RA,IL6,IL7R,IL8,IRAK2,IRAK3,IRF1,IRF2,IRF7,IRF9,IRG1,ISG15,ISG20,JAK2,JAK3,MID1,MT1X,MX1,MX2,MYB,NFK…
GO.0002682	regulation of immune system process	164	3.54e-34	ENSP00000006053,ENSP00000044462,ENSP00000046794,ENSP00000057513,ENSP00000180166,ENSP00000203629,ENSP00000215794,ENSP00000216099,ENSP00000216455,ENSP00000216629,ENSP00000216802,ENSP00000221452,ENSP00000221847,ENSP00000222823,ENSP00000223321,ENSP00000225245,ENSP00000225474,ENSP00000225831,ENSP00000226279,ENSP00000226317,ENSP00000226574,ENSP00000227471,ENSP00000227758,ENSP00000230099,ENSP00000233057…	ADAM17,ADAR,AIM2,AKT1S1,APOBEC3D,APOBEC3F,APOBEC3G,BDKRB1,BIRC2,BIRC3,BLOC1S3,BST2,BTC,BTN3A1,C3,C8orf4,CCL19,CCL2,CCL20,CCL3,CCL5,CCL7,CCL8,CD274,CD34,CD38,CD47,CD83,CFB,CFH,CSF1,CSF3,CX3CL1,CXCL1,CXCL10,CXCL11,CXCL2,CXCL3,CXCL6,CXCL9,DDX58,DDX60,DHX58,DLL1,EBI3,EDN1,EGF,EIF2AK2,ELF1,ELMO2,ERAP1,EREG,FAS,FCGR2A,FGF2,FGF20,FGFR1,FLT3LG,FYB,GBP1,HCK,HERC5,HIF1A,HLA-A,HLA-B,ICAM1,ICAM4,IDO1,IFI16,I…
GO.0002252	immune effector process	89	9.19e-34	ENSP00000216099,ENSP00000221452,ENSP00000225245,ENSP00000227471,ENSP00000228928,ENSP00000233057,ENSP00000233957,ENSP00000242351,ENSP00000245414,ENSP00000245907,ENSP00000248244,ENSP00000251642,ENSP00000252229,ENSP00000252593,ENSP00000257570,ENSP00000258743,ENSP00000262510,ENSP00000262878,ENSP00000263642,ENSP00000264350,ENSP00000264832,ENSP00000265433,ENSP00000268058,ENSP00000271450,ENSP00000278407…	ADAM17,ADAR,APOBEC3B,APOBEC3D,APOBEC3F,APOBEC3G,BST2,BTN3A2,C3,CCL3,CD40,CD47,CFB,CFH,CXCL10,CXCL9,DDX58,DDX60,DHX58,EIF2AK2,ELMO2,FAM111A,FAS,FCGR2A,GBP1,GBP3,HCK,HERC5,ICAM1,IFI16,IFI44L,IFIH1,IFIT1,IFIT2,IFIT3,IFIT5,IFITM1,IFITM2,IFITM3,IFNB1,IFNW1,IL18R1,IL29,IL33,IL6,IRF1,IRF9,ISG15,ISG20,LGALS8,MB21D1,MICB,MX1,MX2,MYO10,NBN,NLRC5,NOD2,OAS1,OAS2,OAS3,OASL,PLSCR1,PMAIP1,PML,PTX3,RELA,RELB,RNF…
GO.0002684	positive regulation of immune system process	121	4.56e-32	ENSP00000006053,ENSP00000044462,ENSP00000046794,ENSP00000057513,ENSP00000203629,ENSP00000216455,ENSP00000216629,ENSP00000216802,ENSP00000221452,ENSP00000221847,ENSP00000222823,ENSP00000223321,ENSP00000225245,ENSP00000225474,ENSP00000225831,ENSP00000226279,ENSP00000226317,ENSP00000226574,ENSP00000227471,ENSP00000227758,ENSP00000237289,ENSP00000242351,ENSP00000244869,ENSP00000245907,ENSP00000247668…	ADAM17,AIM2,BDKRB1,BIRC2,BIRC3,BLOC1S3,BTN3A1,C3,CCL19,CCL2,CCL20,CCL3,CCL5,CCL7,CCL8,CD274,CD38,CD40,CD47,CD83,CFB,CFH,CSF1,CSF3,CX3CL1,CXCL1,CXCL10,CXCL11,CXCL2,CXCL3,CXCL6,CXCL9,CYLD,DDX58,DDX60,DHX58,EBI3,EDN1,ELMO2,EREG,FCGR2A,FLT3LG,FYB,HCK,HIF1A,ICAM1,IDO1,IFI16,IFIH1,IFNB1,IGF1,IL15,IL1B,IL29,IL33,IL6,IL7,IL7R,IL8,IRAK2,IRAK3,IRG1,ISG15,LAG3,LCP2,LGALS8,LGALS9,LGMN,LIF,MAP3K8,MB21D1,MICB,…
GO.0034341	response to interferon-gamma	45	6.66e-30	ENSP00000225245,ENSP00000225831,ENSP00000228606,ENSP00000228928,ENSP00000230099,ENSP00000245414,ENSP00000252593,ENSP00000254436,ENSP00000257570,ENSP00000264170,ENSP00000264832,ENSP00000268058,ENSP00000290219,ENSP00000293272,ENSP00000293778,ENSP00000294728,ENSP00000312678,ENSP00000316328,ENSP00000323889,ENSP00000329411,ENSP00000329418,ENSP00000330825,ENSP00000340396,ENSP00000342278,ENSP00000343023…	BST2,CCL2,CCL3,CCL5,CIITA,CXCL16,CYP27B1,EDN1,GBP1,GBP2,GBP5,GBP6,GCH1,HCK,HLA-A,HLA-B,ICAM1,IFITM1,IFITM2,IFITM3,IFNGR2,IRF1,IRF2,IRF7,IRF9,IRG1,JAK2,KYNU,MID1,NUB1,OAS1,OAS2,OAS3,OASL,PML,SOCS1,SP100,STAT1,TRIM21,TRIM22,TRIM25,TRIM34,TRIM38,TRIM5,VCAM1
GO.0001817	regulation of cytokine production	92	1.16e-29	ENSP00000006053,ENSP00000203629,ENSP00000216797,ENSP00000220751,ENSP00000221452,ENSP00000221847,ENSP00000222823,ENSP00000225245,ENSP00000225831,ENSP00000227451,ENSP00000227638,ENSP00000230099,ENSP00000233057,ENSP00000233957,ENSP00000237289,ENSP00000239882,ENSP00000243346,ENSP00000244869,ENSP00000245907,ENSP00000247668,ENSP00000248244,ENSP00000251642,ENSP00000252593,ENSP00000254436,ENSP00000258743…	ADAM17,AIM2,BST2,C3,C3AR1,CASP1,CASP5,CCBE1,CCL19,CCL2,CCL20,CCL3,CD274,CD34,CD3E,CD40,CD83,CX3CL1,CYLD,DDX58,DHX58,DLL1,DTX4,EBI3,EIF2AK2,ELF1,EREG,GBP1,HERC5,HIF1A,HLA-B,IDO1,IFI16,IFIH1,IFNB1,IL15,IL18R1,IL1A,IL1B,IL29,IL33,IL6,IRAK3,IRF7,IRG1,ISG15,JAK2,JAK3,LAG3,LGALS9,MB21D1,MYD88,NFKB2,NFKBIA,NLRC5,NMI,NOD1,NOD2,PANX1,PDCD1LG2,PDE4B,PELI1,PML,PRKD2,PTGS2,RELB,RIPK1,RIPK2,RPS6KA5,RSAD2,S1PR…
GO.0098542	defense response to other organism	76	1.16e-29	ENSP00000216099,ENSP00000220751,ENSP00000226317,ENSP00000227471,ENSP00000228928,ENSP00000233057,ENSP00000242351,ENSP00000245414,ENSP00000248244,ENSP00000251642,ENSP00000252593,ENSP00000257570,ENSP00000258743,ENSP00000262510,ENSP00000262878,ENSP00000263036,ENSP00000263642,ENSP00000264350,ENSP00000268058,ENSP00000270800,ENSP00000289707,ENSP00000296795,ENSP00000301887,ENSP00000305161,ENSP00000305651…	ADAM17,ADAR,APOBEC3B,APOBEC3D,APOBEC3F,APOBEC3G,BATF2,BST2,CCL20,CD40,CXCL10,CXCL6,CXCL9,DDX58,DDX60,DHX58,EIF2AK2,FAM111A,GBP1,GBP3,GBP6,HERC5,IFI16,IFI44L,IFIH1,IFIT1,IFIT2,IFIT3,IFIT5,IFITM1,IFITM2,IFITM3,IFNB1,IFNW1,IL22RA1,IL29,IL33,IL6,IRF1,IRF7,IRF9,ISG15,ISG20,MB21D1,MX1,MX2,MYD88,NLRC5,OAS1,OAS2,OAS3,OASL,OPTN,PLSCR1,PMAIP1,PML,RELA,RIPK2,RSAD2,SAMHD1,SLAMF8,SLFN11,STAT1,STAT2,TICAM1,TLR…
GO.0034340	response to type I interferon	37	1.54e-29	ENSP00000215794,ENSP00000228928,ENSP00000245414,ENSP00000252593,ENSP00000257570,ENSP00000262878,ENSP00000298902,ENSP00000305161,ENSP00000306565,ENSP00000315768,ENSP00000329411,ENSP00000329418,ENSP00000330825,ENSP00000333657,ENSP00000342278,ENSP00000342513,ENSP00000343023,ENSP00000343957,ENSP00000354394,ENSP00000354822,ENSP00000357459,ENSP00000359497,ENSP00000360869,ENSP00000360876,ENSP00000360891…	ADAR,BST2,GBP2,HLA-A,HLA-B,IFI27,IFI35,IFI6,IFIT1,IFIT2,IFIT3,IFITM1,IFITM2,IFITM3,IFNAR2,IFNB1,IRF1,IRF2,IRF7,IRF9,ISG15,ISG20,MX1,MX2,OAS1,OAS2,OAS3,OASL,RSAD2,SAMHD1,SOCS1,SP100,STAT1,STAT2,TRIM56,USP18,XAF1
GO.0060337	type I interferon signaling pathway	36	1.78e-28	ENSP00000215794,ENSP00000228928,ENSP00000245414,ENSP00000252593,ENSP00000257570,ENSP00000262878,ENSP00000298902,ENSP00000306565,ENSP00000315768,ENSP00000329411,ENSP00000329418,ENSP00000330825,ENSP00000333657,ENSP00000342278,ENSP00000342513,ENSP00000343023,ENSP00000343957,ENSP00000354394,ENSP00000354822,ENSP00000357459,ENSP00000359497,ENSP00000360869,ENSP00000360876,ENSP00000360891,ENSP00000366005…	ADAR,BST2,GBP2,HLA-A,HLA-B,IFI27,IFI35,IFI6,IFIT1,IFIT2,IFIT3,IFITM1,IFITM2,IFITM3,IFNAR2,IFNB1,IRF1,IRF2,IRF7,IRF9,ISG15,ISG20,MX1,MX2,OAS1,OAS2,OAS3,OASL,RSAD2,SAMHD1,SOCS1,SP100,STAT1,STAT2,USP18,XAF1
GO.0071357	cellular response to type I interferon	36	1.78e-28	ENSP00000215794,ENSP00000228928,ENSP00000245414,ENSP00000252593,ENSP00000257570,ENSP00000262878,ENSP00000298902,ENSP00000306565,ENSP00000315768,ENSP00000329411,ENSP00000329418,ENSP00000330825,ENSP00000333657,ENSP00000342278,ENSP00000342513,ENSP00000343023,ENSP00000343957,ENSP00000354394,ENSP00000354822,ENSP00000357459,ENSP00000359497,ENSP00000360869,ENSP00000360876,ENSP00000360891,ENSP00000366005…	ADAR,BST2,GBP2,HLA-A,HLA-B,IFI27,IFI35,IFI6,IFIT1,IFIT2,IFIT3,IFITM1,IFITM2,IFITM3,IFNAR2,IFNB1,IRF1,IRF2,IRF7,IRF9,ISG15,ISG20,MX1,MX2,OAS1,OAS2,OAS3,OASL,RSAD2,SAMHD1,SOCS1,SP100,STAT1,STAT2,USP18,XAF1
GO.0006950	response to stress	274	2.44e-28	ENSP00000003302,ENSP00000044462,ENSP00000046794,ENSP00000057513,ENSP00000161559,ENSP00000176183,ENSP00000180166,ENSP00000215794,ENSP00000216099,ENSP00000216455,ENSP00000216629,ENSP00000216797,ENSP00000216802,ENSP00000219919,ENSP00000222543,ENSP00000223321,ENSP00000225245,ENSP00000225844,ENSP00000226279,ENSP00000226317,ENSP00000227451,ENSP00000227471,ENSP00000228606,ENSP00000228928,ENSP00000230099…	ADAM17,ADAR,ADCY4,ADORA2A,ADPRHL2,AGTRAP,AIM2,AKT1S1,AMBRA1,ANGPTL4,APOBEC3B,APOBEC3D,APOBEC3F,APOBEC3G,APOL2,APOL3,APOLD1,AQP9,AREG,ASCL2,ATP1B2,BATF2,BCL2A1,BDKRB1,BID,BIRC3,BLOC1S3,BRIP1,BST2,BTC,BTG1,C3AR1,CACNA1A,CASP10,CASP4,CCL13,CCL19,CCL3,CCL3L3,CCL4L2,CCL7,CCL8,CCRL2,CD34,CD38,CD47,CD83,CDKN2D,CEACAM1,CFB,CFH,CFLAR,CHST2,CIITA,CLEC1A,CSF1,CXCL1,CXCL11,CXCL16,CXCL2,CXCL3,CXCL6,CYLD,CYP27…
GO.0050776	regulation of immune response	113	6.4e-28	ENSP00000044462,ENSP00000046794,ENSP00000057513,ENSP00000180166,ENSP00000203629,ENSP00000215794,ENSP00000216455,ENSP00000216802,ENSP00000221452,ENSP00000222823,ENSP00000223321,ENSP00000226279,ENSP00000226574,ENSP00000227471,ENSP00000227758,ENSP00000237289,ENSP00000243346,ENSP00000244869,ENSP00000245414,ENSP00000245907,ENSP00000247668,ENSP00000248244,ENSP00000251642,ENSP00000252229,ENSP00000252483…	ADAR,AIM2,AKT1S1,BIRC2,BIRC3,BST2,BTC,BTN3A1,C3,C3AR1,CCL19,CCL5,CD34,CD38,CD3E,CFB,CFH,CYLD,DDX58,DHX58,EGF,ELMO2,ERAP1,EREG,FCGR2A,FGF2,FGF20,FGFR1,FYB,HCK,HLA-A,HLA-B,ICAM1,ICAM4,IDO1,IFI16,IFIH1,IFITM1,IFNAR2,IFNB1,IFNGR2,IL15,IL1B,IL29,IL33,IL6,IL7R,IRAK2,IRAK3,IRF1,IRG1,JAK2,JAK3,LAG3,LCP2,LGALS9,LGMN,MB21D1,MICB,MOV10,MYB,MYD88,MYO10,NFKB1,NFKB2,NLRC5,NMI,NOD1,NOD2,PARP9,PDE4B,PELI1,PLSCR1…
GO.0007166	cell surface receptor signaling pathway	191	2.14e-25	ENSP00000006053,ENSP00000044462,ENSP00000046794,ENSP00000161559,ENSP00000180166,ENSP00000203629,ENSP00000215794,ENSP00000216455,ENSP00000216802,ENSP00000221452,ENSP00000221847,ENSP00000223321,ENSP00000225245,ENSP00000225474,ENSP00000225831,ENSP00000226279,ENSP00000226317,ENSP00000226574,ENSP00000227451,ENSP00000227758,ENSP00000228928,ENSP00000230099,ENSP00000233957,ENSP00000234816,ENSP00000241261…	ADAM17,ADAP1,ADAR,ADCY4,ADORA2A,AIM2,AKT1S1,ANGPTL1,AREG,BAK1,BCL2A1,BID,BIRC2,BIRC3,BST2,BTC,BTN3A1,C3AR1,CARD14,CASP10,CCL2,CCL3,CCL5,CCRL1,CCRL2,CD274,CD38,CD3E,CD40,CD47,CD7,CEACAM1,CFLAR,CIITA,CLEC1A,CLEC2D,CSF1,CSF3,CSRNP1,CX3CL1,CXCL1,CXCL10,CXCL11,CXCL2,CXCL3,CXCL6,CXCL9,CYLD,DLL1,DNER,DTX4,EBI3,EDN1,EGF,ELMO2,EREG,FAM59A,FCGR2A,FGF2,FGF20,FYB,G0S2,GBP1,GBP2,GPBAR1,HCK,HERC5,HIF1A,HLA-A,H…
GO.0048525	negative regulation of viral process	35	1.11e-23	ENSP00000216099,ENSP00000225245,ENSP00000228928,ENSP00000233057,ENSP00000242351,ENSP00000252593,ENSP00000254436,ENSP00000257570,ENSP00000261454,ENSP00000268058,ENSP00000293272,ENSP00000295927,ENSP00000306565,ENSP00000309749,ENSP00000317891,ENSP00000323889,ENSP00000325618,ENSP00000330825,ENSP00000343023,ENSP00000343990,ENSP00000345494,ENSP00000354394,ENSP00000355264,ENSP00000357113,ENSP00000357459…	ADAR,APOBEC3D,APOBEC3F,APOBEC3G,BST2,CCL3,CCL5,EIF2AK2,FAM111A,IFI16,IFIT1,IFITM1,IFITM2,IFITM3,IFNB1,ISG15,ISG20,MX1,OAS1,OAS3,OASL,PARP10,PLSCR1,PML,PROX1,PTX3,RSAD2,SP100,STAT1,TNIP1,TRIM14,TRIM21,TRIM25,TRIM5,ZC3HAV1
GO.0045088	regulation of innate immune response	69	1.42e-23	ENSP00000044462,ENSP00000057513,ENSP00000203629,ENSP00000215794,ENSP00000216455,ENSP00000216802,ENSP00000221452,ENSP00000222823,ENSP00000223321,ENSP00000226574,ENSP00000227471,ENSP00000227758,ENSP00000237289,ENSP00000243346,ENSP00000244869,ENSP00000245414,ENSP00000248244,ENSP00000251642,ENSP00000252483,ENSP00000256458,ENSP00000257604,ENSP00000259808,ENSP00000261233,ENSP00000261479,ENSP00000261991…	ADAR,AIM2,BIRC2,BIRC3,CCL5,CYLD,DDX58,DHX58,ERAP1,EREG,HCK,HLA-A,HLA-B,IFI16,IFIH1,IFNAR2,IFNB1,IFNGR2,IL1B,IRAK2,IRAK3,IRF1,IRG1,JAK2,LAG3,LGMN,MB21D1,MYD88,NFKB1,NFKB2,NLRC5,NMI,NOD1,NOD2,PARP9,PELI1,PLSCR1,PSMA2,PSMA3,PSMA4,PSMA6,PSMB10,PSME2,PVRL2,RELA,RELB,RIPK1,RPS6KA5,SAMHD1,SERPING1,SH2D1B,SOCS1,STAT1,STAT2,STAT5A,TAB2,TICAM1,TLR3,TLR4,TMEM173,TNFAIP3,TNIP1,TNIP3,TRAFD1,TRIM5,UNC93B1,USP1…
GO.1903901	negative regulation of viral life cycle	34	3.59e-23	ENSP00000216099,ENSP00000225245,ENSP00000228928,ENSP00000233057,ENSP00000242351,ENSP00000252593,ENSP00000254436,ENSP00000257570,ENSP00000261454,ENSP00000268058,ENSP00000293272,ENSP00000295927,ENSP00000306565,ENSP00000309749,ENSP00000317891,ENSP00000323889,ENSP00000325618,ENSP00000330825,ENSP00000343023,ENSP00000343990,ENSP00000345494,ENSP00000355264,ENSP00000357113,ENSP00000357459,ENSP00000360869…	ADAR,APOBEC3D,APOBEC3F,APOBEC3G,BST2,CCL3,CCL5,EIF2AK2,FAM111A,IFI16,IFIT1,IFITM1,IFITM2,IFITM3,IFNB1,ISG15,ISG20,MX1,OAS1,OAS3,OASL,PARP10,PLSCR1,PML,PROX1,PTX3,RSAD2,SP100,TNIP1,TRIM14,TRIM21,TRIM25,TRIM5,ZC3HAV1
GO.0071346	cellular response to interferon-gamma	36	5.78e-23	ENSP00000225245,ENSP00000225831,ENSP00000228928,ENSP00000230099,ENSP00000245414,ENSP00000254436,ENSP00000257570,ENSP00000264832,ENSP00000268058,ENSP00000290219,ENSP00000293272,ENSP00000294728,ENSP00000312678,ENSP00000316328,ENSP00000323889,ENSP00000329411,ENSP00000329418,ENSP00000340396,ENSP00000342278,ENSP00000343023,ENSP00000354394,ENSP00000359485,ENSP00000359497,ENSP00000359504,ENSP00000365012…	CCL2,CCL3,CCL5,CIITA,EDN1,GBP1,GBP2,GBP5,GBP6,HCK,HLA-A,HLA-B,ICAM1,IFNGR2,IRF1,IRF2,IRF7,IRF9,IRG1,JAK2,MID1,OAS1,OAS2,OAS3,OASL,PML,SOCS1,SP100,STAT1,TRIM21,TRIM22,TRIM25,TRIM34,TRIM38,TRIM5,VCAM1
GO.0031347	regulation of defense response	99	1.1e-22	ENSP00000006053,ENSP00000044462,ENSP00000057513,ENSP00000203629,ENSP00000215794,ENSP00000216099,ENSP00000216455,ENSP00000216802,ENSP00000221452,ENSP00000222823,ENSP00000223321,ENSP00000225245,ENSP00000227471,ENSP00000227758,ENSP00000230099,ENSP00000233057,ENSP00000237289,ENSP00000243346,ENSP00000243347,ENSP00000244869,ENSP00000245414,ENSP00000248244,ENSP00000251642,ENSP00000252229,ENSP00000252483…	ADAR,AIM2,APOBEC3D,APOBEC3F,APOBEC3G,BIRC2,BIRC3,CASP1,CASP4,CASP5,CCL3,CCL5,CD47,CFB,CFH,CX3CL1,CYLD,DDX58,DDX60,DHX58,EIF2AK2,ERAP1,EREG,HCK,HERC5,HLA-A,HLA-B,IDO1,IFI16,IFIH1,IFIT1,IFNAR2,IFNB1,IFNGR2,IL15,IL1B,IL33,IL6,IRAK2,IRAK3,IRF1,IRG1,JAK2,LAG3,LGMN,MB21D1,MICB,MYD88,NFKB2,NLRC5,NMI,NOD1,NOD2,OSMR,PARP9,PELI1,PLSCR1,PML,PSMA2,PSMA3,PSMA4,PSMA6,PSMB10,PSME2,PTGS2,PVRL2,RELA,RELB,RICTOR,R…
GO.0009605	response to external stimulus	173	2.59e-22	ENSP00000057513,ENSP00000216099,ENSP00000216629,ENSP00000216797,ENSP00000220751,ENSP00000223321,ENSP00000225245,ENSP00000225474,ENSP00000225831,ENSP00000225842,ENSP00000225844,ENSP00000226317,ENSP00000227471,ENSP00000228606,ENSP00000228928,ENSP00000233057,ENSP00000237289,ENSP00000242351,ENSP00000243440,ENSP00000245414,ENSP00000248244,ENSP00000249887,ENSP00000251642,ENSP00000252593,ENSP00000256458…	ABCG5,ACSL4,ADAM17,ADAR,AIPL1,APOBEC3B,APOBEC3D,APOBEC3F,APOBEC3G,ARNTL2,ATF3,ATP2B1,AUTS2,B3GNT2,BATF2,BATF3,BDKRB1,BLOC1S3,BRCA2,BST2,C3AR1,CACNA1A,CACNA1I,CASP5,CCL1,CCL13,CCL19,CCL2,CCL3,CCL3L3,CCL4L2,CCL5,CCL7,CCL8,CCRL1,CCRL2,CCRN4L,CD3E,CD47,CDKN2D,CMPK2,CNP,CNTN2,CSF3,CXCL1,CXCL11,CXCL2,CXCL3,CXCL6,CYP27B1,DDX58,DDX60,DENND5A,DHX58,DOCK4,EDN1,EIF2AK2,ELMO2,ERAP1,FAM111A,FAS,FGF2,FGFR1,FKB…
GO.0043901	negative regulation of multi-organism process	43	5.8e-22	ENSP00000216099,ENSP00000225245,ENSP00000228928,ENSP00000230099,ENSP00000233057,ENSP00000237289,ENSP00000242351,ENSP00000251642,ENSP00000252229,ENSP00000252593,ENSP00000254436,ENSP00000257570,ENSP00000261454,ENSP00000268058,ENSP00000293272,ENSP00000295927,ENSP00000300589,ENSP00000302665,ENSP00000306565,ENSP00000309749,ENSP00000317891,ENSP00000323889,ENSP00000325618,ENSP00000330825,ENSP00000343023…	ADAR,APOBEC3D,APOBEC3F,APOBEC3G,BST2,CCL3,CCL5,DHX58,EIF2AK2,FAM111A,IFI16,IFIT1,IFITM1,IFITM2,IFITM3,IFNB1,IGF1,IRG1,ISG15,ISG20,MICB,MX1,NOD2,OAS1,OAS3,OASL,PARP10,PLSCR1,PML,PRDM1,PROX1,PTX3,RSAD2,SP100,STAT1,TNFAIP3,TNIP1,TRIM14,TRIM21,TRIM25,TRIM38,TRIM5,ZC3HAV1
GO.0010033	response to organic substance	205	1.15e-21	ENSP00000006053,ENSP00000057513,ENSP00000176183,ENSP00000180166,ENSP00000206249,ENSP00000215794,ENSP00000216629,ENSP00000219919,ENSP00000220325,ENSP00000221452,ENSP00000221847,ENSP00000222553,ENSP00000222823,ENSP00000225245,ENSP00000225474,ENSP00000225831,ENSP00000225842,ENSP00000226279,ENSP00000226284,ENSP00000226317,ENSP00000226574,ENSP00000227638,ENSP00000227758,ENSP00000228606,ENSP00000228928…	ACSL4,ADAM17,ADAR,ADCY4,ADORA2A,AKAP7,AKT1S1,AQP9,AREG,ATF3,ATP2B1,BDKRB1,BID,BIRC2,BRCA2,BST2,BTC,BTG1,C3,CARD14,CCL1,CCL11,CCL19,CCL2,CCL20,CCL3,CCL7,CCRL1,CCRL2,CCRN4L,CD38,CD40,CD83,CDKN2D,CHRNB1,CIITA,CMPK2,CNP,CREM,CSF1,CSF3,CX3CL1,CXCL1,CXCL11,CXCL16,CXCL2,CXCL3,CXCL6,CXCL9,CYP27B1,CYP7A1,DDX58,DNAJA1,DRD4,EBI3,EDN1,EGF,EHD4,ESR1,FAM59A,FAS,FBXO6,FGF2,FGF20,FKBP1B,GBP1,GBP2,GBP5,GBP6,GCH1,…
GO.0045071	negative regulation of viral genome replication	26	1.41e-21	ENSP00000216099,ENSP00000228928,ENSP00000233057,ENSP00000242351,ENSP00000252593,ENSP00000257570,ENSP00000261454,ENSP00000293272,ENSP00000306565,ENSP00000309749,ENSP00000317891,ENSP00000325618,ENSP00000330825,ENSP00000345494,ENSP00000355264,ENSP00000357113,ENSP00000357459,ENSP00000360869,ENSP00000368699,ENSP00000369581,ENSP00000371471,ENSP00000381599,ENSP00000382707,ENSP00000382714,ENSP00000385057…	ADAR,APOBEC3D,APOBEC3F,APOBEC3G,BST2,CCL5,EIF2AK2,FAM111A,IFI16,IFIT1,IFITM1,IFITM2,IFITM3,IFNB1,ISG15,ISG20,MX1,OAS1,OAS3,OASL,PARP10,PLSCR1,PROX1,RSAD2,TNIP1,ZC3HAV1
GO.0001819	positive regulation of cytokine production	65	3.7e-21	ENSP00000006053,ENSP00000216797,ENSP00000220751,ENSP00000221847,ENSP00000222823,ENSP00000225245,ENSP00000225831,ENSP00000226574,ENSP00000227451,ENSP00000227638,ENSP00000233057,ENSP00000233957,ENSP00000244869,ENSP00000245907,ENSP00000247668,ENSP00000248244,ENSP00000251642,ENSP00000254436,ENSP00000258743,ENSP00000259808,ENSP00000263339,ENSP00000263341,ENSP00000263642,ENSP00000263932,ENSP00000268058…	ADAM17,AIM2,C3,C3AR1,CASP1,CASP5,CCBE1,CCL19,CCL2,CCL20,CCL3,CD274,CD34,CD3E,CD40,CD83,CX3CL1,DDX58,DHX58,DTX4,EBI3,EIF2AK2,EREG,HIF1A,IDO1,IFI16,IFIH1,IL15,IL18R1,IL1A,IL1B,IL29,IL33,IL6,IRF7,JAK2,LGALS9,MB21D1,MYD88,NFKB1,NFKB2,NFKBIA,NOD1,NOD2,PANX1,PDE4B,PELI1,PML,PRKD2,PTGS2,RIPK1,RIPK2,RSAD2,STAT5A,TICAM1,TLR3,TLR4,TLR7,TMEM173,TNFRSF8,TRAF2,TREX1,TRIM21,TRIM56,ZBP1
GO.0050778	positive regulation of immune response	81	2.05e-20	ENSP00000044462,ENSP00000046794,ENSP00000057513,ENSP00000203629,ENSP00000216455,ENSP00000216802,ENSP00000221452,ENSP00000222823,ENSP00000223321,ENSP00000226279,ENSP00000226574,ENSP00000227471,ENSP00000227758,ENSP00000237289,ENSP00000244869,ENSP00000245907,ENSP00000247668,ENSP00000248244,ENSP00000252229,ENSP00000252483,ENSP00000256458,ENSP00000258743,ENSP00000259808,ENSP00000261233,ENSP00000261479…	AIM2,BIRC2,BIRC3,BTN3A1,C3,C3AR1,CCL19,CCL5,CD38,CD3E,CD40,CFB,CFH,CYLD,DDX58,ELMO2,EREG,FCGR2A,FYB,HCK,IDO1,IFI16,IFIH1,IFNB1,IL15,IL1B,IL29,IL33,IL6,IRAK2,IRAK3,IRG1,JAK3,LAG3,LCP2,LGMN,MB21D1,MICB,MYB,MYD88,MYO10,NFKB1,NFKB2,NLRC5,NOD1,NOD2,PDE4B,PELI1,PLSCR1,PML,PRKD2,PSMA2,PSMA3,PSMA4,PSMA6,PSMB10,PSME2,PVRL2,RBCK1,RELA,RELB,RIPK1,RPS6KA5,RSAD2,SERPING1,SH2D1B,STAT5A,TAB2,THEMIS2,TICAM1,TLR3…
GO.0048584	positive regulation of response to stimulus	170	2.21e-20	ENSP00000044462,ENSP00000046794,ENSP00000057513,ENSP00000176183,ENSP00000180166,ENSP00000203629,ENSP00000216455,ENSP00000216802,ENSP00000221452,ENSP00000223321,ENSP00000225245,ENSP00000225474,ENSP00000225831,ENSP00000226279,ENSP00000226317,ENSP00000226574,ENSP00000227471,ENSP00000227758,ENSP00000228606,ENSP00000230099,ENSP00000233057,ENSP00000233957,ENSP00000237289,ENSP00000240139,ENSP00000241261…	ADAM17,AIM2,AMBRA1,APOL3,ATF3,BID,BIRC2,BIRC3,BST2,BTN3A1,C1QTNF1,C3,CARD14,CASP1,CASP10,CCBE1,CCL19,CCL2,CCL3,CCL5,CCL7,CD38,CD40,CD47,CFB,CFH,CFLAR,CNTN2,CSF1,CSF3,CXCL1,CXCL10,CXCL11,CXCL2,CXCL3,CXCL6,CXCL9,CYLD,CYP27B1,DBNL,DDX58,DDX60,DHX58,DLL1,DRD4,EDN1,EIF2AK2,ELMO2,EREG,FAM59A,FCGR2A,FGF2,FGF20,FKBP1B,FYB,G0S2,GPR37L1,HCK,HIF1A,HSH2D,ICAM1,IDO1,IFI16,IFIH1,IFNB1,IGF1,IL15,IL18R1,IL1A,IL1…
GO.0060333	interferon-gamma-mediated signaling pathway	29	3.91e-20	ENSP00000228928,ENSP00000230099,ENSP00000245414,ENSP00000254436,ENSP00000257570,ENSP00000264832,ENSP00000268058,ENSP00000290219,ENSP00000294728,ENSP00000312678,ENSP00000316328,ENSP00000323889,ENSP00000329411,ENSP00000329418,ENSP00000342278,ENSP00000343023,ENSP00000354394,ENSP00000359497,ENSP00000359504,ENSP00000365012,ENSP00000366005,ENSP00000369299,ENSP00000369373,ENSP00000371067,ENSP00000377218…	CIITA,GBP1,GBP2,HCK,HLA-A,HLA-B,ICAM1,IFNGR2,IRF1,IRF2,IRF7,IRF9,JAK2,MID1,OAS1,OAS2,OAS3,OASL,PML,SOCS1,SP100,STAT1,TRIM21,TRIM22,TRIM25,TRIM34,TRIM38,TRIM5,VCAM1
GO.0031349	positive regulation of defense response	65	4.74e-20	ENSP00000006053,ENSP00000044462,ENSP00000057513,ENSP00000203629,ENSP00000216455,ENSP00000216802,ENSP00000221452,ENSP00000222823,ENSP00000223321,ENSP00000225245,ENSP00000226574,ENSP00000227471,ENSP00000227758,ENSP00000237289,ENSP00000242351,ENSP00000244869,ENSP00000245907,ENSP00000248244,ENSP00000251642,ENSP00000252483,ENSP00000256458,ENSP00000258743,ENSP00000259808,ENSP00000261233,ENSP00000261479…	AIM2,BIRC2,BIRC3,C3,CCL3,CCL5,CD47,CX3CL1,CYLD,DDX58,DDX60,DHX58,EREG,HCK,IDO1,IFI16,IFIH1,IFNB1,IL15,IL1B,IL33,IL6,IRAK2,IRAK3,JAK2,LAG3,LGMN,MB21D1,MYD88,NFKB1,NFKB2,NLRC5,NOD1,NOD2,OSMR,PELI1,PLSCR1,PSMA2,PSMA3,PSMA4,PSMA6,PSMB10,PSME2,PTGS2,PVRL2,RELA,RELB,RIPK1,RPS6KA5,SH2D1B,STAT5A,TAB2,TICAM1,TLR3,TLR4,TLR7,TMEM173,TNFAIP3,TNIP1,TNIP3,TRIM5,UNC93B1,USP17L2,ZBP1,ZC3HAV1
GO.0006954	inflammatory response	68	6.7e-19	ENSP00000057513,ENSP00000216629,ENSP00000220751,ENSP00000221452,ENSP00000222823,ENSP00000225245,ENSP00000225844,ENSP00000226317,ENSP00000226574,ENSP00000237289,ENSP00000243346,ENSP00000243347,ENSP00000244241,ENSP00000245907,ENSP00000248244,ENSP00000249066,ENSP00000256458,ENSP00000258743,ENSP00000259206,ENSP00000261991,ENSP00000264832,ENSP00000266041,ENSP00000269202,ENSP00000295927,ENSP00000296026…	ADORA2A,AIM2,APOL2,APOL3,BDKRB1,C3,C3AR1,CCL13,CCL19,CCL20,CCL3,CCL3L3,CCL4L2,CCL7,CCL8,CCRL2,CD40,CHST2,CSF1,CXCL1,CXCL10,CXCL11,CXCL2,CXCL3,CXCL6,CXCL9,ELF3,FPR2,HCK,HIF1A,ICAM1,IDO1,IFI16,IL15,IL17C,IL1RN,IL6,IL8,IRAK2,IRG1,ITIH4,MEP1B,MMP25,MYD88,NFKB1,NFKB2,NFKBIZ,NMI,NOD1,PARP4,PLSCR1,PTGS2,PTX3,RELA,RELB,RIPK2,RPS6KA5,S1PR3,THEMIS2,TICAM1,TLR3,TLR4,TLR7,TNFAIP3,TNFAIP6,TNFRSF1B,TNIP1,TNIP3
GO.0032496	response to lipopolysaccharide	54	9.9e-19	ENSP00000057513,ENSP00000216629,ENSP00000216797,ENSP00000220751,ENSP00000225245,ENSP00000225474,ENSP00000225831,ENSP00000226317,ENSP00000226574,ENSP00000228606,ENSP00000237289,ENSP00000248244,ENSP00000256458,ENSP00000256722,ENSP00000258743,ENSP00000259206,ENSP00000260049,ENSP00000261233,ENSP00000263341,ENSP00000264832,ENSP00000268058,ENSP00000280614,ENSP00000291294,ENSP00000293272,ENSP00000293778…	ADAM17,BDKRB1,CASP1,CCL2,CCL20,CCL3,CCL5,CCRN4L,CD40,CMPK2,CNP,CSF3,CXCL1,CXCL10,CXCL11,CXCL16,CXCL2,CXCL3,CXCL6,CXCL9,CYP27B1,EDN1,GCH1,HCK,ICAM1,IDO1,IL18BP,IL1B,IL1RN,IL6,IL8,IRAK2,IRAK3,IRG1,JAK2,NFKB1,NFKB2,NFKBIA,NOD2,PDE4B,PELI1,PML,PTGIR,PTGS2,RELA,RIPK2,SOCS1,STAT1,TICAM1,TLR4,TNFAIP3,TNFRSF1B,TNIP3,ZC3H12A
GO.0032479	regulation of type I interferon production	36	1.25e-18	ENSP00000216797,ENSP00000220751,ENSP00000221452,ENSP00000226574,ENSP00000227451,ENSP00000230099,ENSP00000237289,ENSP00000243346,ENSP00000245414,ENSP00000248244,ENSP00000251642,ENSP00000254436,ENSP00000259808,ENSP00000262510,ENSP00000263642,ENSP00000264350,ENSP00000287156,ENSP00000296795,ENSP00000305161,ENSP00000308928,ENSP00000323889,ENSP00000329411,ENSP00000331288,ENSP00000333266,ENSP00000357113…	CYLD,DDX58,DHX58,DTX4,HERC5,IFI16,IFIH1,IRF1,IRF7,IRG1,ISG15,MB21D1,MYD88,NFKB1,NFKB2,NFKBIA,NLRC5,NMI,RELA,RELB,RIPK1,RIPK2,TICAM1,TLR3,TLR4,TLR7,TMEM173,TNFAIP3,TREX1,TRIM21,TRIM25,TRIM38,TRIM56,UBA7,UBE2L6,ZBP1
GO.0007165	signal transduction	304	3.89e-18	ENSP00000003302,ENSP00000006053,ENSP00000044462,ENSP00000046794,ENSP00000057513,ENSP00000161559,ENSP00000176183,ENSP00000180166,ENSP00000203629,ENSP00000206249,ENSP00000215794,ENSP00000216044,ENSP00000216455,ENSP00000216802,ENSP00000221452,ENSP00000221847,ENSP00000222553,ENSP00000222823,ENSP00000223321,ENSP00000225245,ENSP00000225474,ENSP00000225831,ENSP00000225842,ENSP00000225844,ENSP00000226279…	ADAM17,ADAP1,ADAR,ADORA2A,AGTRAP,AIM2,AIPL1,AKAP7,AKT1S1,ALCAM,ANGPTL1,APOL3,AREG,ARHGAP27,ARL5B,ARL9,ARNTL2,ASAH2,ATF3,BAK1,BCL2A1,BIRC2,BIRC3,BRCA2,BST2,BTC,BTN3A1,C3,C3AR1,CACNA1A,CACNA1I,CARD14,CASP1,CASP10,CASP4,CASP7,CCL1,CCL13,CCL19,CCL2,CCL20,CCL3,CCL5,CCL7,CCL8,CCND3,CCRL1,CCRL2,CD274,CD34,CD38,CD47,CD7,CD83,CEACAM1,CFLAR,CHRNA1,CHRNB1,CIITA,CLEC1A,CLEC2D,CSF1,CSF3,CSRNP1,CX3CL1,CXCL1,CX…
GO.0071310	cellular response to organic substance	161	4.79e-18	ENSP00000006053,ENSP00000057513,ENSP00000180166,ENSP00000206249,ENSP00000215794,ENSP00000219919,ENSP00000220325,ENSP00000221847,ENSP00000222823,ENSP00000225245,ENSP00000225474,ENSP00000225831,ENSP00000226284,ENSP00000226317,ENSP00000226574,ENSP00000228928,ENSP00000230099,ENSP00000232564,ENSP00000233057,ENSP00000233957,ENSP00000237289,ENSP00000242351,ENSP00000244869,ENSP00000245414,ENSP00000247668…	ADAM17,ADAR,ADCY4,ADORA2A,AKAP7,AKT1S1,AQP9,ATF3,ATP2B1,BAK1,BST2,BTC,CARD14,CASP1,CCL2,CCL20,CCL3,CCL7,CCRL1,CCRL2,CD40,CIITA,CMPK2,CSF1,CSF3,CX3CL1,CXCL1,CXCL10,CXCL11,CXCL16,CXCL2,CXCL3,CXCL6,CXCL9,CYP7A1,EBI3,EDN1,EGF,EHD4,EIF2AK2,EREG,ESR1,FAM59A,FGF2,FGF20,GBP1,GBP2,GBP5,GBP6,GNB4,HCK,HERC5,HIF1A,HLA-A,HLA-B,IBSP,IFI27,IFI35,IFI6,IFIT1,IFITM1,IFITM2,IFITM3,IFNAR2,IFNB1,IFNGR2,IFNW1,IL15,IL1…
GO.0002237	response to molecule of bacterial origin	53	3.66e-17	ENSP00000057513,ENSP00000216629,ENSP00000216797,ENSP00000220751,ENSP00000225245,ENSP00000225474,ENSP00000225831,ENSP00000226317,ENSP00000226574,ENSP00000228606,ENSP00000237289,ENSP00000248244,ENSP00000256458,ENSP00000256722,ENSP00000258743,ENSP00000259206,ENSP00000260049,ENSP00000261233,ENSP00000263341,ENSP00000264832,ENSP00000268058,ENSP00000280614,ENSP00000291294,ENSP00000293272,ENSP00000293778…	ADAM17,BDKRB1,CASP1,CCL2,CCL20,CCL3,CCL5,CCRN4L,CD40,CMPK2,CNP,CSF3,CXCL1,CXCL10,CXCL11,CXCL16,CXCL2,CXCL3,CXCL6,CXCL9,CYP27B1,EDN1,GCH1,HCK,ICAM1,IDO1,IL18BP,IL1B,IL1RN,IL6,IL8,IRAK2,IRAK3,IRG1,JAK2,NFKB1,NFKB2,NFKBIA,PDE4B,PELI1,PML,PTGIR,PTGS2,RELA,RIPK2,SOCS1,STAT1,TICAM1,TLR4,TNFAIP3,TNFRSF1B,TNIP3,ZC3H12A
GO.0045069	regulation of viral genome replication	27	7.01e-17	ENSP00000216099,ENSP00000228928,ENSP00000230099,ENSP00000233057,ENSP00000242351,ENSP00000252593,ENSP00000257570,ENSP00000261454,ENSP00000293272,ENSP00000306512,ENSP00000306565,ENSP00000309749,ENSP00000317891,ENSP00000325618,ENSP00000330825,ENSP00000345494,ENSP00000355264,ENSP00000357113,ENSP00000360869,ENSP00000368699,ENSP00000369581,ENSP00000371471,ENSP00000381599,ENSP00000382707,ENSP00000382714…	APOBEC3D,APOBEC3F,APOBEC3G,BST2,CCL5,EIF2AK2,FAM111A,IFI16,IFIT1,IFITM1,IFITM2,IFITM3,IFNB1,IL8,ISG15,ISG20,MX1,OAS1,OAS3,OASL,PARP10,PLSCR1,PROX1,RSAD2,TNIP1,TRIM38,ZC3HAV1
GO.0044700	single organism signaling	313	1.43e-16	ENSP00000003302,ENSP00000044462,ENSP00000046794,ENSP00000057513,ENSP00000161559,ENSP00000176183,ENSP00000180166,ENSP00000203629,ENSP00000206249,ENSP00000215794,ENSP00000216044,ENSP00000216455,ENSP00000216802,ENSP00000221452,ENSP00000221847,ENSP00000222553,ENSP00000222823,ENSP00000223321,ENSP00000225245,ENSP00000225474,ENSP00000225831,ENSP00000225842,ENSP00000225844,ENSP00000226279,ENSP00000226317…	ADAM17,ADAP1,ADAR,ADORA2A,AGTRAP,AIM2,AIPL1,AKAP7,AKT1S1,ALCAM,ANGPTL1,APOL3,AREG,ARHGAP27,ARL5B,ARL9,ARNTL2,ASAH2,ATF3,ATP1B2,ATXN1,BAK1,BCL2A1,BIRC2,BIRC3,BRCA2,BST2,BTC,BTN3A1,C3,C3AR1,CARD14,CASP1,CASP10,CASP4,CASP7,CCL1,CCL13,CCL19,CCL2,CCL20,CCL3,CCL5,CCL7,CCL8,CCND3,CCRL1,CCRL2,CD274,CD34,CD38,CD47,CD7,CD83,CEACAM1,CFLAR,CHRNA1,CHRNB1,CIITA,CLEC1A,CLEC2D,CNP,CSF1,CSF3,CSRNP1,CXCL1,CXCL10,C…
GO.0070887	cellular response to chemical stimulus	181	2.01e-16	ENSP00000057513,ENSP00000180166,ENSP00000206249,ENSP00000215794,ENSP00000219919,ENSP00000220325,ENSP00000221847,ENSP00000222823,ENSP00000225245,ENSP00000225474,ENSP00000225831,ENSP00000225842,ENSP00000225844,ENSP00000226284,ENSP00000226317,ENSP00000226574,ENSP00000228606,ENSP00000228928,ENSP00000230099,ENSP00000232564,ENSP00000233057,ENSP00000233957,ENSP00000237289,ENSP00000242351,ENSP00000244869…	ADAM17,ADAR,ADCY4,ADORA2A,ADPRHL2,AKAP7,AKT1S1,AQP9,ATF3,ATP2B1,BAK1,BST2,BTC,CARD14,CASP1,CCL1,CCL13,CCL19,CCL2,CCL3,CCL3L3,CCL4L2,CCL5,CCL8,CCRL1,CCRL2,CD40,CIITA,CMPK2,CNDP2,CSF1,CSF3,CXCL1,CXCL10,CXCL11,CXCL2,CXCL3,CXCL6,CXCL9,CYP27B1,CYP7A1,CYP7B1,DOCK4,EBI3,EDN1,EGF,EHD4,EIF2AK2,ELMO2,EREG,ESR1,FAM59A,FGF2,FGF20,GBP1,GBP2,GBP5,GBP6,GNB4,HCK,HERC5,HIF1A,HLA-A,HLA-B,IBSP,IFI27,IFI35,IFI6,IFIT…
GO.0080134	regulation of response to stress	131	2.68e-16	ENSP00000006053,ENSP00000044462,ENSP00000057513,ENSP00000203629,ENSP00000215794,ENSP00000216099,ENSP00000216455,ENSP00000216802,ENSP00000221452,ENSP00000223321,ENSP00000225245,ENSP00000227471,ENSP00000227758,ENSP00000230099,ENSP00000233057,ENSP00000237289,ENSP00000243346,ENSP00000243347,ENSP00000244869,ENSP00000245414,ENSP00000247668,ENSP00000248244,ENSP00000251642,ENSP00000252229,ENSP00000252483…	ADAR,AIM2,AKT1S1,AMBRA1,APOBEC3D,APOBEC3F,APOBEC3G,BAK1,BIRC2,BIRC3,C1QTNF1,CASP1,CASP4,CASP5,CCL19,CCL3,CCL5,CD34,CD47,CDKN2D,CFB,CFH,CX3CL1,CYLD,DBNL,DDX58,DDX60,DHX58,DNAJA1,EDN1,EIF2AK2,ERAP1,EREG,FGF2,FKBP1B,GPR37L1,HCK,HERC5,HLA-A,HLA-B,IDO1,IFI16,IFIH1,IFIT1,IFNAR2,IFNB1,IFNGR2,IL15,IL1A,IL1B,IL1RN,IL33,IL6,IRAK2,IRAK3,IRF1,IRG1,JAK2,KIAA0226,LAG3,LGMN,MAP3K5,MB21D1,MCL1,MICB,MID1,MSX1,MYD…
GO.0051704	multi-organism process	176	4.33e-16	ENSP00000044462,ENSP00000057513,ENSP00000176183,ENSP00000206249,ENSP00000216099,ENSP00000216455,ENSP00000216629,ENSP00000216797,ENSP00000216802,ENSP00000220751,ENSP00000222553,ENSP00000223321,ENSP00000225245,ENSP00000225474,ENSP00000225831,ENSP00000225842,ENSP00000226279,ENSP00000226317,ENSP00000226574,ENSP00000227471,ENSP00000228606,ENSP00000228928,ENSP00000233057,ENSP00000237289,ENSP00000243440…	ACSL4,ADAM17,ADAR,ADC,APOBEC3B,APOBEC3D,APOBEC3F,APOBEC3G,APOL2,BAK1,BATF2,BATF3,BDKRB1,BRCA2,BST2,BTG1,CASP1,CCL1,CCL11,CCL19,CCL2,CCL20,CCL3,CCL5,CCL8,CCRN4L,CD38,CD40,CD47,CDC25B,CFLAR,CMPK2,CNP,CREM,CSF3,CXCL1,CXCL11,CXCL16,CXCL2,CXCL3,CXCL6,CYP27B1,DDO,DDX58,DDX60,DHX58,DNAJA1,DRD4,DYNLT1,EDN1,EIF2AK2,ERAP1,EREG,ESR1,ETV6,FAM111A,FAM125B,GBP1,GBP3,GBP6,GCH1,GTF2B,GUCY1A3,HCK,HERC5,HLA-A,HLA-…
GO.0051092	positive regulation of NF-kappaB transcription factor activity	34	7.79e-16	ENSP00000216797,ENSP00000220751,ENSP00000222823,ENSP00000226574,ENSP00000230099,ENSP00000233057,ENSP00000247668,ENSP00000248244,ENSP00000256458,ENSP00000259808,ENSP00000261233,ENSP00000261479,ENSP00000261991,ENSP00000263341,ENSP00000264832,ENSP00000286332,ENSP00000291281,ENSP00000296795,ENSP00000300589,ENSP00000301068,ENSP00000312455,ENSP00000323889,ENSP00000341268,ENSP00000343990,ENSP00000344549…	AIM2,CARD14,CD40,CFLAR,EIF2AK2,ICAM1,IL1B,IRAK2,IRAK3,NFKB1,NFKB2,NFKBIA,NOD1,NOD2,PRKD2,PSMA6,RBCK1,RELA,RHEBL1,RIPK1,RIPK2,RPS6KA5,TAB2,TICAM1,TLR3,TLR4,TRADD,TRAF1,TRAF2,TRIM14,TRIM22,TRIM25,TRIM38,TRIM5
GO.0050896	response to stimulus	396	8.06e-16	ENSP00000003302,ENSP00000044462,ENSP00000046794,ENSP00000057513,ENSP00000161559,ENSP00000176183,ENSP00000180166,ENSP00000203629,ENSP00000206249,ENSP00000215794,ENSP00000216044,ENSP00000216099,ENSP00000216455,ENSP00000216797,ENSP00000216802,ENSP00000219919,ENSP00000220325,ENSP00000221847,ENSP00000222543,ENSP00000223321,ENSP00000225245,ENSP00000225474,ENSP00000225831,ENSP00000226284,ENSP00000226317…	ABCG5,ACSL4,ADAM17,ADAP1,ADAR,ADORA2A,ADPRHL2,AGTRAP,AIPL1,AKAP7,AKT1S1,AMBRA1,ANGPTL1,ANGPTL4,APOBEC3B,APOBEC3D,APOBEC3F,APOBEC3G,APOL2,APOL3,APOLD1,AQP9,AREG,ARHGAP27,ARL5B,ARL9,ASAH2,ASCL2,ATP1B2,ATXN1,AUTS2,B3GNT2,BAK1,BATF2,BATF3,BCL2A1,BIRC3,BRIP1,BST2,BTC,BTG1,BTN3A1,BTN3A2,C3,CACNA1A,CACNA1I,CARD14,CASP10,CASP4,CASP5,CASP7,CCL19,CCL2,CCL3,CCL4L2,CCL5,CCL8,CCND3,CCRL1,CCRL2,CCRN4L,CD274,CD…
GO.0007154	cell communication	315	1.06e-15	ENSP00000003302,ENSP00000044462,ENSP00000046794,ENSP00000057513,ENSP00000161559,ENSP00000176183,ENSP00000180166,ENSP00000203629,ENSP00000206249,ENSP00000215794,ENSP00000216044,ENSP00000216455,ENSP00000216802,ENSP00000221452,ENSP00000221847,ENSP00000222553,ENSP00000222823,ENSP00000223321,ENSP00000225245,ENSP00000225474,ENSP00000225831,ENSP00000225842,ENSP00000225844,ENSP00000226279,ENSP00000226317…	ADAM17,ADAP1,ADAR,ADORA2A,AGTRAP,AIM2,AIPL1,AKAP7,AKT1S1,ALCAM,ANGPTL1,APOL3,AREG,ARHGAP27,ARL5B,ARL9,ARNTL2,ASAH2,ATP1B2,ATP2B1,ATXN1,BAK1,BCL2A1,BIRC2,BIRC3,BRCA2,BST2,BTC,BTN3A1,C3,C3AR1,CARD14,CASP1,CASP10,CASP4,CASP7,CCL1,CCL13,CCL19,CCL2,CCL20,CCL3,CCL5,CCL7,CCL8,CCND3,CCRL1,CCRL2,CD274,CD34,CD38,CD47,CD7,CD83,CEACAM1,CFLAR,CHRNA1,CHRNB1,CIITA,CLEC1A,CLEC2D,CNP,CSF1,CSF3,CSRNP1,CXCL1,CXCL10…
GO.0048518	positive regulation of biological process	311	2.98e-15	ENSP00000044462,ENSP00000046794,ENSP00000057513,ENSP00000173229,ENSP00000176183,ENSP00000180166,ENSP00000203629,ENSP00000216044,ENSP00000216455,ENSP00000216629,ENSP00000216797,ENSP00000216802,ENSP00000220325,ENSP00000220751,ENSP00000221452,ENSP00000221847,ENSP00000222553,ENSP00000222823,ENSP00000223321,ENSP00000225245,ENSP00000225474,ENSP00000225831,ENSP00000226317,ENSP00000226574,ENSP00000227451…	ACSL4,ADAM17,ADAP1,ADC,ADCY4,ADORA2A,AFF1,AIM2,AKAP7,AMBRA1,ANGPTL4,ANKFY1,APOL3,AREG,ARHGAP27,ARID5A,ARNTL2,ATF3,ATF5,ATP1B2,ATXN1,ATXN7,AUTS2,BAK1,BCL2L13,BDKRB1,BID,BIRC2,BIRC3,BLOC1S3,BST2,BTG1,BTN3A1,C3,CARD14,CASP10,CASP5,CASP7,CCBE1,CCL11,CCL19,CCL2,CCL3,CCL5,CCL7,CCND3,CCRN4L,CD34,CD40,CD83,CDKL5,CFB,CFH,CFLAR,CIITA,CNTN2,CREM,CSF1,CSF3,CTNNBL1,CXCL1,CXCL10,CXCL11,CXCL16,CXCL2,CXCL3,CXCL6…
GO.0043122	regulation of I-kappaB kinase/NF-kappaB signaling	45	3.09e-15	ENSP00000057513,ENSP00000206249,ENSP00000216797,ENSP00000220751,ENSP00000222823,ENSP00000227758,ENSP00000230099,ENSP00000233957,ENSP00000237289,ENSP00000241261,ENSP00000242351,ENSP00000247668,ENSP00000248244,ENSP00000252593,ENSP00000259808,ENSP00000263339,ENSP00000263341,ENSP00000263464,ENSP00000269389,ENSP00000286186,ENSP00000286332,ENSP00000296795,ENSP00000300589,ENSP00000305503,ENSP00000308815…	APOL3,BIRC2,BIRC3,BST2,CASP1,CASP10,CCL19,CD40,CFLAR,CYLD,ESR1,IL18R1,IL1A,IL1B,LGALS9,MYD88,NFKBIA,NOD1,NOD2,NUP62,PELI1,PTGS2,RELA,RHOH,RIPK1,RIPK2,SECTM1,STAT1,TAB2,TICAM1,TLR3,TLR4,TLR7,TNFAIP3,TNFSF10,TNIP1,TNIP3,TRADD,TRAF2,TRAF3IP2,TRIM22,TRIM25,TRIM38,TRIM5,ZC3HAV1
GO.0048519	negative regulation of biological process	275	3.77e-15	ENSP00000006053,ENSP00000044462,ENSP00000057513,ENSP00000173229,ENSP00000176183,ENSP00000203629,ENSP00000206249,ENSP00000216099,ENSP00000216455,ENSP00000216629,ENSP00000216797,ENSP00000216802,ENSP00000220751,ENSP00000221452,ENSP00000222543,ENSP00000223321,ENSP00000225245,ENSP00000225474,ENSP00000226574,ENSP00000228515,ENSP00000228606,ENSP00000228928,ENSP00000230099,ENSP00000237289,ENSP00000237696…	ABCG5,ACSL4,ADAM17,ADC,AIM2,AIPL1,AKT1S1,AMBRA1,ANGPTL4,APOBEC3B,APOBEC3D,APOBEC3F,APOBEC3G,AREG,ARID5A,ATXN7,BAK1,BATF3,BCL2A1,BDKRB1,BEST3,BHLHE41,BIRC3,BST2,BTC,BTG1,BTG3,C1QTNF1,C3,CACNA1A,CARD14,CARD16,CARD17,CBX4,CCL19,CCL3,CCL3L3,CCL5,CCL8,CCRN4L,CD274,CD34,CD3E,CD83,CDKN2D,CFLAR,CHST11,CIITA,CNTN2,CREM,CSF3,CSRNP2,CX3CL1,CXCL1,CXCL10,CYP27B1,CYP7B1,DDX58,DHX58,DNAJA1,DRD4,DUSP26,DUSP5,DYN…
GO.0051716	cellular response to stimulus	351	6.06e-15	ENSP00000003302,ENSP00000044462,ENSP00000046794,ENSP00000057513,ENSP00000161559,ENSP00000176183,ENSP00000180166,ENSP00000203629,ENSP00000206249,ENSP00000215794,ENSP00000216044,ENSP00000216455,ENSP00000216797,ENSP00000216802,ENSP00000219919,ENSP00000220325,ENSP00000221847,ENSP00000222553,ENSP00000222823,ENSP00000223321,ENSP00000225245,ENSP00000225474,ENSP00000225831,ENSP00000225842,ENSP00000225844…	ADAM17,ADAP1,ADAR,ADORA2A,ADPRHL2,AGTRAP,AIPL1,AKAP7,AKT1S1,ALCAM,AMBRA1,ANGPTL1,APOL3,AQP9,AREG,ARHGAP27,ARL5B,ARL9,ARNTL2,ASAH2,ATP2B1,BAK1,BCL2A1,BIRC2,BIRC3,BLOC1S3,BRIP1,BST2,BTC,BTN3A1,C3,C3AR1,CACNA1A,CACNA1I,CARD14,CASP1,CASP10,CASP4,CASP5,CASP7,CCL1,CCL13,CCL19,CCL2,CCL3,CCL3L3,CCL4L2,CCL5,CCL8,CCND3,CCRL1,CCRL2,CD274,CD34,CD38,CD47,CD7,CD83,CDKN2D,CEACAM1,CFLAR,CHRNA1,CHRNB1,CIITA,CLEC1…
GO.0048583	regulation of response to stimulus	230	6.45e-15	ENSP00000044462,ENSP00000046794,ENSP00000057513,ENSP00000176183,ENSP00000203629,ENSP00000206249,ENSP00000215794,ENSP00000216099,ENSP00000216455,ENSP00000216797,ENSP00000216802,ENSP00000221452,ENSP00000223321,ENSP00000225245,ENSP00000225474,ENSP00000226279,ENSP00000226317,ENSP00000227471,ENSP00000227758,ENSP00000228606,ENSP00000233057,ENSP00000233957,ENSP00000237289,ENSP00000239882,ENSP00000240139…	ACSL5,ADAM17,ADAR,AIM2,AKT1S1,AMBRA1,APOBEC3D,APOBEC3F,APOBEC3G,APOL3,ATXN1,ATXN7,BCL2A1,BID,BIRC2,BIRC3,BST2,BTC,BTN3A1,C3,CARD14,CASP1,CASP10,CASP4,CASP5,CCBE1,CCL19,CCL3,CCL5,CCL7,CD34,CD38,CD40,CD47,CDKN2D,CFB,CFH,CFLAR,CHST11,CNTN2,CSF1,CSF3,CXCL1,CXCL10,CXCL11,CXCL2,CXCL3,CXCL6,CXCL9,CYLD,CYP27B1,CYP7B1,DBNL,DDX58,DDX60,DHX58,DLL1,DNAJA1,DRD4,DUSP26,DUSP5,DYNLT1,EDN1,EIF2AK2,ELF1,ELMO2,ERAP…
GO.0009617	response to bacterium	64	6.49e-15	ENSP00000057513,ENSP00000216629,ENSP00000216797,ENSP00000220751,ENSP00000225245,ENSP00000225474,ENSP00000225831,ENSP00000226317,ENSP00000226574,ENSP00000228606,ENSP00000237289,ENSP00000248244,ENSP00000256458,ENSP00000256722,ENSP00000258743,ENSP00000259206,ENSP00000260049,ENSP00000261233,ENSP00000263036,ENSP00000263341,ENSP00000264832,ENSP00000268058,ENSP00000270800,ENSP00000280614,ENSP00000289707…	ADAM17,BDKRB1,CASP1,CCL2,CCL20,CCL3,CCL5,CCRN4L,CD40,CD47,CMPK2,CNP,CSF3,CXCL1,CXCL10,CXCL11,CXCL16,CXCL2,CXCL3,CXCL6,CXCL9,CYP27B1,EDN1,ERAP1,GBP6,GCH1,HCK,ICAM1,IDO1,IFNB1,IL18BP,IL1B,IL1RN,IL22RA1,IL6,IL8,IRAK2,IRAK3,IRG1,ISG15,JAK2,MYD88,NFKB1,NFKB2,NFKBIA,OPTN,PDE4B,PELI1,PML,PTGIR,PTGS2,RELA,RIPK2,SLAMF8,SOCS1,STAT1,TICAM1,TLR3,TLR4,TNFAIP3,TNFAIP8,TNFRSF1B,TNIP3,ZC3H12A
GO.0045089	positive regulation of innate immune response	49	1.63e-14	ENSP00000044462,ENSP00000057513,ENSP00000203629,ENSP00000216455,ENSP00000216802,ENSP00000221452,ENSP00000222823,ENSP00000223321,ENSP00000226574,ENSP00000227471,ENSP00000227758,ENSP00000237289,ENSP00000244869,ENSP00000248244,ENSP00000252483,ENSP00000256458,ENSP00000259808,ENSP00000261233,ENSP00000261479,ENSP00000261991,ENSP00000262510,ENSP00000263341,ENSP00000263464,ENSP00000263642,ENSP00000286332…	AIM2,BIRC2,BIRC3,CCL5,CYLD,DDX58,EREG,HCK,IFI16,IFIH1,IFNB1,IL1B,IRAK2,IRAK3,LAG3,LGMN,MB21D1,MYD88,NFKB1,NFKB2,NLRC5,NOD1,NOD2,PELI1,PLSCR1,PSMA2,PSMA3,PSMA4,PSMA6,PSMB10,PSME2,PVRL2,RELA,RELB,RIPK1,RPS6KA5,SH2D1B,STAT5A,TAB2,TICAM1,TLR3,TLR4,TMEM173,TNFAIP3,TNIP1,TNIP3,TRIM5,UNC93B1,ZBP1
GO.0009893	positive regulation of metabolic process	234	9.61e-14	ENSP00000044462,ENSP00000046794,ENSP00000176183,ENSP00000180166,ENSP00000206249,ENSP00000216044,ENSP00000216455,ENSP00000216797,ENSP00000216802,ENSP00000220325,ENSP00000220751,ENSP00000221452,ENSP00000221847,ENSP00000222553,ENSP00000223321,ENSP00000225245,ENSP00000225474,ENSP00000225831,ENSP00000226279,ENSP00000226574,ENSP00000227758,ENSP00000228606,ENSP00000230099,ENSP00000233057,ENSP00000237289…	ADAM17,ADAP1,ADAR,ADC,ADCY4,ADORA2A,AFF1,AIM2,AMBRA1,AREG,ARHGAP27,ARID5A,ARNTL2,ATF3,ATF5,ATP1B2,ATXN1,ATXN7,AUTS2,BAK1,BCL2L13,BID,BIRC2,BIRC3,BRCA2,BTG1,C3AR1,CARD14,CASP1,CASP10,CASP7,CCBE1,CCL11,CCL19,CCL2,CCL20,CCL3,CCL5,CCL8,CCND3,CD34,CD38,CD3E,CD40,CDC25B,CDKL5,CFLAR,CIITA,CNTN2,CREM,CSF1,CSF3,CXCL1,CXCL10,CXCL11,CXCL9,CYP27B1,CYTH1,DBNL,DDX58,DENND2D,DENND3,DENND5A,DLL1,DOCK4,DRD4,DUSP2…
GO.0051239	regulation of multicellular organismal process	176	1.26e-13	ENSP00000006053,ENSP00000173229,ENSP00000176183,ENSP00000180166,ENSP00000203629,ENSP00000206249,ENSP00000220751,ENSP00000221452,ENSP00000221847,ENSP00000222823,ENSP00000225245,ENSP00000225474,ENSP00000225831,ENSP00000226279,ENSP00000227451,ENSP00000227638,ENSP00000228606,ENSP00000230099,ENSP00000233057,ENSP00000233957,ENSP00000237289,ENSP00000239882,ENSP00000243346,ENSP00000244769,ENSP00000244869…	ABCG5,ADAM17,AIM2,ANGPTL4,APOLD1,AREG,ASCL2,ATP1B2,ATXN1,BRCA2,BST2,BTG1,C1QTNF1,C3,C3AR1,C8orf4,CACNA1A,CASP1,CASP5,CCBE1,CCL11,CCL19,CCL2,CCL20,CCL3,CCL5,CD274,CD34,CD38,CD3E,CD40,CD83,CDKL5,CIITA,CNTN2,CSF1,CSF3,CX3CL1,CXCL10,CYP27B1,DDX58,DHX58,DRD4,DTX4,DYNLT1,EBI3,EDN1,EGF,EIF2AK2,ELF1,ERAP1,EREG,ESR1,FAM101A,FAS,FGF2,FGF20,FKBP1B,FLT3LG,GBP1,GPR37L1,GUCY1A3,HERC5,HIF1A,HLA-B,HOXD3,ICAM1,ID…
GO.0002253	activation of immune response	59	2.12e-13	ENSP00000044462,ENSP00000046794,ENSP00000057513,ENSP00000216455,ENSP00000216802,ENSP00000221452,ENSP00000222823,ENSP00000223321,ENSP00000226279,ENSP00000226574,ENSP00000227471,ENSP00000227758,ENSP00000237289,ENSP00000245907,ENSP00000248244,ENSP00000252229,ENSP00000256458,ENSP00000259808,ENSP00000261233,ENSP00000261479,ENSP00000261991,ENSP00000263341,ENSP00000263464,ENSP00000263642,ENSP00000271450…	AIM2,BIRC2,BIRC3,BTN3A1,C3,C3AR1,CD38,CD3E,CFB,CFH,CYLD,DDX58,ELMO2,FCGR2A,FYB,HCK,IFI16,IFIH1,IL1B,IRAK2,IRAK3,IRF7,LCP2,LGMN,MB21D1,MICB,MYD88,MYO10,NFKB1,NFKB2,NOD1,NOD2,PDE4B,PELI1,PRKD2,PSMA2,PSMA3,PSMA4,PSMA6,PSMB10,PSME2,RBCK1,RELA,RELB,RIPK1,RPS6KA5,SERPING1,TAB2,THEMIS2,TICAM1,TLR3,TLR4,TMEM173,TNFAIP3,TNIP1,TNIP3,TRIM5,UNC93B1,WIPF3
GO.0010604	positive regulation of macromolecule metabolic process	190	2.92e-13	ENSP00000044462,ENSP00000046794,ENSP00000176183,ENSP00000180166,ENSP00000206249,ENSP00000216044,ENSP00000216455,ENSP00000216797,ENSP00000216802,ENSP00000220325,ENSP00000220751,ENSP00000221452,ENSP00000221847,ENSP00000222553,ENSP00000223321,ENSP00000225245,ENSP00000225474,ENSP00000225831,ENSP00000226279,ENSP00000226574,ENSP00000227758,ENSP00000230099,ENSP00000233057,ENSP00000237289,ENSP00000239882…	ADAM17,ADAR,ADCY4,AFF1,AIM2,AREG,ARID5A,ARNTL2,ATF3,ATF5,ATXN1,ATXN7,AUTS2,BAK1,BCL2L13,BID,BIRC2,BIRC3,BRCA2,C3AR1,CARD14,CASP1,CASP10,CASP7,CCBE1,CCL19,CCL2,CCL20,CCL3,CCL5,CCND3,CD34,CD38,CD3E,CD40,CDC25B,CFLAR,CIITA,CNTN2,CREM,CSF1,CSF3,CXCL10,DBNL,DDX58,DLL1,DRD4,DUSP26,EBF3,EBI3,EDN1,EHD4,EIF2AK2,ELF1,ELF4,EREG,ESR1,ETV6,FAM59A,FAS,FGF2,FGF20,FLT3LG,GPBP1,GPR37L1,GRHL1,GTPBP1,HELZ2,HIF1A,HI…
GO.0048522	positive regulation of cellular process	273	3.12e-13	ENSP00000044462,ENSP00000046794,ENSP00000173229,ENSP00000176183,ENSP00000180166,ENSP00000216044,ENSP00000216455,ENSP00000216629,ENSP00000216797,ENSP00000216802,ENSP00000220325,ENSP00000220751,ENSP00000221452,ENSP00000221847,ENSP00000222553,ENSP00000223321,ENSP00000225245,ENSP00000225474,ENSP00000225831,ENSP00000226317,ENSP00000226574,ENSP00000227638,ENSP00000227758,ENSP00000228606,ENSP00000233057…	ACSL4,ADAM17,ADAR,ADC,ADCY4,ADORA2A,AFF1,AIM2,AKAP7,AMBRA1,ANKFY1,APOL3,AREG,ARID5A,ARNTL2,ATF3,ATF5,ATP1B2,ATXN1,ATXN7,AUTS2,BAK1,BCL2L13,BDKRB1,BID,BIRC2,BIRC3,BLOC1S3,BST2,BTG1,C3,C3AR1,CARD14,CASP10,CASP5,CASP7,CCBE1,CCL11,CCL19,CCL2,CCL3,CCL5,CCL7,CCL8,CCND3,CCRN4L,CD34,CD40,CD83,CDKL5,CFLAR,CIITA,CNTN2,CREM,CSF1,CSF3,CTNNBL1,CXCL1,CXCL10,CXCL11,CXCL16,CXCL2,CXCL3,CXCL6,CYLD,CYP27B1,CYP7B1,D…
GO.0043123	positive regulation of I-kappaB kinase/NF-kappaB signaling	37	3.36e-13	ENSP00000220751,ENSP00000222823,ENSP00000227758,ENSP00000230099,ENSP00000233957,ENSP00000241261,ENSP00000242351,ENSP00000247668,ENSP00000248244,ENSP00000252593,ENSP00000259808,ENSP00000263339,ENSP00000263341,ENSP00000263464,ENSP00000269389,ENSP00000286186,ENSP00000286332,ENSP00000296795,ENSP00000300589,ENSP00000305503,ENSP00000308815,ENSP00000312455,ENSP00000323889,ENSP00000341268,ENSP00000344577…	APOL3,BIRC2,BIRC3,BST2,CASP1,CASP10,CCL19,CD40,CFLAR,IL18R1,IL1A,IL1B,LGALS9,MYD88,NOD1,NOD2,NUP62,PELI1,PTGS2,RELA,RIPK1,RIPK2,SECTM1,TAB2,TICAM1,TLR3,TLR4,TLR7,TNFSF10,TRADD,TRAF2,TRAF3IP2,TRIM22,TRIM25,TRIM38,TRIM5,ZC3HAV1
GO.0051091	positive regulation of sequence-specific DNA binding transcription factor activity	41	4.76e-13	ENSP00000206249,ENSP00000216797,ENSP00000220751,ENSP00000222823,ENSP00000226574,ENSP00000230099,ENSP00000233057,ENSP00000247668,ENSP00000248244,ENSP00000254436,ENSP00000256458,ENSP00000258743,ENSP00000259808,ENSP00000261233,ENSP00000261479,ENSP00000261991,ENSP00000263341,ENSP00000264832,ENSP00000286332,ENSP00000291281,ENSP00000296795,ENSP00000300589,ENSP00000301068,ENSP00000312455,ENSP00000323889…	AIM2,CARD14,CD40,CFLAR,DDX58,EIF2AK2,ESR1,ICAM1,IL1B,IL6,IRAK2,IRAK3,JAK2,NFKB1,NFKB2,NFKBIA,NOD1,NOD2,PRKD2,PSMA6,RBCK1,RELA,RHEBL1,RIPK1,RIPK2,RPS6KA5,SP100,TAB2,TICAM1,TLR3,TLR4,TRADD,TRAF1,TRAF2,TRIM14,TRIM21,TRIM22,TRIM25,TRIM34,TRIM38,TRIM5
GO.0051240	positive regulation of multicellular organismal process	118	7.37e-13	ENSP00000006053,ENSP00000173229,ENSP00000176183,ENSP00000216797,ENSP00000220751,ENSP00000221847,ENSP00000222823,ENSP00000225245,ENSP00000225474,ENSP00000225831,ENSP00000226279,ENSP00000226574,ENSP00000227451,ENSP00000227638,ENSP00000228606,ENSP00000233057,ENSP00000233957,ENSP00000237289,ENSP00000244769,ENSP00000244869,ENSP00000245907,ENSP00000247668,ENSP00000248244,ENSP00000249075,ENSP00000249440…	ADAM17,AIM2,ANGPTL4,ATXN1,BTG1,C1QTNF1,C3,C3AR1,CASP1,CASP5,CCBE1,CCL11,CCL19,CCL2,CCL20,CCL3,CCL5,CD274,CD34,CD38,CD3E,CD40,CD83,CDKL5,CSF1,CSF3,CX3CL1,CYP27B1,DDX58,DHX58,DRD4,DTX4,EBI3,EDN1,EGF,EIF2AK2,ERAP1,EREG,FGF2,FKBP1B,FLT3LG,GPR37L1,HIF1A,HOXD3,ICAM1,IDO1,IFI16,IFIH1,IFITM1,IGF1,IL15,IL18R1,IL1A,IL1B,IL29,IL33,IL6,IL7R,IL8,IRAK3,IRF7,ISG15,JAK2,KDR,LGALS9,LIF,LRRN3,LRRTM2,MB21D1,MYB,MYD…
GO.0010941	regulation of cell death	125	1.06e-12	ENSP00000006053,ENSP00000044462,ENSP00000206249,ENSP00000216455,ENSP00000216797,ENSP00000216802,ENSP00000222823,ENSP00000223321,ENSP00000225245,ENSP00000225474,ENSP00000225831,ENSP00000226279,ENSP00000226574,ENSP00000233057,ENSP00000237289,ENSP00000240139,ENSP00000241261,ENSP00000248244,ENSP00000253680,ENSP00000254691,ENSP00000256015,ENSP00000257566,ENSP00000258743,ENSP00000259206,ENSP00000261479…	ACSL5,ADAM17,ADAR,AIPL1,AKT1S1,AMBRA1,ATF3,ATF5,BCL2A1,BCL2L13,BIRC3,BTC,BTG1,CACNA1A,CARD14,CARD16,CARD17,CARD6,CASP1,CASP10,CASP4,CASP5,CASP7,CBX4,CCL19,CCL2,CCL3,CCL5,CD34,CD38,CD3E,CD40,CDKN2D,CFLAR,CHST11,CSF3,CTNNBL1,CX3CL1,CYLD,DNAJA1,EDN1,EIF2AK2,ESR1,FGF2,FGFR1,G0S2,GPR37L1,HCK,HSH2D,ICAM1,IFI27,IFI6,IFIH1,IFIT2,IFIT3,IFNB1,IGF1,IL1A,IL1B,IL1RN,IL6,ING1,IRF7,JAK2,JAK3,KDR,LGALS9,LGMN,MAP…
GO.0035456	response to interferon-beta	13	1.16e-12	ENSP00000245414,ENSP00000252593,ENSP00000330825,ENSP00000331288,ENSP00000345494,ENSP00000354394,ENSP00000354822,ENSP00000357112,ENSP00000366682,ENSP00000369581,ENSP00000382707,ENSP00000382714,ENSP00000393953	AIM2,BST2,IFITM1,IFITM2,IFITM3,IFNB1,IRF1,IRG1,PLSCR1,PNPT1,STAT1,TMEM173,XAF1
GO.0050792	regulation of viral process	36	1.27e-12	ENSP00000216099,ENSP00000225245,ENSP00000228928,ENSP00000233057,ENSP00000242351,ENSP00000252483,ENSP00000252593,ENSP00000257570,ENSP00000261454,ENSP00000268058,ENSP00000293272,ENSP00000295927,ENSP00000306512,ENSP00000306565,ENSP00000309749,ENSP00000317891,ENSP00000325618,ENSP00000330825,ENSP00000343023,ENSP00000343990,ENSP00000345494,ENSP00000354394,ENSP00000354772,ENSP00000355264,ENSP00000356056…	APOBEC3D,APOBEC3F,APOBEC3G,BST2,CCL3,CCL5,DYNLT1,EIF2AK2,FAM111A,FAM125B,IFI16,IFIT1,IFITM1,IFITM2,IFITM3,IFNB1,IL8,ISG15,ISG20,MX1,OAS1,OAS3,OASL,PARP10,PLSCR1,PML,PROX1,PTX3,PVRL2,RSAD2,SP100,STAT1,TNIP1,TRIM14,TRIM5,ZC3HAV1
GO.0042981	regulation of apoptotic process	119	1.62e-12	ENSP00000006053,ENSP00000044462,ENSP00000206249,ENSP00000216455,ENSP00000216797,ENSP00000216802,ENSP00000222823,ENSP00000223321,ENSP00000225245,ENSP00000225831,ENSP00000226279,ENSP00000226574,ENSP00000227758,ENSP00000233057,ENSP00000237289,ENSP00000240139,ENSP00000241261,ENSP00000248244,ENSP00000253680,ENSP00000254691,ENSP00000256015,ENSP00000257566,ENSP00000258743,ENSP00000259206,ENSP00000261479…	ACSL5,ADAM17,ADAR,AIPL1,AKT1S1,AMBRA1,ATF3,ATF5,BCL2A1,BCL2L13,BIRC2,BIRC3,BTC,BTG1,CACNA1A,CARD14,CARD16,CARD17,CARD6,CASP1,CASP10,CASP4,CASP5,CASP7,CBX4,CCL19,CCL2,CCL3,CCL5,CD38,CD3E,CD40,CDKN2D,CFLAR,CHST11,CTNNBL1,CX3CL1,CYLD,DNAJA1,EDN1,EIF2AK2,ESR1,FGFR1,G0S2,HCK,HSH2D,ICAM1,IFI27,IFI6,IFIH1,IFIT2,IFIT3,IFNB1,IGF1,IL1A,IL1B,IL1RN,IL6,IRF7,JAK2,JAK3,KDR,LGALS9,LGMN,MAP3K5,MAP3K8,MCL1,MELK,M…
GO.0002764	immune response-regulating signaling pathway	61	2.02e-12	ENSP00000044462,ENSP00000046794,ENSP00000057513,ENSP00000180166,ENSP00000216455,ENSP00000216802,ENSP00000221452,ENSP00000222823,ENSP00000223321,ENSP00000226279,ENSP00000226574,ENSP00000227471,ENSP00000227758,ENSP00000237289,ENSP00000244869,ENSP00000248244,ENSP00000252229,ENSP00000256458,ENSP00000259808,ENSP00000261233,ENSP00000261479,ENSP00000261991,ENSP00000263341,ENSP00000263464,ENSP00000263642…	AKT1S1,BIRC2,BIRC3,BTC,BTN3A1,C3AR1,CD38,CD3E,CD40,CYLD,DDX58,EGF,ELMO2,EREG,FCGR2A,FGF2,FGF20,FGFR1,FYB,HCK,IFIH1,IL1B,IRAK2,IRAK3,IRF7,LCP2,LGMN,MICB,MOV10,MYD88,MYO10,NFKB1,NFKB2,NOD1,NOD2,PDE4B,PELI1,PRKD2,PSMA2,PSMA3,PSMA4,PSMA6,PSMB10,PSME2,RBCK1,RELA,RELB,RICTOR,RIPK1,RPS6KA5,TAB2,THEMIS2,TICAM1,TLR3,TLR4,TNFAIP3,TNIP1,TNIP3,TRIM5,UNC93B1,WIPF3
GO.0031325	positive regulation of cellular metabolic process	196	2.29e-12	ENSP00000044462,ENSP00000046794,ENSP00000176183,ENSP00000180166,ENSP00000206249,ENSP00000216044,ENSP00000216455,ENSP00000216797,ENSP00000216802,ENSP00000220325,ENSP00000220751,ENSP00000221452,ENSP00000221847,ENSP00000222553,ENSP00000223321,ENSP00000225245,ENSP00000225474,ENSP00000226279,ENSP00000226574,ENSP00000227758,ENSP00000230099,ENSP00000233057,ENSP00000237289,ENSP00000239882,ENSP00000241261…	ADAM17,ADCY4,ADORA2A,AFF1,AIM2,AMBRA1,AREG,ARID5A,ARNTL2,ATF3,ATF5,ATXN1,ATXN7,AUTS2,BAK1,BCL2L13,BID,BIRC2,BIRC3,BRCA2,C1QTNF1,C3AR1,CARD14,CASP1,CASP10,CASP7,CCBE1,CCL19,CCL20,CCL3,CCL5,CCND3,CD38,CD3E,CD40,CDC25B,CFLAR,CIITA,CNTN2,CREM,CSF1,CSF3,CXCL10,CXCL11,CXCL9,DBNL,DDX58,DLL1,DRD4,DUSP26,EBF3,EBI3,EDN1,EDNRA,EHD4,EIF2AK2,ELF1,ELF4,EREG,ESR1,ETV6,FAM59A,FAS,FGF2,FGF20,FLT3LG,GPBP1,GPR133,G…
GO.0071219	cellular response to molecule of bacterial origin	31	3.1e-12	ENSP00000057513,ENSP00000216797,ENSP00000220751,ENSP00000225245,ENSP00000225474,ENSP00000225831,ENSP00000226574,ENSP00000237289,ENSP00000248244,ENSP00000256458,ENSP00000256722,ENSP00000258743,ENSP00000263341,ENSP00000264832,ENSP00000268058,ENSP00000293272,ENSP00000293778,ENSP00000300589,ENSP00000305651,ENSP00000306512,ENSP00000332116,ENSP00000351671,ENSP00000354394,ENSP00000361359,ENSP00000362174…	CCL2,CCL20,CCL3,CCL5,CD40,CMPK2,CSF3,CXCL10,CXCL16,HCK,ICAM1,IL1B,IL6,IL8,IRAK2,IRG1,JAK2,NFKB1,NFKBIA,NOD2,PDE4B,PML,RELA,RIPK2,STAT1,TICAM1,TLR4,TNFAIP3,TNFRSF1B,TNIP3,ZC3H12A
GO.0071222	cellular response to lipopolysaccharide	30	4.29e-12	ENSP00000057513,ENSP00000216797,ENSP00000220751,ENSP00000225245,ENSP00000225474,ENSP00000225831,ENSP00000226574,ENSP00000237289,ENSP00000248244,ENSP00000256458,ENSP00000256722,ENSP00000258743,ENSP00000263341,ENSP00000264832,ENSP00000268058,ENSP00000293272,ENSP00000293778,ENSP00000305651,ENSP00000306512,ENSP00000332116,ENSP00000351671,ENSP00000354394,ENSP00000361359,ENSP00000362174,ENSP00000363089…	CCL2,CCL20,CCL3,CCL5,CD40,CMPK2,CSF3,CXCL10,CXCL16,HCK,ICAM1,IL1B,IL6,IL8,IRAK2,IRG1,JAK2,NFKB1,NFKBIA,PDE4B,PML,RELA,RIPK2,STAT1,TICAM1,TLR4,TNFAIP3,TNFRSF1B,TNIP3,ZC3H12A
GO.0043067	regulation of programmed cell death	118	5.66e-12	ENSP00000006053,ENSP00000044462,ENSP00000206249,ENSP00000216455,ENSP00000216797,ENSP00000216802,ENSP00000222823,ENSP00000223321,ENSP00000225245,ENSP00000225831,ENSP00000226279,ENSP00000226574,ENSP00000233057,ENSP00000237289,ENSP00000240139,ENSP00000241261,ENSP00000248244,ENSP00000253680,ENSP00000254691,ENSP00000256015,ENSP00000257566,ENSP00000258743,ENSP00000259206,ENSP00000261479,ENSP00000263036…	ACSL5,ADAM17,ADAR,AIPL1,AKT1S1,AMBRA1,ATF3,ATF5,BCL2A1,BCL2L13,BIRC3,BTC,BTG1,CACNA1A,CARD14,CARD16,CARD17,CARD6,CASP1,CASP10,CASP4,CASP5,CASP7,CBX4,CCL19,CCL2,CCL3,CCL5,CD38,CD3E,CD40,CDKN2D,CFLAR,CHST11,CTNNBL1,CX3CL1,CYLD,DNAJA1,EDN1,EIF2AK2,ESR1,FGFR1,G0S2,HCK,HSH2D,ICAM1,IFI27,IFI6,IFIH1,IFIT2,IFIT3,IFNB1,IGF1,IL1A,IL1B,IL1RN,IL6,IRF7,JAK2,JAK3,KDR,LGALS9,LGMN,MAP3K5,MAP3K8,MCL1,MELK,MSX1,MY…
GO.0002697	regulation of immune effector process	54	5.83e-12	ENSP00000203629,ENSP00000216099,ENSP00000220751,ENSP00000225831,ENSP00000227758,ENSP00000230099,ENSP00000233057,ENSP00000237289,ENSP00000251642,ENSP00000252229,ENSP00000252483,ENSP00000252593,ENSP00000258743,ENSP00000261233,ENSP00000263341,ENSP00000263464,ENSP00000264350,ENSP00000264832,ENSP00000265113,ENSP00000268058,ENSP00000278407,ENSP00000296545,ENSP00000296795,ENSP00000300589,ENSP00000303920…	AIM2,APOBEC3D,APOBEC3F,APOBEC3G,BIRC2,BIRC3,BST2,CCL19,CCL2,CD40,CFB,CFH,DDX58,DDX60,DHX58,EIF2AK2,HCK,HERC5,HLA-A,HLA-B,ICAM1,IFIT1,IFNB1,IL15,IL1B,IL29,IL33,IL6,IL7R,IRAK3,JAK3,LAG3,LGALS9,MB21D1,MICB,MYB,MZB1,NOD2,PML,PVRL2,RIPK2,RSAD2,SERPING1,SH2D1B,SLC1A3,STAT2,STAT5A,TLR3,TLR4,TMEM173,TNFAIP3,TRAF3IP2,TRIM38,USP17L2
GO.0032101	regulation of response to external stimulus	87	5.89e-12	ENSP00000216099,ENSP00000225245,ENSP00000226317,ENSP00000226574,ENSP00000227758,ENSP00000228606,ENSP00000230099,ENSP00000233057,ENSP00000237289,ENSP00000243347,ENSP00000251642,ENSP00000252229,ENSP00000258743,ENSP00000261479,ENSP00000263071,ENSP00000263341,ENSP00000263464,ENSP00000263923,ENSP00000264350,ENSP00000264498,ENSP00000265113,ENSP00000268058,ENSP00000274276,ENSP00000278407,ENSP00000280193…	ADAM17,AIM2,AMBRA1,APOBEC3D,APOBEC3F,APOBEC3G,BIRC2,BIRC3,C1QTNF1,C3AR1,CASP1,CASP4,CASP5,CCL19,CCL3,CCL5,CCL7,CD34,CD47,CFB,CFH,CSF1,CXCL1,CXCL10,CXCL11,CXCL2,CXCL3,CXCL6,CXCL9,CYP27B1,DDX58,DDX60,DHX58,EDN1,EIF2AK2,FGF2,FKBP1B,HCK,HERC5,HIF1A,IDO1,IFIT1,IL15,IL1B,IL33,IL6,IL8,IRG1,JAK2,KDR,KIAA0226,MAP2,MB21D1,MICB,MYD88,NFKB1,NOD2,OSMR,PML,PRDM1,PRKD2,PSMA6,PTGS2,RAB12,RELA,RICTOR,SCARF1,SERPI…
GO.0065009	regulation of molecular function	187	8.96e-12	ENSP00000044462,ENSP00000046794,ENSP00000176183,ENSP00000206249,ENSP00000216455,ENSP00000216797,ENSP00000216802,ENSP00000220751,ENSP00000222543,ENSP00000223321,ENSP00000225245,ENSP00000225474,ENSP00000226574,ENSP00000227758,ENSP00000228515,ENSP00000228606,ENSP00000228928,ENSP00000230099,ENSP00000233057,ENSP00000237289,ENSP00000241261,ENSP00000242351,ENSP00000244869,ENSP00000245907,ENSP00000245960…	ADAM17,ADAP1,ADAR,ADC,ADCY4,ADORA2A,AIM2,AKAP7,AKT1S1,AMBRA1,ANGPTL4,ARHGAP27,ATP1B2,BAK1,BCL2L13,BID,BIRC2,BIRC3,BST2,BTG1,C3,CARD14,CARD16,CARD17,CASP1,CASP10,CASP7,CCL11,CCL19,CCL3,CCL5,CCL8,CCND3,CCNL1,CD40,CDC25B,CDKL5,CDKN2D,CFLAR,CSF1,CSF3,CSRNP2,CXCL1,CXCL10,CYLD,CYP27B1,CYTH1,DBNL,DDX58,DENND2D,DENND3,DENND5A,DNAJA1,DOCK4,DRD4,DUSP26,DUSP5,DYNLT1,EDN1,EDNRA,EIF2AK2,EREG,ESR1,FAM115C,FAS,…
GO.0032481	positive regulation of type I interferon production	24	9.16e-12	ENSP00000216797,ENSP00000220751,ENSP00000226574,ENSP00000227451,ENSP00000245414,ENSP00000248244,ENSP00000251642,ENSP00000254436,ENSP00000259808,ENSP00000263642,ENSP00000296795,ENSP00000305161,ENSP00000329411,ENSP00000331288,ENSP00000357113,ENSP00000358983,ENSP00000359339,ENSP00000360215,ENSP00000363089,ENSP00000369213,ENSP00000370034,ENSP00000384273,ENSP00000390478,ENSP00000401399	DDX58,DHX58,DTX4,IFI16,IFIH1,IRF1,IRF7,MB21D1,MYD88,NFKB1,NFKB2,NFKBIA,RELA,RIPK1,RIPK2,TICAM1,TLR3,TLR4,TLR7,TMEM173,TREX1,TRIM21,TRIM56,ZBP1
GO.0042221	response to chemical	238	1.06e-11	ENSP00000057513,ENSP00000176183,ENSP00000180166,ENSP00000206249,ENSP00000215794,ENSP00000216629,ENSP00000219919,ENSP00000220325,ENSP00000221452,ENSP00000221847,ENSP00000222553,ENSP00000222823,ENSP00000225245,ENSP00000225474,ENSP00000225831,ENSP00000225844,ENSP00000226284,ENSP00000226317,ENSP00000226574,ENSP00000227638,ENSP00000227758,ENSP00000228606,ENSP00000228928,ENSP00000230099,ENSP00000230859…	ABCG5,ACSL4,ADAM17,ADAR,ADCY4,ADORA2A,ADPRHL2,AKAP7,AKT1S1,AQP9,AREG,ATF3,ATP2B1,B3GNT2,BDKRB1,BID,BIRC2,BLOC1S3,BRCA2,BST2,BTC,BTG1,C3,C3AR1,CACNA1I,CARD14,CCL13,CCL19,CCL2,CCL3,CCL3L3,CCL4L2,CCL5,CCL8,CCRL1,CCRL2,CCRN4L,CD3E,CD40,CD83,CDKN2D,CHRNB1,CIITA,CMPK2,CNDP2,CNP,CNTN2,CREM,CSF1,CSF3,CXCL1,CXCL11,CXCL16,CXCL2,CXCL3,CXCL6,CXCL9,CYP27B1,CYP7A1,CYP7B1,DDX58,DNAJA1,DOCK4,DRD4,EBI3,EDN1,EGF,E…
GO.0009967	positive regulation of signal transduction	112	1.36e-11	ENSP00000044462,ENSP00000176183,ENSP00000180166,ENSP00000216455,ENSP00000216802,ENSP00000223321,ENSP00000225245,ENSP00000225474,ENSP00000226574,ENSP00000227758,ENSP00000228606,ENSP00000230099,ENSP00000233057,ENSP00000233957,ENSP00000240139,ENSP00000241261,ENSP00000242351,ENSP00000244869,ENSP00000248244,ENSP00000249075,ENSP00000251642,ENSP00000252593,ENSP00000253680,ENSP00000256458,ENSP00000258743…	ADAM17,APOL3,ATF3,BID,BIRC2,BIRC3,BST2,C1QTNF1,CARD14,CASP1,CASP10,CCBE1,CCL19,CCL3,CCL5,CD3E,CD40,CFLAR,CNTN2,CSF1,CSF3,CXCL10,CXCL11,CXCL9,CYLD,CYP27B1,DBNL,DDX60,DHX58,DLL1,DRD4,EDN1,EIF2AK2,EREG,FAM59A,FGF2,FGF20,G0S2,GPR37L1,HIF1A,HSH2D,ICAM1,IFNB1,IGF1,IL15,IL18R1,IL1A,IL1B,IL1RN,IL29,IL6,ING1,IRAK2,IRF7,JAK2,KDR,LGALS9,LIF,MAP3K5,MAP3K8,MCL1,MID1,MSX1,MYD88,NFKB1,NGF,NKX3-1,NLRC5,NOD2,NUP6…
GO.0043903	regulation of symbiosis, encompassing mutualism through parasitism	37	1.42e-11	ENSP00000216099,ENSP00000225245,ENSP00000228928,ENSP00000233057,ENSP00000242351,ENSP00000252483,ENSP00000252593,ENSP00000257570,ENSP00000261454,ENSP00000268058,ENSP00000293272,ENSP00000295927,ENSP00000300589,ENSP00000306512,ENSP00000306565,ENSP00000309749,ENSP00000317891,ENSP00000325618,ENSP00000330825,ENSP00000343023,ENSP00000343990,ENSP00000345494,ENSP00000354394,ENSP00000354772,ENSP00000355264…	APOBEC3D,APOBEC3F,APOBEC3G,BST2,CCL3,CCL5,DYNLT1,EIF2AK2,FAM111A,FAM125B,IFI16,IFIT1,IFITM1,IFITM2,IFITM3,IFNB1,IL8,ISG15,ISG20,MX1,NOD2,OAS1,OAS3,OASL,PARP10,PLSCR1,PML,PROX1,PTX3,PVRL2,RSAD2,SP100,STAT1,TNIP1,TRIM14,TRIM5,ZC3HAV1
GO.0001818	negative regulation of cytokine production	37	1.65e-11	ENSP00000006053,ENSP00000203629,ENSP00000221452,ENSP00000226574,ENSP00000237289,ENSP00000243346,ENSP00000251642,ENSP00000252593,ENSP00000261233,ENSP00000261991,ENSP00000262510,ENSP00000263642,ENSP00000264350,ENSP00000268058,ENSP00000287156,ENSP00000300589,ENSP00000308928,ENSP00000310036,ENSP00000323889,ENSP00000329991,ENSP00000333266,ENSP00000355718,ENSP00000359504,ENSP00000362174,ENSP00000363089…	BST2,CD274,CD34,CD83,CX3CL1,CYLD,DDX58,DHX58,DLL1,GBP1,HERC5,IDO1,IFIH1,IFNB1,IL29,IL33,IRAK3,IRG1,ISG15,JAK3,LAG3,NFKB1,NLRC5,NMI,NOD2,PDCD1LG2,PML,RELB,RPS6KA5,TIA1,TLR4,TNFAIP3,TRIM25,TWIST2,UBA7,UBE2L6,ZC3H12A
GO.0048523	negative regulation of cellular process	246	2.03e-11	ENSP00000006053,ENSP00000044462,ENSP00000057513,ENSP00000173229,ENSP00000176183,ENSP00000203629,ENSP00000206249,ENSP00000216099,ENSP00000216455,ENSP00000216629,ENSP00000216797,ENSP00000216802,ENSP00000220751,ENSP00000221452,ENSP00000222543,ENSP00000223321,ENSP00000225245,ENSP00000225474,ENSP00000225831,ENSP00000226574,ENSP00000228515,ENSP00000228606,ENSP00000228928,ENSP00000237289,ENSP00000237696…	ADAM17,AIM2,AIPL1,AKT1S1,AMBRA1,APOBEC3B,APOBEC3D,APOBEC3F,APOBEC3G,AREG,ARID5A,ATXN7,BAK1,BATF3,BCL2A1,BDKRB1,BHLHE41,BIRC3,BST2,BTC,BTG1,BTG3,C1QTNF1,C3,CACNA1A,CARD14,CARD16,CARD17,CBX4,CCL19,CCL2,CCL3,CCL3L3,CCL5,CCL8,CCRN4L,CD274,CD34,CD3E,CDKN2D,CFLAR,CHST11,CIITA,CNTN2,CREM,CSF3,CSRNP2,CX3CL1,CXCL1,CXCL10,CYP27B1,CYP7B1,DHX58,DNAJA1,DRD4,DUSP26,DUSP5,DYNLT1,EDN1,EDNRA,EGF,ELF1,ELF3,EREG,ES…
GO.1903900	regulation of viral life cycle	33	3.11e-11	ENSP00000216099,ENSP00000225245,ENSP00000228928,ENSP00000233057,ENSP00000242351,ENSP00000252483,ENSP00000252593,ENSP00000257570,ENSP00000261454,ENSP00000268058,ENSP00000293272,ENSP00000295927,ENSP00000306512,ENSP00000306565,ENSP00000309749,ENSP00000317891,ENSP00000325618,ENSP00000330825,ENSP00000343023,ENSP00000343990,ENSP00000345494,ENSP00000355264,ENSP00000357113,ENSP00000360869,ENSP00000368699…	APOBEC3D,APOBEC3F,APOBEC3G,BST2,CCL3,CCL5,EIF2AK2,FAM111A,IFI16,IFIT1,IFITM1,IFITM2,IFITM3,IFNB1,IL8,ISG15,ISG20,MX1,OAS1,OAS3,OASL,PARP10,PLSCR1,PML,PROX1,PTX3,PVRL2,RSAD2,SP100,TNIP1,TRIM14,TRIM5,ZC3HAV1
GO.0051090	regulation of sequence-specific DNA binding transcription factor activity	50	4.06e-11	ENSP00000206249,ENSP00000216797,ENSP00000220751,ENSP00000222823,ENSP00000226574,ENSP00000230099,ENSP00000233057,ENSP00000237289,ENSP00000247668,ENSP00000248244,ENSP00000254436,ENSP00000256458,ENSP00000258743,ENSP00000259808,ENSP00000261233,ENSP00000261454,ENSP00000261479,ENSP00000261991,ENSP00000262510,ENSP00000263341,ENSP00000264832,ENSP00000286332,ENSP00000291281,ENSP00000296795,ENSP00000301068…	AIM2,CARD14,CD40,CFLAR,CYLD,DDX58,EIF2AK2,ESR1,HCK,ICAM1,IL1B,IL6,IRAK2,IRAK3,IRG1,JAK2,NFKB1,NFKB2,NFKBIA,NLRC5,NOD1,PARP10,PELI1,PRKD2,PROX1,PSMA6,RBCK1,RELA,RHEBL1,RIPK1,RIPK2,RPS6KA5,SGK1,SP100,TAB2,TICAM1,TLR3,TLR4,TNFAIP3,TRADD,TRAF1,TRAF2,TRIM14,TRIM21,TRIM22,TRIM25,TRIM34,TRIM38,TRIM5,ZC3H12A
GO.0002757	immune response-activating signal transduction	51	4.56e-11	ENSP00000044462,ENSP00000046794,ENSP00000057513,ENSP00000216455,ENSP00000216802,ENSP00000221452,ENSP00000222823,ENSP00000223321,ENSP00000226279,ENSP00000226574,ENSP00000227471,ENSP00000227758,ENSP00000237289,ENSP00000248244,ENSP00000252229,ENSP00000256458,ENSP00000259808,ENSP00000261233,ENSP00000261479,ENSP00000261991,ENSP00000263341,ENSP00000263464,ENSP00000263642,ENSP00000271450,ENSP00000286332…	BIRC2,BIRC3,BTN3A1,C3AR1,CD38,CD3E,CYLD,DDX58,ELMO2,FCGR2A,FYB,HCK,IFIH1,IL1B,IRAK2,IRAK3,IRF7,LCP2,LGMN,MICB,MYD88,MYO10,NFKB1,NFKB2,NOD1,NOD2,PDE4B,PELI1,PRKD2,PSMA2,PSMA3,PSMA4,PSMA6,PSMB10,PSME2,RBCK1,RELA,RELB,RIPK1,RPS6KA5,TAB2,THEMIS2,TICAM1,TLR3,TLR4,TNFAIP3,TNIP1,TNIP3,TRIM5,UNC93B1,WIPF3
GO.0002218	activation of innate immune response	40	6.24e-11	ENSP00000044462,ENSP00000057513,ENSP00000216455,ENSP00000216802,ENSP00000221452,ENSP00000222823,ENSP00000223321,ENSP00000226574,ENSP00000227471,ENSP00000227758,ENSP00000237289,ENSP00000248244,ENSP00000256458,ENSP00000259808,ENSP00000261233,ENSP00000261479,ENSP00000261991,ENSP00000263341,ENSP00000263464,ENSP00000263642,ENSP00000286332,ENSP00000296795,ENSP00000300589,ENSP00000308928,ENSP00000317891…	AIM2,BIRC2,BIRC3,CYLD,DDX58,HCK,IFI16,IFIH1,IL1B,IRAK2,IRAK3,IRF7,LGMN,MB21D1,MYD88,NFKB1,NFKB2,NOD1,NOD2,PELI1,PSMA2,PSMA3,PSMA4,PSMA6,PSMB10,PSME2,RELA,RELB,RIPK1,RPS6KA5,TAB2,TICAM1,TLR3,TLR4,TMEM173,TNFAIP3,TNIP1,TNIP3,TRIM5,UNC93B1
GO.0023056	positive regulation of signaling	118	6.89e-11	ENSP00000044462,ENSP00000176183,ENSP00000180166,ENSP00000216455,ENSP00000216802,ENSP00000223321,ENSP00000225245,ENSP00000225474,ENSP00000225831,ENSP00000226279,ENSP00000226574,ENSP00000227758,ENSP00000228606,ENSP00000230099,ENSP00000233057,ENSP00000233957,ENSP00000240139,ENSP00000241261,ENSP00000242351,ENSP00000244869,ENSP00000248244,ENSP00000249075,ENSP00000251642,ENSP00000252593,ENSP00000253680…	ADAM17,APOL3,ATF3,BID,BIRC2,BIRC3,BST2,CARD14,CASP1,CASP10,CCBE1,CCL19,CCL2,CCL3,CCL5,CD38,CD3E,CD40,CFLAR,CNTN2,CSF1,CSF3,CXCL10,CXCL11,CXCL9,CYLD,CYP27B1,DBNL,DDX60,DHX58,DLL1,DRD4,EDN1,EIF2AK2,EREG,FAM59A,FGF2,FGF20,G0S2,GPR37L1,HIF1A,HSH2D,ICAM1,IFNB1,IGF1,IL15,IL18R1,IL1A,IL1B,IL1RN,IL29,IL6,ING1,IRAK2,IRF7,JAK2,KDR,LGALS9,LIF,LRRTM2,MAP3K5,MAP3K8,MCL1,MID1,MSX1,MYD88,NFKB1,NGF,NKX3-1,NLRC5,…
GO.0043900	regulation of multi-organism process	57	7.61e-11	ENSP00000176183,ENSP00000216099,ENSP00000225245,ENSP00000227758,ENSP00000228928,ENSP00000233057,ENSP00000237289,ENSP00000251642,ENSP00000252229,ENSP00000252483,ENSP00000252593,ENSP00000257570,ENSP00000261454,ENSP00000263464,ENSP00000264350,ENSP00000265113,ENSP00000268058,ENSP00000293272,ENSP00000295927,ENSP00000296545,ENSP00000300589,ENSP00000302665,ENSP00000306512,ENSP00000306565,ENSP00000309749…	AIM2,APOBEC3D,APOBEC3F,APOBEC3G,BIRC2,BIRC3,BST2,CCL3,CCL5,DDX58,DDX60,DHX58,DRD4,DYNLT1,EIF2AK2,FAM111A,FAM125B,HCK,HERC5,IFI16,IFIT1,IFITM1,IFITM2,IFITM3,IFNB1,IGF1,IL15,IL8,IRG1,ISG15,ISG20,MB21D1,MICB,MX1,NOD2,OAS1,OAS3,OASL,PARP10,PLSCR1,PML,PRDM1,PROX1,PTX3,PVRL2,RSAD2,SLC1A3,SP100,STAT1,STAT2,TMEM173,TNFAIP3,TNIP1,TRAF3IP2,TRIM14,TRIM5,USP17L2
GO.0032103	positive regulation of response to external stimulus	50	8.3e-11	ENSP00000225245,ENSP00000225831,ENSP00000226317,ENSP00000228606,ENSP00000242351,ENSP00000245907,ENSP00000251642,ENSP00000258743,ENSP00000263071,ENSP00000263341,ENSP00000263923,ENSP00000264498,ENSP00000265113,ENSP00000274276,ENSP00000280193,ENSP00000291281,ENSP00000293272,ENSP00000296026,ENSP00000296545,ENSP00000296795,ENSP00000300589,ENSP00000302079,ENSP00000305651,ENSP00000306512,ENSP00000306884…	ADAM17,AMBRA1,C3,C3AR1,CCL19,CCL2,CCL3,CCL5,CCL7,CD47,CSF1,CXCL1,CXCL10,CXCL11,CXCL2,CXCL3,CXCL6,CXCL9,CYP27B1,DDX60,DHX58,EDN1,FGF2,FKBP1B,HIF1A,IDO1,IL15,IL1B,IL33,IL6,IL8,IRG1,JAK2,KDR,NOD2,OSMR,PRKD2,PTGS2,RAB12,SCARF1,SLC1A3,STAT2,STAT5A,TLR3,TLR4,TLR7,TNIP1,USP17L2,VEGFC,ZC3HAV1
GO.0002687	positive regulation of leukocyte migration	25	1.07e-10	ENSP00000006053,ENSP00000216629,ENSP00000225245,ENSP00000225831,ENSP00000226317,ENSP00000258743,ENSP00000263341,ENSP00000264832,ENSP00000280193,ENSP00000293272,ENSP00000296026,ENSP00000302079,ENSP00000305651,ENSP00000306512,ENSP00000306884,ENSP00000308815,ENSP00000309968,ENSP00000327513,ENSP00000351671,ENSP00000354901,ENSP00000367832,ENSP00000368683,ENSP00000378118,ENSP00000379110,ENSP00000427279	ADAM17,BDKRB1,C3AR1,CCL19,CCL2,CCL20,CCL3,CCL5,CCL7,CCL8,CSF1,CX3CL1,CXCL1,CXCL10,CXCL11,CXCL2,CXCL3,CXCL6,CXCL9,EDN1,ICAM1,IL1B,IL6,IL8,VEGFC
GO.0010628	positive regulation of gene expression	130	1.25e-10	ENSP00000206249,ENSP00000216797,ENSP00000220751,ENSP00000221452,ENSP00000222553,ENSP00000222823,ENSP00000225245,ENSP00000225474,ENSP00000226279,ENSP00000226574,ENSP00000230099,ENSP00000233057,ENSP00000239882,ENSP00000244769,ENSP00000245414,ENSP00000245907,ENSP00000247584,ENSP00000247668,ENSP00000248244,ENSP00000249075,ENSP00000249440,ENSP00000254436,ENSP00000256458,ENSP00000257566,ENSP00000257818…	ADAR,AFF1,AIM2,ARID5A,ARNTL2,ATF3,ATF5,ATXN1,ATXN7,AUTS2,BRCA2,C1QTNF1,C3,CARD14,CCBE1,CCL3,CCL5,CD34,CD38,CD40,CFLAR,CIITA,CNTN2,CREM,CSF1,CSF3,CXCL10,DDX58,DLL1,EBF3,EDN1,EGF,EIF2AK2,ELF1,ELF4,ESR1,ETV6,FGF2,GPBP1,GRHL1,HELZ2,HIVEP3,HOXD3,ICAM1,IFI16,IFNB1,IGF1,IKZF2,IL1A,IL1B,IL29,IL33,IL6,IL7R,IRAK2,IRAK3,IRF1,IRF2,IRF7,JAK2,KLF5,LIF,LMO2,MAML2,MEIS1,MSX1,MYB,NAMPT,NCOA7,NFKB1,NFKB2,NFKBIA,NG…
GO.1902533	positive regulation of intracellular signal transduction	80	1.81e-10	ENSP00000176183,ENSP00000180166,ENSP00000225245,ENSP00000225474,ENSP00000227758,ENSP00000230099,ENSP00000233057,ENSP00000233957,ENSP00000241261,ENSP00000242351,ENSP00000244869,ENSP00000245907,ENSP00000248244,ENSP00000249075,ENSP00000251642,ENSP00000252593,ENSP00000256458,ENSP00000258743,ENSP00000259206,ENSP00000259808,ENSP00000263056,ENSP00000263339,ENSP00000263341,ENSP00000263464,ENSP00000263923…	APOL3,BID,BIRC2,BIRC3,BST2,C1QTNF1,C3,CARD14,CASP1,CASP10,CCL19,CCL3,CCL5,CD3E,CD40,CFLAR,CSF1,CSF3,CXCL10,CXCL11,CXCL9,DBNL,DDX60,DHX58,DRD4,EDN1,EIF2AK2,EREG,FAM59A,FGF2,FGF20,GPR37L1,ICAM1,IGF1,IL15,IL18R1,IL1A,IL1B,IL1RN,IL29,IL6,IRAK2,JAK2,KDR,LGALS9,LIF,MAP3K5,MAP3K8,MCL1,MID1,MSX1,MYD88,NGF,NKX3-1,NOD2,NUP62,PDE6H,PELI1,PMAIP1,PRKD2,PTGIR,PTGS2,RAD9A,RELA,RIPK1,SECTM1,TAB2,TICAM1,TLR3,TLR4…
GO.0045935	positive regulation of nucleobase-containing compound metabolic process	129	2.07e-10	ENSP00000206249,ENSP00000216044,ENSP00000216797,ENSP00000220751,ENSP00000221452,ENSP00000222553,ENSP00000222823,ENSP00000225474,ENSP00000226279,ENSP00000226574,ENSP00000230099,ENSP00000233057,ENSP00000239882,ENSP00000242351,ENSP00000244769,ENSP00000244869,ENSP00000245414,ENSP00000247584,ENSP00000247668,ENSP00000248244,ENSP00000249075,ENSP00000254436,ENSP00000256458,ENSP00000257566,ENSP00000257818…	ADORA2A,AFF1,AIM2,AREG,ARID5A,ARNTL2,ATF3,ATF5,ATXN1,ATXN7,AUTS2,BAK1,BRCA2,C3AR1,CARD14,CD38,CD40,CFLAR,CIITA,CREM,CSF3,CXCL10,CXCL11,CXCL9,DDX58,DLL1,EBF3,EDN1,EDNRA,EGF,EIF2AK2,ELF1,ELF4,EREG,ESR1,ETV6,FGF2,GPBP1,GPR133,GRHL1,GTPBP1,GUCY1A3,HELZ2,HIF1A,HIVEP3,ICAM1,IFI16,IFNB1,IGF1,IKZF2,IL1A,IL1B,IL29,IL33,IL6,IRAK2,IRAK3,IRF1,IRF2,IRF7,JAK2,KLF5,LIF,LMO2,MAML2,MEIS1,MSX1,MYB,NAMPT,NCOA7,NFKB…
GO.0051173	positive regulation of nitrogen compound metabolic process	133	2.07e-10	ENSP00000206249,ENSP00000216044,ENSP00000216797,ENSP00000220751,ENSP00000221452,ENSP00000222553,ENSP00000222823,ENSP00000225474,ENSP00000226279,ENSP00000226574,ENSP00000230099,ENSP00000233057,ENSP00000239882,ENSP00000242351,ENSP00000244769,ENSP00000244869,ENSP00000245414,ENSP00000247584,ENSP00000247668,ENSP00000248244,ENSP00000249075,ENSP00000254436,ENSP00000256458,ENSP00000257566,ENSP00000257626…	ADORA2A,AFF1,AIM2,AREG,ARID5A,ARNTL2,ATF3,ATF5,ATXN1,ATXN7,AUTS2,BAK1,BRCA2,C3AR1,CARD14,CCL5,CD38,CD40,CFLAR,CIITA,CREM,CSF3,CXCL10,CXCL11,CXCL9,DDX58,DLL1,EBF3,EDN1,EDNRA,EGF,EIF2AK2,ELF1,ELF4,EREG,ESR1,ETV6,FGF2,GPBP1,GPR133,GRHL1,GTPBP1,GUCY1A3,HELZ2,HIF1A,HIVEP3,ICAM1,IFI16,IFNB1,IGF1,IKZF2,IL1A,IL1B,IL29,IL33,IL6,IRAK2,IRAK3,IRF1,IRF2,IRF7,JAK2,KLF5,LIF,LMO2,MAML2,MEIS1,MSX1,MYB,NAMPT,NCOA7…
GO.0008219	cell death	98	2.62e-10	ENSP00000003302,ENSP00000044462,ENSP00000173229,ENSP00000216455,ENSP00000216797,ENSP00000216802,ENSP00000220751,ENSP00000222823,ENSP00000223321,ENSP00000226279,ENSP00000226574,ENSP00000227758,ENSP00000228515,ENSP00000237289,ENSP00000240139,ENSP00000241261,ENSP00000245414,ENSP00000247668,ENSP00000248244,ENSP00000253083,ENSP00000254691,ENSP00000258534,ENSP00000259808,ENSP00000259939,ENSP00000261479…	ADORA2A,AIM2,ASAH2,BAK1,BCL2A1,BCL2L13,BIRC2,BIRC3,BRCA2,C3orf38,C8orf4,CACNA1A,CARD14,CARD6,CASP10,CASP4,CASP7,CD38,CD3E,CDKN2D,CFLAR,CSRNP1,CSRNP2,CTNNBL1,DBNL,DRAM1,ELMO2,FAS,G0S2,HIP1R,HK2,IFI16,IFI27,IFI6,IFIT2,IGF1,IL33,IRF1,JAK2,KIAA0247,LGALS9,MAP3K5,MLKL,MX1,MZB1,NBN,NFKB1,NFKBIA,NGEF,NGF,NKX3-1,NOD1,NTN1,NUAK2,NUP62,OPTN,PARP4,PAX3,PIM3,PLSCR1,PPP3CC,PRKD2,PSMA2,PSMA3,PSMA4,PSMA6,PSMB10…
GO.0010557	positive regulation of macromolecule biosynthetic process	125	3.3e-10	ENSP00000206249,ENSP00000216797,ENSP00000220751,ENSP00000221452,ENSP00000221847,ENSP00000222553,ENSP00000222823,ENSP00000225474,ENSP00000225831,ENSP00000226279,ENSP00000226574,ENSP00000230099,ENSP00000233057,ENSP00000239882,ENSP00000244769,ENSP00000244869,ENSP00000247584,ENSP00000247668,ENSP00000248244,ENSP00000249075,ENSP00000254436,ENSP00000256458,ENSP00000257566,ENSP00000257818,ENSP00000258743…	AFF1,AIM2,AREG,ARID5A,ARNTL2,ATF3,ATF5,ATXN1,ATXN7,AUTS2,BRCA2,C3AR1,CARD14,CCL19,CCL2,CCL20,CCL5,CD38,CD3E,CD40,CFLAR,CIITA,CREM,CSF3,CXCL10,DDX58,DLL1,EBF3,EBI3,EDN1,EGF,EIF2AK2,ELF1,ELF4,EREG,ESR1,ETV6,FGF2,GPBP1,GRHL1,HELZ2,HIF1A,HIVEP3,ICAM1,IFI16,IFNB1,IGF1,IKZF2,IL1A,IL1B,IL29,IL33,IL6,IRAK2,IRAK3,IRF2,IRF7,JAK2,KDR,KLF5,LIF,LMO2,MAML2,MEIS1,MSX1,MYB,MZB1,NAMPT,NCOA7,NFKB1,NFKB2,NFKBIA,NKX…
GO.0097202	activation of cysteine-type endopeptidase activity	25	3.37e-10	ENSP00000222823,ENSP00000241261,ENSP00000247668,ENSP00000248244,ENSP00000259808,ENSP00000268058,ENSP00000286186,ENSP00000296795,ENSP00000298902,ENSP00000312455,ENSP00000318822,ENSP00000318883,ENSP00000326119,ENSP00000341268,ENSP00000347942,ENSP00000347979,ENSP00000351908,ENSP00000353878,ENSP00000357113,ENSP00000358327,ENSP00000363089,ENSP00000370253,ENSP00000371067,ENSP00000378364,ENSP00000410076	BAK1,BCL2L13,BID,CASP1,CASP10,CASP7,CFLAR,FAS,IFI16,IFI27,JAK2,MAP3K5,NKX3-1,NOD1,PMAIP1,PML,RET,RIPK1,SLC11A2,TICAM1,TLR3,TLR4,TNFSF10,TRADD,TRAF2
GO.0006919	activation of cysteine-type endopeptidase activity involved in apoptotic process	24	4.51e-10	ENSP00000222823,ENSP00000241261,ENSP00000247668,ENSP00000248244,ENSP00000259808,ENSP00000268058,ENSP00000286186,ENSP00000296795,ENSP00000298902,ENSP00000312455,ENSP00000318822,ENSP00000318883,ENSP00000326119,ENSP00000341268,ENSP00000347942,ENSP00000347979,ENSP00000351908,ENSP00000353878,ENSP00000358327,ENSP00000363089,ENSP00000370253,ENSP00000371067,ENSP00000378364,ENSP00000410076	BAK1,BCL2L13,BID,CASP1,CASP10,CASP7,CFLAR,FAS,IFI27,JAK2,MAP3K5,NKX3-1,NOD1,PMAIP1,PML,RET,RIPK1,SLC11A2,TICAM1,TLR3,TLR4,TNFSF10,TRADD,TRAF2
GO.0009891	positive regulation of biosynthetic process	132	7.98e-10	ENSP00000206249,ENSP00000216797,ENSP00000220751,ENSP00000221452,ENSP00000221847,ENSP00000222553,ENSP00000222823,ENSP00000225474,ENSP00000225831,ENSP00000226279,ENSP00000226574,ENSP00000230099,ENSP00000233057,ENSP00000239882,ENSP00000244769,ENSP00000244869,ENSP00000247584,ENSP00000247668,ENSP00000248244,ENSP00000249075,ENSP00000254436,ENSP00000256458,ENSP00000257566,ENSP00000257818,ENSP00000258743…	ADORA2A,AFF1,AIM2,AREG,ARID5A,ARNTL2,ATF3,ATF5,ATXN1,ATXN7,AUTS2,BRCA2,C3AR1,CARD14,CCL19,CCL2,CCL20,CCL5,CD38,CD3E,CD40,CFLAR,CIITA,CREM,CSF3,CXCL10,DDX58,DLL1,EBF3,EBI3,EDN1,EDNRA,EGF,EIF2AK2,ELF1,ELF4,EREG,ESR1,ETV6,FGF2,GPBP1,GPR133,GRHL1,GUCY1A3,HELZ2,HIF1A,HIVEP3,ICAM1,IFI16,IFNB1,IGF1,IKZF2,IL1A,IL1B,IL29,IL33,IL6,IRAK2,IRAK3,IRF2,IRF7,JAK2,KDR,KLF5,LIF,LMO2,MAML2,MEIS1,MSX1,MYB,MZB1,NAMPT…
GO.0033993	response to lipid	76	1.01e-09	ENSP00000057513,ENSP00000176183,ENSP00000206249,ENSP00000216629,ENSP00000216797,ENSP00000220751,ENSP00000225245,ENSP00000225474,ENSP00000225831,ENSP00000225842,ENSP00000226279,ENSP00000226317,ENSP00000226574,ENSP00000228606,ENSP00000237289,ENSP00000245907,ENSP00000248244,ENSP00000252229,ENSP00000256458,ENSP00000256722,ENSP00000258743,ENSP00000259206,ENSP00000260049,ENSP00000261173,ENSP00000261233…	ADAM17,AREG,ATP2B1,BDKRB1,BID,BRCA2,C3,CASP1,CCL1,CCL19,CCL2,CCL20,CCL3,CCRN4L,CD38,CD40,CDKN2D,CMPK2,CNP,CSF3,CXCL1,CXCL11,CXCL16,CXCL2,CXCL3,CXCL6,CXCL9,CYP27B1,CYP7A1,DRD4,EDN1,ESR1,FAS,GCH1,HCK,ICAM1,IDO1,IFNB1,IL15,IL18BP,IL1RN,IL6,IL8,IRAK2,IRAK3,IRG1,JAK2,KLF9,MAP2,MICB,NFKB1,NFKB2,NFKBIA,NKX3-1,NOD2,NR4A3,PDE4B,PELI1,PML,PTGIR,PTGS2,PTN,RELA,RET,RIPK2,SOCS1,SP100,SSTR2,SSTR5,STAT1,TICAM1,…
GO.0002690	positive regulation of leukocyte chemotaxis	21	1.16e-09	ENSP00000006053,ENSP00000225245,ENSP00000225831,ENSP00000226317,ENSP00000258743,ENSP00000263341,ENSP00000280193,ENSP00000293272,ENSP00000296026,ENSP00000302079,ENSP00000305651,ENSP00000306512,ENSP00000306884,ENSP00000308815,ENSP00000309968,ENSP00000327513,ENSP00000354901,ENSP00000367832,ENSP00000368683,ENSP00000379110,ENSP00000427279	ADAM17,C3AR1,CCL19,CCL2,CCL3,CCL5,CCL7,CSF1,CX3CL1,CXCL1,CXCL10,CXCL11,CXCL2,CXCL3,CXCL6,CXCL9,EDN1,IL1B,IL6,IL8,VEGFC
GO.0051254	positive regulation of RNA metabolic process	116	1.31e-09	ENSP00000206249,ENSP00000216044,ENSP00000216797,ENSP00000220751,ENSP00000221452,ENSP00000222553,ENSP00000222823,ENSP00000225474,ENSP00000226279,ENSP00000226574,ENSP00000230099,ENSP00000233057,ENSP00000239882,ENSP00000242351,ENSP00000244769,ENSP00000245414,ENSP00000247584,ENSP00000247668,ENSP00000248244,ENSP00000249075,ENSP00000254436,ENSP00000256458,ENSP00000257566,ENSP00000257818,ENSP00000258743…	AFF1,AIM2,ARID5A,ARNTL2,ATF3,ATF5,ATXN1,ATXN7,AUTS2,BRCA2,CARD14,CD38,CD40,CFLAR,CIITA,CREM,CSF3,CXCL10,DDX58,DLL1,EBF3,EDN1,EGF,EIF2AK2,ELF1,ELF4,ESR1,ETV6,FGF2,GPBP1,GRHL1,GTPBP1,HELZ2,HIVEP3,ICAM1,IFI16,IFNB1,IGF1,IKZF2,IL1A,IL1B,IL29,IL33,IL6,IRAK2,IRAK3,IRF1,IRF2,IRF7,JAK2,KLF5,LIF,LMO2,MAML2,MEIS1,MSX1,MYB,NAMPT,NCOA7,NFKB1,NFKB2,NFKBIA,NKX3-1,NLRC5,NOD1,NOD2,NPAS2,NR4A3,NUP62,PAX3,PCGF5,PL…
GO.0006915	apoptotic process	93	1.44e-09	ENSP00000003302,ENSP00000044462,ENSP00000173229,ENSP00000216455,ENSP00000216797,ENSP00000216802,ENSP00000220751,ENSP00000222823,ENSP00000223321,ENSP00000226279,ENSP00000226574,ENSP00000227758,ENSP00000228515,ENSP00000237289,ENSP00000240139,ENSP00000241261,ENSP00000245414,ENSP00000247668,ENSP00000248244,ENSP00000253083,ENSP00000254691,ENSP00000258534,ENSP00000259808,ENSP00000259939,ENSP00000261479…	ADORA2A,AIM2,ASAH2,BAK1,BCL2A1,BCL2L13,BIRC2,BIRC3,BRCA2,C3orf38,C8orf4,CARD14,CARD6,CASP1,CASP10,CASP4,CASP5,CASP7,CD38,CD3E,CDKN2D,CFLAR,CSRNP1,CSRNP2,CTNNBL1,DBNL,DRAM1,ELMO2,G0S2,HIP1R,HK2,IFI16,IFI27,IFI6,IFIT2,IGF1,IL33,IRF1,JAK2,LGALS9,MAP3K5,MX1,MZB1,NBN,NFKB1,NFKBIA,NGEF,NGF,NKX3-1,NOD1,NTN1,NUAK2,PAX3,PIM3,PLSCR1,PPP3CC,PSMA2,PSMA3,PSMA4,PSMA6,PSMB10,PSME2,RET,RIPK1,RIPK2,RNF144B,SGK1,S…
GO.0045893	positive regulation of transcription, DNA-templated	112	1.85e-09	ENSP00000206249,ENSP00000216797,ENSP00000220751,ENSP00000221452,ENSP00000222553,ENSP00000222823,ENSP00000225474,ENSP00000226279,ENSP00000226574,ENSP00000230099,ENSP00000233057,ENSP00000239882,ENSP00000244769,ENSP00000245414,ENSP00000247584,ENSP00000247668,ENSP00000248244,ENSP00000249075,ENSP00000254436,ENSP00000256458,ENSP00000257566,ENSP00000257818,ENSP00000258743,ENSP00000259808,ENSP00000261233…	AFF1,AIM2,ARID5A,ARNTL2,ATF3,ATF5,ATXN1,ATXN7,AUTS2,BRCA2,CARD14,CD38,CD40,CFLAR,CIITA,CREM,CSF3,CXCL10,DDX58,DLL1,EBF3,EDN1,EGF,EIF2AK2,ELF1,ELF4,ESR1,ETV6,FGF2,GPBP1,GRHL1,HELZ2,HIVEP3,ICAM1,IFI16,IFNB1,IGF1,IKZF2,IL1A,IL1B,IL29,IL33,IL6,IRAK2,IRAK3,IRF1,IRF2,IRF7,JAK2,KLF5,LIF,LMO2,MAML2,MEIS1,MSX1,MYB,NAMPT,NCOA7,NFKB1,NFKB2,NFKBIA,NKX3-1,NLRC5,NOD1,NOD2,NPAS2,NR4A3,NUP62,PAX3,PCGF5,PLSCR1,PM…
GO.0042127	regulation of cell proliferation	115	1.96e-09	ENSP00000006053,ENSP00000173229,ENSP00000180166,ENSP00000206249,ENSP00000216797,ENSP00000220751,ENSP00000221847,ENSP00000225474,ENSP00000225831,ENSP00000226279,ENSP00000226317,ENSP00000227758,ENSP00000228606,ENSP00000233057,ENSP00000237289,ENSP00000237696,ENSP00000244769,ENSP00000244869,ENSP00000245414,ENSP00000245960,ENSP00000248244,ENSP00000249075,ENSP00000256015,ENSP00000258743,ENSP00000261454…	ADAM17,AMBRA1,AREG,ASCL2,ATXN1,BAK1,BID,BIRC2,BRCA2,BTG1,BTG3,C3AR1,CCL11,CCL19,CCL2,CCL3L3,CCL5,CCL8,CD274,CD38,CD40,CD47,CDC25B,CDKN2D,CFLAR,CHST11,CSF1,CSF3,CX3CL1,CXCL1,CXCL10,CXCL11,CXCL2,CXCL3,CXCL6,CXCL9,CYP27B1,CYP7B1,EBI3,EDN1,EIF2AK2,EREG,ESR1,FAM59A,FGF2,FGF20,FLT3LG,GPR37L1,HCK,HIF1A,IDO1,IFIT3,IFITM1,IGF1,IL1A,IL1B,IL29,IL6,IL7,IL8,ING1,IRF1,JAK2,KLF9,LIF,MARCKSL1,MCC,MORC3,MSX1,MZB1…
GO.0031328	positive regulation of cellular biosynthetic process	128	3.21e-09	ENSP00000206249,ENSP00000216797,ENSP00000220751,ENSP00000221452,ENSP00000221847,ENSP00000222553,ENSP00000222823,ENSP00000225474,ENSP00000226279,ENSP00000226574,ENSP00000230099,ENSP00000233057,ENSP00000239882,ENSP00000244769,ENSP00000244869,ENSP00000247584,ENSP00000247668,ENSP00000248244,ENSP00000249075,ENSP00000254436,ENSP00000256458,ENSP00000257566,ENSP00000257818,ENSP00000258743,ENSP00000259808…	ADORA2A,AFF1,AIM2,AREG,ARID5A,ARNTL2,ATF3,ATF5,ATXN1,ATXN7,AUTS2,BRCA2,C3AR1,CARD14,CCL19,CCL20,CCL5,CD38,CD3E,CD40,CFLAR,CIITA,CREM,CSF3,CXCL10,DDX58,DLL1,EBF3,EBI3,EDN1,EDNRA,EGF,EIF2AK2,ELF1,ELF4,EREG,ESR1,ETV6,FGF2,GPBP1,GPR133,GRHL1,GUCY1A3,HELZ2,HIF1A,HIVEP3,ICAM1,IFI16,IFNB1,IGF1,IKZF2,IL1A,IL1B,IL29,IL33,IL6,IRAK2,IRAK3,IRF2,IRF7,JAK2,KLF5,LIF,LMO2,MAML2,MEIS1,MSX1,MYB,NAMPT,NCOA7,NFKB1,N…
GO.0010647	positive regulation of cell communication	120	3.49e-09	ENSP00000044462,ENSP00000176183,ENSP00000180166,ENSP00000216455,ENSP00000216802,ENSP00000223321,ENSP00000225245,ENSP00000225474,ENSP00000225831,ENSP00000226279,ENSP00000226574,ENSP00000227758,ENSP00000228606,ENSP00000230099,ENSP00000233057,ENSP00000233957,ENSP00000240139,ENSP00000241261,ENSP00000242351,ENSP00000244869,ENSP00000248244,ENSP00000249075,ENSP00000251642,ENSP00000252593,ENSP00000253680…	ADAM17,AMBRA1,APOL3,ATF3,BID,BIRC2,BIRC3,BST2,CARD14,CASP1,CASP10,CCBE1,CCL19,CCL2,CCL3,CCL5,CD38,CD3E,CD40,CFLAR,CNTN2,CSF1,CSF3,CXCL10,CXCL11,CXCL9,CYLD,CYP27B1,DBNL,DDX60,DHX58,DLL1,DRD4,EDN1,EIF2AK2,EREG,FAM59A,FGF2,FGF20,G0S2,GPR37L1,HIF1A,HSH2D,ICAM1,IFNB1,IGF1,IL15,IL18R1,IL1A,IL1B,IL1RN,IL29,IL6,ING1,IRAK2,IRF7,JAK2,KDR,LGALS9,LIF,LRRTM2,MAP3K5,MAP3K8,MCL1,MID1,MSX1,MYD88,NFKB1,NGF,NKX3-1…
GO.0002683	negative regulation of immune system process	46	3.56e-09	ENSP00000203629,ENSP00000216797,ENSP00000225245,ENSP00000225831,ENSP00000230099,ENSP00000233057,ENSP00000237289,ENSP00000239882,ENSP00000243346,ENSP00000245414,ENSP00000251642,ENSP00000252229,ENSP00000252593,ENSP00000257604,ENSP00000261233,ENSP00000262510,ENSP00000268058,ENSP00000272369,ENSP00000278407,ENSP00000296795,ENSP00000300589,ENSP00000306157,ENSP00000308928,ENSP00000329991,ENSP00000341208…	ADAR,BST2,CCL2,CCL3,CD274,CYLD,DHX58,DLL1,EIF2AK2,ELF1,FAS,GBP1,HLA-A,HLA-B,IDO1,IFI16,IFIT1,IFNB1,IL29,IL33,IL7R,IRAK3,IRF1,IRG1,JAK3,LAG3,LGALS9,MEIS1,MICB,NFKBIA,NLRC5,NMI,NOD2,PDCD1LG2,PELI1,PML,PRDM1,SERPING1,STAT5A,TLR3,TLR4,TNFAIP3,TRAFD1,TRIM38,TWIST2,ZC3H12A
GO.0050790	regulation of catalytic activity	153	3.72e-09	ENSP00000044462,ENSP00000046794,ENSP00000176183,ENSP00000206249,ENSP00000216455,ENSP00000216802,ENSP00000220751,ENSP00000222543,ENSP00000223321,ENSP00000225245,ENSP00000226574,ENSP00000227758,ENSP00000228515,ENSP00000228606,ENSP00000228928,ENSP00000233057,ENSP00000237289,ENSP00000241261,ENSP00000244869,ENSP00000245907,ENSP00000245960,ENSP00000247668,ENSP00000248244,ENSP00000250111,ENSP00000251507…	ADAM17,ADAP1,ADAR,ADC,ADCY4,ADORA2A,AIM2,AKT1S1,AMBRA1,ANGPTL4,ARHGAP27,ATP1B2,BAK1,BCL2L13,BID,BIRC2,BIRC3,BST2,BTG1,C3,CARD14,CARD16,CARD17,CASP1,CASP10,CASP7,CCL11,CCL19,CCL3,CCL5,CCL8,CCND3,CCNL1,CD40,CDC25B,CDKL5,CDKN2D,CFLAR,CSF1,CSRNP2,CXCL1,CXCL10,CYP27B1,CYTH1,DBNL,DENND2D,DENND3,DENND5A,DNAJA1,DOCK4,DRD4,DUSP26,DUSP5,DYNLT1,EDN1,EDNRA,EIF2AK2,EREG,ESR1,FAS,FGD6,FGF2,FGFR1,FKBP1B,GCH1,GN…
GO.0034612	response to tumor necrosis factor	25	4.11e-09	ENSP00000225245,ENSP00000225831,ENSP00000247668,ENSP00000258743,ENSP00000259808,ENSP00000260049,ENSP00000264832,ENSP00000293272,ENSP00000293778,ENSP00000306512,ENSP00000309968,ENSP00000341268,ENSP00000344549,ENSP00000354394,ENSP00000356438,ENSP00000357112,ENSP00000365435,ENSP00000366682,ENSP00000368683,ENSP00000370253,ENSP00000371067,ENSP00000378364,ENSP00000378890,ENSP00000384273,ENSP00000457628	ADAM17,AIM2,CARD14,CCL2,CCL3,CCL5,CXCL16,EDN1,GCH1,ICAM1,IL18BP,IL6,IL8,IRG1,JAK2,NKX3-1,NUB1,PTGS2,RELA,RIPK1,SLC11A2,STAT1,TNFRSF1B,TRADD,TRAF2
GO.0002694	regulation of leukocyte activation	48	4.63e-09	ENSP00000203629,ENSP00000220751,ENSP00000221847,ENSP00000225831,ENSP00000226279,ENSP00000237289,ENSP00000245414,ENSP00000247668,ENSP00000248244,ENSP00000252483,ENSP00000258743,ENSP00000263056,ENSP00000263341,ENSP00000263851,ENSP00000268058,ENSP00000293272,ENSP00000294728,ENSP00000296545,ENSP00000300589,ENSP00000302665,ENSP00000303920,ENSP00000305529,ENSP00000306157,ENSP00000308815,ENSP00000308928…	BLOC1S3,CCL19,CCL2,CCL5,CD274,CD38,CD40,CD47,CD83,CYLD,EBI3,FAS,FLT3LG,IDO1,IFNB1,IGF1,IL15,IL1B,IL29,IL33,IL6,IL7,IL7R,IRF1,JAK3,LAG3,LGALS8,LGALS9,MAP3K8,MYB,MZB1,NOD2,PELI1,PLSCR1,PML,PRDM1,PVRL2,RICTOR,RIPK2,SIRPG,STAT5A,TICAM1,TLR4,TNFAIP3,TNFSF13B,TRAF2,VCAM1,ZC3H12A
GO.0045321	leukocyte activation	48	4.63e-09	ENSP00000046794,ENSP00000220751,ENSP00000221452,ENSP00000221847,ENSP00000225245,ENSP00000233957,ENSP00000243440,ENSP00000245414,ENSP00000248244,ENSP00000252229,ENSP00000252593,ENSP00000253680,ENSP00000258743,ENSP00000263851,ENSP00000264832,ENSP00000265433,ENSP00000289361,ENSP00000290167,ENSP00000293272,ENSP00000294728,ENSP00000296545,ENSP00000301887,ENSP00000306157,ENSP00000306512,ENSP00000308815…	ADAM17,BAK1,BATF2,BATF3,BST2,BTN3A1,CCL19,CCL3,CCL5,CCND3,CD40,CD7,CSF1,EBI3,EDN1,ELF4,FAS,FKBP1B,FLT3LG,HSH2D,ICAM1,IFNB1,IFNW1,IL15,IL18R1,IL6,IL7,IL7R,IL8,IRF1,JAK3,LCP2,LGALS8,MICB,MT1G,MYB,NBN,PSMB10,RELB,RIPK2,RSAD2,SH2D1B,STAT5A,STX11,TICAM1,TLR7,VCAM1,WNT4
GO.0065007	biological regulation	480	4.63e-09	ENSP00000003302,ENSP00000012134,ENSP00000044462,ENSP00000046794,ENSP00000057513,ENSP00000161559,ENSP00000173229,ENSP00000176183,ENSP00000203629,ENSP00000206249,ENSP00000215794,ENSP00000216044,ENSP00000216099,ENSP00000216455,ENSP00000216797,ENSP00000216802,ENSP00000219919,ENSP00000220325,ENSP00000220751,ENSP00000221452,ENSP00000221847,ENSP00000222543,ENSP00000222553,ENSP00000222823,ENSP00000223321…	ABCG5,ACSL4,ACSL5,ADAM17,ADAP1,ADC,ADORA2A,AGTRAP,AIM2,AIPL1,AKAP7,AKT1S1,ALCAM,AMPD3,ANGPTL1,ANGPTL4,ANKFY1,APOBEC3B,APOBEC3D,APOBEC3F,APOBEC3G,APOL3,APOLD1,AQP9,AREG,ARHGAP27,ARL5B,ARL9,ARNTL2,ASAH2,ATP10A,ATP1B2,ATP2B1,ATXN7,AUTS2,BAK1,BATF2,BATF3,BAZ1A,BCL2A1,BCL2L13,BEST3,BHLHE22,BHLHE41,BID,BIRC3,BLZF1,BRIP1,BST2,BTG1,BTG3,BTN3A1,C3,C8orf4,CARD14,CARD16,CARD17,CARD6,CASP10,CASP4,CASP7,CBX4,…
GO.0012501	programmed cell death	92	4.98e-09	ENSP00000003302,ENSP00000044462,ENSP00000173229,ENSP00000216455,ENSP00000216797,ENSP00000216802,ENSP00000220751,ENSP00000222823,ENSP00000223321,ENSP00000226279,ENSP00000226574,ENSP00000227758,ENSP00000228515,ENSP00000237289,ENSP00000240139,ENSP00000241261,ENSP00000245414,ENSP00000247668,ENSP00000248244,ENSP00000253083,ENSP00000254691,ENSP00000258534,ENSP00000259808,ENSP00000259939,ENSP00000261479…	ADORA2A,AIM2,ASAH2,BAK1,BCL2A1,BCL2L13,BIRC2,BIRC3,BRCA2,C3orf38,C8orf4,CARD14,CARD6,CASP10,CASP4,CASP7,CD38,CD3E,CDKN2D,CFLAR,CSRNP1,CSRNP2,CTNNBL1,DBNL,DRAM1,ELMO2,FAS,G0S2,HIP1R,HK2,IFI16,IFI27,IFI6,IFIT2,IGF1,IL33,IRF1,JAK2,LGALS9,MAP3K5,MLKL,MX1,MZB1,NBN,NFKB1,NFKBIA,NGEF,NGF,NKX3-1,NOD1,NTN1,NUAK2,PAX3,PIM3,PLSCR1,PPP3CC,PSMA2,PSMA3,PSMA4,PSMA6,PSMB10,PSME2,RET,RIPK1,RIPK2,RNF144B,SGK1,SHB,…
GO.0002221	pattern recognition receptor signaling pathway	27	5.19e-09	ENSP00000057513,ENSP00000222823,ENSP00000226574,ENSP00000227471,ENSP00000227758,ENSP00000237289,ENSP00000248244,ENSP00000256458,ENSP00000259808,ENSP00000261233,ENSP00000261991,ENSP00000263464,ENSP00000263642,ENSP00000286332,ENSP00000296795,ENSP00000300589,ENSP00000308928,ENSP00000317891,ENSP00000329411,ENSP00000334052,ENSP00000351789,ENSP00000358983,ENSP00000363089,ENSP00000369213,ENSP00000369373…	BIRC2,BIRC3,CYLD,DDX58,IFIH1,IRAK2,IRAK3,IRF7,LGMN,MYD88,NFKB1,NFKB2,NOD1,NOD2,PELI1,RELA,RIPK1,RPS6KA5,TAB2,TICAM1,TLR3,TLR4,TNFAIP3,TNIP1,TNIP3,TRIM5,UNC93B1
GO.0044093	positive regulation of molecular function	125	6.84e-09	ENSP00000044462,ENSP00000046794,ENSP00000176183,ENSP00000206249,ENSP00000216455,ENSP00000216797,ENSP00000216802,ENSP00000220751,ENSP00000223321,ENSP00000225245,ENSP00000225474,ENSP00000226574,ENSP00000228606,ENSP00000230099,ENSP00000233057,ENSP00000241261,ENSP00000244869,ENSP00000245960,ENSP00000247668,ENSP00000250111,ENSP00000251507,ENSP00000254436,ENSP00000256015,ENSP00000256458,ENSP00000258743…	ADAM17,ADAP1,ADC,ADCY4,ADORA2A,AIM2,AKAP7,AMBRA1,ARHGAP27,ATP1B2,BAK1,BCL2L13,BID,BTG1,CARD14,CASP1,CASP10,CASP7,CCL11,CCL19,CCL3,CCL5,CCL8,CCND3,CD40,CDC25B,CDKL5,CFLAR,CSF1,CSF3,CXCL1,CYP27B1,CYTH1,DBNL,DDX58,DENND2D,DENND3,DENND5A,DOCK4,DRD4,EDN1,EDNRA,EIF2AK2,EREG,ESR1,FAS,FGD6,FGF2,FGFR1,GCH1,GNA15,GPR133,HIF1A,ICAM1,IFI16,IFI27,IGF1,IL1B,IL1RN,IL6,IRAK2,IRAK3,JAK2,JPH2,LCP2,LGALS9,MAP3K5,MA…
GO.0050727	regulation of inflammatory response	37	6.84e-09	ENSP00000006053,ENSP00000225245,ENSP00000226574,ENSP00000227758,ENSP00000237289,ENSP00000243347,ENSP00000258743,ENSP00000261479,ENSP00000263341,ENSP00000263464,ENSP00000274276,ENSP00000278407,ENSP00000293272,ENSP00000296545,ENSP00000296795,ENSP00000300589,ENSP00000317891,ENSP00000341208,ENSP00000347858,ENSP00000349959,ENSP00000355361,ENSP00000356399,ENSP00000356438,ENSP00000363089,ENSP00000365012…	BIRC2,BIRC3,CASP1,CASP4,CASP5,CCL3,CCL5,CD47,CFB,CFH,CX3CL1,HCK,IDO1,IL15,IL1B,IL33,IL6,IRG1,JAK2,MYD88,NFKB1,NOD2,OSMR,PSMA6,PTGS2,RELA,RICTOR,SERPING1,STAT5A,TLR3,TLR4,TLR7,TNFAIP3,TNFAIP6,TNFRSF1B,TNIP1,XIAP
GO.0050865	regulation of cell activation	50	6.84e-09	ENSP00000203629,ENSP00000220751,ENSP00000221847,ENSP00000225831,ENSP00000226279,ENSP00000237289,ENSP00000245414,ENSP00000247668,ENSP00000248244,ENSP00000252483,ENSP00000258743,ENSP00000263056,ENSP00000263341,ENSP00000263851,ENSP00000268058,ENSP00000293272,ENSP00000294728,ENSP00000296545,ENSP00000300589,ENSP00000302665,ENSP00000303920,ENSP00000305529,ENSP00000306157,ENSP00000308815,ENSP00000308928…	BLOC1S3,C1QTNF1,CCL19,CCL2,CCL5,CD274,CD38,CD40,CD47,CD83,CYLD,EBI3,FAS,FLT3LG,IDO1,IFNB1,IGF1,IL15,IL1B,IL29,IL33,IL6,IL7,IL7R,IRF1,JAK2,JAK3,LAG3,LGALS8,LGALS9,MAP3K8,MYB,MZB1,NOD2,PELI1,PLSCR1,PML,PRDM1,PVRL2,RICTOR,RIPK2,SIRPG,STAT5A,TICAM1,TLR4,TNFAIP3,TNFSF13B,TRAF2,VCAM1,ZC3H12A
GO.0050921	positive regulation of chemotaxis	24	6.96e-09	ENSP00000006053,ENSP00000225245,ENSP00000225831,ENSP00000226317,ENSP00000258743,ENSP00000263341,ENSP00000263923,ENSP00000264498,ENSP00000280193,ENSP00000291281,ENSP00000293272,ENSP00000296026,ENSP00000302079,ENSP00000305651,ENSP00000306512,ENSP00000306884,ENSP00000308815,ENSP00000309968,ENSP00000327513,ENSP00000354901,ENSP00000367832,ENSP00000368683,ENSP00000379110,ENSP00000427279	ADAM17,C3AR1,CCL19,CCL2,CCL3,CCL5,CCL7,CSF1,CX3CL1,CXCL1,CXCL10,CXCL11,CXCL2,CXCL3,CXCL6,CXCL9,EDN1,FGF2,IL1B,IL6,IL8,KDR,PRKD2,VEGFC
GO.0002758	innate immune response-activating signal transduction	36	6.97e-09	ENSP00000044462,ENSP00000057513,ENSP00000216455,ENSP00000216802,ENSP00000221452,ENSP00000222823,ENSP00000223321,ENSP00000226574,ENSP00000227471,ENSP00000227758,ENSP00000237289,ENSP00000248244,ENSP00000256458,ENSP00000259808,ENSP00000261233,ENSP00000261479,ENSP00000261991,ENSP00000263341,ENSP00000263464,ENSP00000263642,ENSP00000286332,ENSP00000296795,ENSP00000300589,ENSP00000308928,ENSP00000317891…	BIRC2,BIRC3,CYLD,DDX58,HCK,IFIH1,IL1B,IRAK2,IRAK3,IRF7,LGMN,MYD88,NFKB1,NFKB2,NOD1,NOD2,PELI1,PSMA2,PSMA3,PSMA4,PSMA6,PSMB10,PSME2,RELA,RELB,RIPK1,RPS6KA5,TAB2,TICAM1,TLR3,TLR4,TNFAIP3,TNIP1,TNIP3,TRIM5,UNC93B1
GO.0035455	response to interferon-alpha	11	8.52e-09	ENSP00000233057,ENSP00000252593,ENSP00000330825,ENSP00000333657,ENSP00000343957,ENSP00000357459,ENSP00000360876,ENSP00000360891,ENSP00000382707,ENSP00000382714,ENSP00000388001	ADAR,BST2,EIF2AK2,IFIT2,IFIT3,IFITM1,IFITM2,IFITM3,IFNAR2,MX2,OAS1
GO.0050789	regulation of biological process	465	9.72e-09	ENSP00000003302,ENSP00000012134,ENSP00000044462,ENSP00000046794,ENSP00000057513,ENSP00000161559,ENSP00000173229,ENSP00000176183,ENSP00000203629,ENSP00000206249,ENSP00000215794,ENSP00000216044,ENSP00000216099,ENSP00000216455,ENSP00000216797,ENSP00000216802,ENSP00000220325,ENSP00000220751,ENSP00000221452,ENSP00000221847,ENSP00000222543,ENSP00000222553,ENSP00000222823,ENSP00000223321,ENSP00000225245…	ABCG5,ACSL4,ACSL5,ADAM17,ADAP1,ADC,ADORA2A,AGTRAP,AIM2,AIPL1,AKAP7,AKT1S1,ALCAM,ANGPTL1,ANGPTL4,ANKFY1,APOBEC3B,APOBEC3D,APOBEC3F,APOBEC3G,APOL3,APOLD1,AREG,ARHGAP27,ARL5B,ARL9,ARNTL2,ASAH2,ATP10A,ATP1B2,ATXN7,AUTS2,BAK1,BATF2,BATF3,BAZ1A,BCL2A1,BCL2L13,BEST3,BHLHE22,BHLHE41,BID,BIRC3,BLOC1S3,BLZF1,BRIP1,BST2,BTG1,BTG3,BTN3A1,C3,C8orf4,CARD14,CARD16,CARD17,CARD6,CASP10,CASP4,CASP7,CBX4,CCBE1,CCL1…
GO.0051249	regulation of lymphocyte activation	43	1.28e-08	ENSP00000203629,ENSP00000220751,ENSP00000221847,ENSP00000225831,ENSP00000226279,ENSP00000237289,ENSP00000245414,ENSP00000247668,ENSP00000248244,ENSP00000258743,ENSP00000263056,ENSP00000263341,ENSP00000263851,ENSP00000268058,ENSP00000293272,ENSP00000294728,ENSP00000296545,ENSP00000300589,ENSP00000302665,ENSP00000303920,ENSP00000305529,ENSP00000306157,ENSP00000308815,ENSP00000308928,ENSP00000309576…	BLOC1S3,CCL19,CCL2,CCL5,CD274,CD38,CD40,CD47,CD83,CYLD,EBI3,FAS,FLT3LG,IDO1,IFNB1,IGF1,IL15,IL1B,IL29,IL6,IL7,IL7R,IRF1,JAK3,LAG3,LGALS8,MAP3K8,MYB,MZB1,NOD2,PELI1,PML,PRDM1,RICTOR,RIPK2,SIRPG,STAT5A,TICAM1,TLR4,TNFAIP3,TNFSF13B,TRAF2,VCAM1
GO.0002685	regulation of leukocyte migration	26	1.56e-08	ENSP00000006053,ENSP00000216629,ENSP00000225245,ENSP00000226317,ENSP00000258743,ENSP00000263341,ENSP00000264832,ENSP00000280193,ENSP00000293272,ENSP00000296026,ENSP00000300589,ENSP00000302079,ENSP00000305651,ENSP00000306512,ENSP00000306884,ENSP00000308815,ENSP00000309968,ENSP00000327513,ENSP00000351671,ENSP00000354901,ENSP00000367832,ENSP00000368683,ENSP00000370842,ENSP00000378118,ENSP00000379110…	ADAM17,BDKRB1,C3AR1,CCL19,CCL20,CCL3,CCL5,CCL7,CCL8,CSF1,CX3CL1,CXCL1,CXCL10,CXCL11,CXCL2,CXCL3,CXCL6,CXCL9,EDN1,ICAM1,IL1B,IL33,IL6,IL8,NOD2,VEGFC
GO.0002688	regulation of leukocyte chemotaxis	21	1.57e-08	ENSP00000006053,ENSP00000225245,ENSP00000226317,ENSP00000258743,ENSP00000263341,ENSP00000280193,ENSP00000293272,ENSP00000296026,ENSP00000300589,ENSP00000302079,ENSP00000305651,ENSP00000306512,ENSP00000306884,ENSP00000308815,ENSP00000309968,ENSP00000327513,ENSP00000354901,ENSP00000367832,ENSP00000368683,ENSP00000379110,ENSP00000427279	ADAM17,C3AR1,CCL19,CCL3,CCL5,CCL7,CSF1,CX3CL1,CXCL1,CXCL10,CXCL11,CXCL2,CXCL3,CXCL6,CXCL9,EDN1,IL1B,IL6,IL8,NOD2,VEGFC
GO.2000116	regulation of cysteine-type endopeptidase activity	34	1.69e-08	ENSP00000222823,ENSP00000227758,ENSP00000241261,ENSP00000247668,ENSP00000248244,ENSP00000258743,ENSP00000259808,ENSP00000263464,ENSP00000268058,ENSP00000286186,ENSP00000296795,ENSP00000298902,ENSP00000312455,ENSP00000318822,ENSP00000318883,ENSP00000337056,ENSP00000341268,ENSP00000342513,ENSP00000347858,ENSP00000347942,ENSP00000347979,ENSP00000351908,ENSP00000353878,ENSP00000357112,ENSP00000357113…	AIM2,BAK1,BCL2L13,BID,BIRC2,BIRC3,CASP1,CASP10,CASP7,CDKN2D,CFLAR,FAS,IFI16,IFI27,IFI6,IL6,JAK2,LGALS9,MAP3K5,NGF,NKX3-1,NOD1,PML,RET,RIPK1,SLC11A2,TICAM1,TLR3,TLR4,TNFAIP8,TNFSF10,TRADD,TRAF2,XIAP
GO.2001056	positive regulation of cysteine-type endopeptidase activity	26	1.82e-08	ENSP00000222823,ENSP00000241261,ENSP00000247668,ENSP00000248244,ENSP00000259808,ENSP00000268058,ENSP00000286186,ENSP00000296795,ENSP00000298902,ENSP00000312455,ENSP00000318822,ENSP00000318883,ENSP00000341268,ENSP00000347942,ENSP00000347979,ENSP00000351908,ENSP00000353878,ENSP00000357112,ENSP00000357113,ENSP00000358327,ENSP00000363089,ENSP00000370253,ENSP00000371067,ENSP00000378364,ENSP00000378856…	AIM2,BAK1,BCL2L13,BID,CASP1,CASP10,CASP7,CFLAR,FAS,IFI16,IFI27,JAK2,LGALS9,MAP3K5,NKX3-1,NOD1,PML,RET,RIPK1,SLC11A2,TICAM1,TLR3,TLR4,TNFSF10,TRADD,TRAF2
GO.1903034	regulation of response to wounding	45	2.69e-08	ENSP00000006053,ENSP00000225245,ENSP00000226574,ENSP00000227758,ENSP00000237289,ENSP00000243347,ENSP00000258743,ENSP00000261479,ENSP00000263071,ENSP00000263341,ENSP00000263464,ENSP00000264498,ENSP00000274276,ENSP00000278407,ENSP00000290167,ENSP00000293272,ENSP00000296545,ENSP00000296795,ENSP00000299502,ENSP00000300589,ENSP00000310036,ENSP00000317891,ENSP00000340864,ENSP00000341208,ENSP00000347858…	BIRC2,BIRC3,C1QTNF1,CASP1,CASP4,CASP5,CCL3,CCL5,CD34,CD47,CFB,CFH,CX3CL1,EDN1,FGF2,FKBP1B,HCK,IDO1,IL15,IL1B,IL33,IL6,IRG1,JAK2,MYD88,NFKB1,NOD2,OSMR,PSMA6,PTGS2,RELA,RICTOR,SCARF1,SERPINB2,SERPING1,STAT5A,TLR3,TLR4,TLR7,TNFAIP3,TNFAIP6,TNFRSF1B,TNIP1,WNT4,XIAP
GO.0009966	regulation of signal transduction	159	3e-08	ENSP00000006053,ENSP00000044462,ENSP00000057513,ENSP00000176183,ENSP00000180166,ENSP00000206249,ENSP00000215794,ENSP00000216455,ENSP00000216797,ENSP00000216802,ENSP00000223321,ENSP00000225245,ENSP00000225474,ENSP00000226574,ENSP00000227758,ENSP00000228606,ENSP00000230099,ENSP00000233057,ENSP00000233957,ENSP00000237289,ENSP00000239882,ENSP00000240139,ENSP00000241261,ENSP00000242351,ENSP00000244769…	ACSL5,ADAM17,ADAR,AKT1S1,APOL3,ATXN1,ATXN7,BCL2A1,BID,BIRC2,BIRC3,BST2,C1QTNF1,CARD14,CASP1,CASP10,CCBE1,CCL19,CCL3,CCL5,CD40,CDKN2D,CFLAR,CHST11,CNTN2,CSF1,CSF3,CX3CL1,CXCL10,CXCL11,CXCL9,CYLD,CYP27B1,CYP7B1,DBNL,DDX60,DHX58,DLL1,DNAJA1,DRD4,DUSP26,DUSP5,DYNLT1,EDN1,EIF2AK2,ELF1,EREG,ESR1,FAM125B,FAM59A,FGF2,FGF20,G0S2,GBP1,HIF1A,HSH2D,ICAM1,IFI6,IFNAR2,IFNB1,IFNGR2,IGF1,IL15,IL18BP,IL18R1,IL1A,…
GO.0050867	positive regulation of cell activation	36	3.12e-08	ENSP00000220751,ENSP00000221847,ENSP00000225831,ENSP00000226279,ENSP00000247668,ENSP00000248244,ENSP00000252483,ENSP00000258743,ENSP00000263056,ENSP00000263341,ENSP00000263851,ENSP00000268058,ENSP00000293272,ENSP00000294728,ENSP00000296545,ENSP00000300589,ENSP00000302665,ENSP00000305529,ENSP00000306157,ENSP00000308815,ENSP00000309576,ENSP00000339992,ENSP00000341208,ENSP00000349959,ENSP00000351789…	BLOC1S3,CCL19,CCL2,CCL5,CD274,CD38,CD40,CD47,CD83,EBI3,FLT3LG,IGF1,IL15,IL1B,IL33,IL6,IL7,IL7R,JAK2,LGALS8,MAP3K8,MYB,NOD2,PELI1,PML,PRDM1,PVRL2,RICTOR,RIPK2,SIRPG,STAT5A,TICAM1,TLR4,TNFSF13B,TRAF2,VCAM1
GO.0031324	negative regulation of cellular metabolic process	151	3.29e-08	ENSP00000044462,ENSP00000176183,ENSP00000203629,ENSP00000206249,ENSP00000216099,ENSP00000216455,ENSP00000216629,ENSP00000216797,ENSP00000216802,ENSP00000221452,ENSP00000222543,ENSP00000223321,ENSP00000225245,ENSP00000226279,ENSP00000226574,ENSP00000227758,ENSP00000228515,ENSP00000228606,ENSP00000233057,ENSP00000237289,ENSP00000241261,ENSP00000242728,ENSP00000243346,ENSP00000243440,ENSP00000244869…	ADAR,AIM2,AKT1S1,APOBEC3D,APOBEC3F,APOBEC3G,ARID5A,ASCL2,ATF5,ATXN7,BAK1,BATF3,BDKRB1,BHLHE41,BIRC2,BIRC3,BRCA2,BST2,C3,CACNA1A,CARD16,CARD17,CBX4,CCL3,CCL5,CD34,CD38,CDKN2D,CFLAR,CIITA,CREM,CSRNP2,CYLD,CYP27B1,DNAJA1,DRD4,DUSP26,DUSP5,EDN1,EDNRA,EIF2AK2,ELF3,EREG,ESR1,ETV7,FAS,FGFR1,FKBP1B,FMR1,GBP1,HIF1A,HK2,IFI16,IFI27,IFI6,IFITM3,IGF1,IL1B,IL29,IRAK2,IRAK3,IRF1,IRF2,IRF7,IRG1,ISG15,ITIH4,JAK3…
GO.0002224	toll-like receptor signaling pathway	24	3.65e-08	ENSP00000057513,ENSP00000216797,ENSP00000220751,ENSP00000222823,ENSP00000226574,ENSP00000227471,ENSP00000227758,ENSP00000248244,ENSP00000256458,ENSP00000259808,ENSP00000261233,ENSP00000261991,ENSP00000263464,ENSP00000286332,ENSP00000296795,ENSP00000300589,ENSP00000317891,ENSP00000329411,ENSP00000334052,ENSP00000351789,ENSP00000358983,ENSP00000363089,ENSP00000384273,ENSP00000401399	BIRC2,BIRC3,IRAK2,IRAK3,IRF7,LGMN,MYD88,NFKB1,NFKB2,NFKBIA,NOD1,NOD2,PELI1,RELA,RIPK1,RIPK2,RPS6KA5,TAB2,TICAM1,TLR3,TLR4,TNIP1,TNIP3,UNC93B1
GO.0051251	positive regulation of lymphocyte activation	33	4.01e-08	ENSP00000220751,ENSP00000221847,ENSP00000225831,ENSP00000226279,ENSP00000247668,ENSP00000248244,ENSP00000258743,ENSP00000263056,ENSP00000263341,ENSP00000263851,ENSP00000268058,ENSP00000293272,ENSP00000294728,ENSP00000296545,ENSP00000300589,ENSP00000302665,ENSP00000305529,ENSP00000306157,ENSP00000308815,ENSP00000309576,ENSP00000339992,ENSP00000341208,ENSP00000349959,ENSP00000351789,ENSP00000355361…	BLOC1S3,CCL19,CCL2,CCL5,CD274,CD38,CD40,CD47,CD83,EBI3,FLT3LG,IGF1,IL15,IL1B,IL6,IL7,IL7R,LGALS8,MAP3K8,MYB,NOD2,PELI1,PML,PRDM1,RICTOR,RIPK2,SIRPG,STAT5A,TICAM1,TLR4,TNFSF13B,TRAF2,VCAM1
GO.0002696	positive regulation of leukocyte activation	35	4.07e-08	ENSP00000220751,ENSP00000221847,ENSP00000225831,ENSP00000226279,ENSP00000247668,ENSP00000248244,ENSP00000252483,ENSP00000258743,ENSP00000263056,ENSP00000263341,ENSP00000263851,ENSP00000268058,ENSP00000293272,ENSP00000294728,ENSP00000296545,ENSP00000300589,ENSP00000302665,ENSP00000305529,ENSP00000306157,ENSP00000308815,ENSP00000309576,ENSP00000339992,ENSP00000341208,ENSP00000349959,ENSP00000351789…	BLOC1S3,CCL19,CCL2,CCL5,CD274,CD38,CD40,CD47,CD83,EBI3,FLT3LG,IGF1,IL15,IL1B,IL33,IL6,IL7,IL7R,LGALS8,MAP3K8,MYB,NOD2,PELI1,PML,PRDM1,PVRL2,RICTOR,RIPK2,SIRPG,STAT5A,TICAM1,TLR4,TNFSF13B,TRAF2,VCAM1
GO.0051246	regulation of protein metabolic process	160	4.07e-08	ENSP00000003302,ENSP00000044462,ENSP00000046794,ENSP00000176183,ENSP00000180166,ENSP00000203629,ENSP00000215794,ENSP00000216455,ENSP00000216629,ENSP00000216797,ENSP00000216802,ENSP00000220325,ENSP00000221847,ENSP00000222543,ENSP00000223321,ENSP00000225245,ENSP00000225474,ENSP00000226574,ENSP00000227758,ENSP00000228515,ENSP00000233057,ENSP00000237289,ENSP00000241261,ENSP00000243346,ENSP00000244869…	ADAM17,ADAR,ADC,ADCY4,AIM2,AKT1S1,ARID5A,ATF3,AUTS2,BAK1,BCL2L13,BDKRB1,BID,BIRC2,BIRC3,BST2,C1QTNF1,CARD14,CARD16,CARD17,CASP1,CASP10,CASP7,CCBE1,CCL19,CCL20,CCL3,CCL5,CCND3,CCNL1,CD3E,CD40,CDC25B,CDKN2D,CFB,CFH,CFLAR,CNTN2,CSF1,CSF3,CSRNP2,CXCL10,DBNL,DNAJA1,DRD4,DUSP26,DUSP5,EBI3,EDN1,EHD4,EIF2AK2,ENPEP,EREG,ETV6,FAM59A,FAS,FGF2,FGF20,FKBP1B,FLT3LG,FMR1,GBP1,GPR37L1,HERC5,ICAM1,IFI16,IFI27,IFI…
GO.0051247	positive regulation of protein metabolic process	106	5.15e-08	ENSP00000044462,ENSP00000046794,ENSP00000176183,ENSP00000180166,ENSP00000216455,ENSP00000216797,ENSP00000216802,ENSP00000220325,ENSP00000221847,ENSP00000223321,ENSP00000225245,ENSP00000225474,ENSP00000227758,ENSP00000233057,ENSP00000237289,ENSP00000241261,ENSP00000243346,ENSP00000244869,ENSP00000245414,ENSP00000245960,ENSP00000249075,ENSP00000256261,ENSP00000256458,ENSP00000257626,ENSP00000258743…	ADAM17,ADCY4,AIM2,ARID5A,AUTS2,BAK1,BCL2L13,BID,BIRC2,BIRC3,C1QTNF1,CARD14,CASP1,CASP10,CASP7,CCBE1,CCL19,CCL20,CCL3,CCL5,CCND3,CD3E,CD40,CDC25B,CFLAR,CNTN2,CSF1,CSF3,DBNL,DRD4,DUSP26,EBI3,EDN1,EHD4,EIF2AK2,EREG,FAM59A,FAS,FGF2,FGF20,FLT3LG,GPR37L1,ICAM1,IFI16,IFI27,IFNB1,IFNW1,IGF1,IL15,IL1A,IL1B,IL1RN,IL29,IL33,IL6,IRAK2,IRF1,JAK2,KDR,LCP2,LGALS9,LIF,MAP3K5,MAP3K8,MASTL,MID1,MYB,NBN,NFKBIA,NGF,…
GO.0070555	response to interleukin-1	19	5.48e-08	ENSP00000220751,ENSP00000225245,ENSP00000225831,ENSP00000226279,ENSP00000226574,ENSP00000256458,ENSP00000258743,ENSP00000259206,ENSP00000261233,ENSP00000261991,ENSP00000264832,ENSP00000293272,ENSP00000306512,ENSP00000338018,ENSP00000366682,ENSP00000368683,ENSP00000370253,ENSP00000384273,ENSP00000401399	CCL2,CCL3,CCL5,CD38,EDN1,HIF1A,ICAM1,IL1RN,IL6,IL8,IRAK2,IRAK3,IRG1,MYD88,NFKB1,NKX3-1,RELA,RIPK2,RPS6KA5
GO.0043281	regulation of cysteine-type endopeptidase activity involved in apoptotic process	32	5.8e-08	ENSP00000222823,ENSP00000227758,ENSP00000241261,ENSP00000247668,ENSP00000248244,ENSP00000258743,ENSP00000259808,ENSP00000263464,ENSP00000268058,ENSP00000286186,ENSP00000296795,ENSP00000298902,ENSP00000312455,ENSP00000318822,ENSP00000318883,ENSP00000337056,ENSP00000341268,ENSP00000342513,ENSP00000347858,ENSP00000347942,ENSP00000347979,ENSP00000351908,ENSP00000353878,ENSP00000358327,ENSP00000358525…	BAK1,BCL2L13,BID,BIRC2,BIRC3,CASP1,CASP10,CASP7,CDKN2D,CFLAR,FAS,IFI27,IFI6,IL6,JAK2,LGALS9,MAP3K5,NGF,NKX3-1,NOD1,PML,RET,RIPK1,SLC11A2,TICAM1,TLR3,TLR4,TNFAIP8,TNFSF10,TRADD,TRAF2,XIAP
GO.0071356	cellular response to tumor necrosis factor	21	6.79e-08	ENSP00000225245,ENSP00000225831,ENSP00000247668,ENSP00000258743,ENSP00000259808,ENSP00000260049,ENSP00000264832,ENSP00000293272,ENSP00000306512,ENSP00000309968,ENSP00000341268,ENSP00000344549,ENSP00000354394,ENSP00000357112,ENSP00000365435,ENSP00000366682,ENSP00000368683,ENSP00000370253,ENSP00000371067,ENSP00000378364,ENSP00000384273	ADAM17,AIM2,CARD14,CCL2,CCL3,CCL5,EDN1,ICAM1,IL18BP,IL6,IL8,IRG1,JAK2,NKX3-1,RELA,RIPK1,SLC11A2,STAT1,TNFRSF1B,TRADD,TRAF2
GO.0043280	positive regulation of cysteine-type endopeptidase activity involved in apoptotic process	24	8.52e-08	ENSP00000222823,ENSP00000241261,ENSP00000247668,ENSP00000248244,ENSP00000259808,ENSP00000268058,ENSP00000286186,ENSP00000296795,ENSP00000298902,ENSP00000312455,ENSP00000318822,ENSP00000318883,ENSP00000341268,ENSP00000347942,ENSP00000347979,ENSP00000351908,ENSP00000353878,ENSP00000358327,ENSP00000363089,ENSP00000370253,ENSP00000371067,ENSP00000378364,ENSP00000378856,ENSP00000410076	BAK1,BCL2L13,BID,CASP1,CASP10,CASP7,CFLAR,FAS,IFI27,JAK2,LGALS9,MAP3K5,NKX3-1,NOD1,PML,RET,RIPK1,SLC11A2,TICAM1,TLR3,TLR4,TNFSF10,TRADD,TRAF2
GO.0060548	negative regulation of cell death	78	9.06e-08	ENSP00000006053,ENSP00000044462,ENSP00000216455,ENSP00000216797,ENSP00000216802,ENSP00000220751,ENSP00000223321,ENSP00000225474,ENSP00000225831,ENSP00000226279,ENSP00000226574,ENSP00000233057,ENSP00000237289,ENSP00000241261,ENSP00000253680,ENSP00000257566,ENSP00000259206,ENSP00000261479,ENSP00000263036,ENSP00000263339,ENSP00000263341,ENSP00000263464,ENSP00000263923,ENSP00000264498,ENSP00000264832…	ADAR,AIPL1,AMBRA1,ATF5,BCL2A1,BIRC3,BTC,CACNA1A,CARD14,CBX4,CCL19,CCL2,CCL5,CD34,CD38,CDKN2D,CFLAR,CHST11,CSF3,CX3CL1,DNAJA1,EDN1,EIF2AK2,FAS,FGF2,GPR37L1,HCK,HSH2D,ICAM1,IDO1,IFI6,IFIT3,IGF1,IL1A,IL1B,IL1RN,IRF7,JAK2,JAK3,KDR,LGMN,MCL1,MSX1,MYD88,NFKB1,NFKBIA,NGF,NOD2,NPAS2,NR4A3,NUAK2,NUP62,OPTN,PIM3,PML,POU3F4,PSMA2,PSMA3,PSMA4,PSMA6,PSMB10,PSME2,RBCK1,RELA,RIPK2,SERPINB2,SOD2,STAT5A,TBX3,TNFA…
GO.2001236	regulation of extrinsic apoptotic signaling pathway	27	9.64e-08	ENSP00000006053,ENSP00000237289,ENSP00000241261,ENSP00000247668,ENSP00000263339,ENSP00000263341,ENSP00000263851,ENSP00000264832,ENSP00000268058,ENSP00000302665,ENSP00000308928,ENSP00000312455,ENSP00000318822,ENSP00000326119,ENSP00000341268,ENSP00000342513,ENSP00000343023,ENSP00000343477,ENSP00000344352,ENSP00000347942,ENSP00000348429,ENSP00000348632,ENSP00000355996,ENSP00000358022,ENSP00000362994…	ACSL5,ATF3,BID,CFLAR,CX3CL1,CYLD,FGFR1,G0S2,ICAM1,IFI6,IGF1,IL1A,IL1B,IL7,MCL1,PMAIP1,PML,RBCK1,RELA,RET,RUNX3,SP100,TNFAIP3,TNFSF10,TRADD,TRAF1,TRAF2
GO.0032652	regulation of interleukin-1 production	15	1.01e-07	ENSP00000222823,ENSP00000225245,ENSP00000227638,ENSP00000237289,ENSP00000268058,ENSP00000300589,ENSP00000308815,ENSP00000350878,ENSP00000351671,ENSP00000357112,ENSP00000357113,ENSP00000363089,ENSP00000371067,ENSP00000376849,ENSP00000410076	AIM2,CASP1,CASP5,CCL19,CCL20,CCL3,IFI16,JAK2,NOD1,NOD2,PANX1,PML,S1PR3,TLR4,TNFAIP3
GO.0044763	single-organism cellular process	485	1.37e-07	ENSP00000003302,ENSP00000044462,ENSP00000057513,ENSP00000161559,ENSP00000176183,ENSP00000203629,ENSP00000206249,ENSP00000206765,ENSP00000215794,ENSP00000216044,ENSP00000216099,ENSP00000216455,ENSP00000216797,ENSP00000216802,ENSP00000219919,ENSP00000222553,ENSP00000222823,ENSP00000223321,ENSP00000225245,ENSP00000225474,ENSP00000225831,ENSP00000225842,ENSP00000225844,ENSP00000226284,ENSP00000226317…	ABCG5,ACSL5,ADAM17,ADAP1,ADC,ADCY4,ADORA2A,AGTRAP,AIM2,AIPL1,AKAP7,AKT1S1,ALAS1,AMBRA1,ANGPTL1,ANGPTL4,ANKFY1,ANO2,APOBEC3D,APOBEC3F,APOBEC3G,APOL3,APOLD1,AQP9,AREG,ARHGAP27,ARID5A,ARL5B,ARL9,ARNTL2,ASAH2,ASCL2,ATF5,ATP10A,ATP1B2,ATXN1,ATXN7,B3GALNT1,B3GALT2,B4GALT5,BAK1,BATF2,BATF3,BCL2A1,BCL2L13,BEST3,BHLHE41,BID,BIRC2,BIRC3,BLZF1,BRIP1,BST2,BTC,BTG1,BTN3A1,BTN3A2,C17orf66,C1QTNF1,C3,C3AR1,C3or…
GO.0040017	positive regulation of locomotion	43	1.43e-07	ENSP00000006053,ENSP00000216629,ENSP00000225245,ENSP00000225831,ENSP00000226317,ENSP00000230099,ENSP00000254436,ENSP00000258743,ENSP00000261454,ENSP00000263341,ENSP00000263923,ENSP00000264498,ENSP00000264832,ENSP00000291281,ENSP00000293272,ENSP00000293778,ENSP00000295713,ENSP00000296026,ENSP00000302079,ENSP00000302234,ENSP00000302665,ENSP00000305651,ENSP00000306512,ENSP00000306884,ENSP00000308815…	ADAM17,BDKRB1,C3AR1,CCBE1,CCL11,CCL19,CCL2,CCL20,CCL3,CCL5,CCL7,CCL8,CD274,CSF1,CX3CL1,CXCL1,CXCL10,CXCL11,CXCL16,CXCL2,CXCL3,CXCL6,CXCL9,EDN1,FAM115C,FGF2,HIF1A,ICAM1,IGF1,IL1B,IL6,IL8,JAK2,KDR,NRP2,PRKD2,PROX1,PTGS2,RET,SRGAP2,SYNE1,TRIM21,TRIM38
GO.0032732	positive regulation of interleukin-1 production	12	1.48e-07	ENSP00000222823,ENSP00000225245,ENSP00000227638,ENSP00000300589,ENSP00000308815,ENSP00000351671,ENSP00000357112,ENSP00000357113,ENSP00000363089,ENSP00000371067,ENSP00000376849,ENSP00000410076	AIM2,CASP1,CASP5,CCL19,CCL20,CCL3,IFI16,JAK2,NOD1,NOD2,PANX1,TLR4
GO.0009892	negative regulation of metabolic process	161	1.56e-07	ENSP00000044462,ENSP00000176183,ENSP00000203629,ENSP00000206249,ENSP00000216099,ENSP00000216455,ENSP00000216629,ENSP00000216797,ENSP00000216802,ENSP00000221452,ENSP00000222543,ENSP00000223321,ENSP00000225245,ENSP00000226279,ENSP00000226574,ENSP00000227758,ENSP00000228515,ENSP00000228606,ENSP00000233057,ENSP00000237289,ENSP00000241261,ENSP00000242728,ENSP00000243346,ENSP00000243440,ENSP00000244869…	ADAR,ADC,AIM2,AKT1S1,ANGPTL4,APOBEC3D,APOBEC3F,APOBEC3G,ARID5A,ASCL2,ATF5,ATXN7,BAK1,BATF3,BDKRB1,BHLHE41,BIRC2,BIRC3,BRCA2,BST2,C3,CACNA1A,CARD16,CARD17,CBX4,CCL3,CCL5,CCRN4L,CD34,CD38,CDKN2D,CFLAR,CIITA,CREM,CSRNP2,CYLD,CYP27B1,DNAJA1,DRD4,DUSP26,DUSP5,EDN1,EDNRA,EIF2AK2,ELF3,EREG,ESR1,ETV7,FAS,FGFR1,FKBP1B,FMR1,GBP1,HIF1A,HK2,IFI16,IFI27,IFI6,IFIT1,IFITM3,IGF1,IL1B,IL29,IL6,IL7,IRAK2,IRAK3,IRF…
GO.0032480	negative regulation of type I interferon production	14	1.83e-07	ENSP00000221452,ENSP00000237289,ENSP00000243346,ENSP00000251642,ENSP00000262510,ENSP00000263642,ENSP00000264350,ENSP00000287156,ENSP00000308928,ENSP00000323889,ENSP00000333266,ENSP00000366682,ENSP00000368699,ENSP00000369213	CYLD,DDX58,DHX58,HERC5,IFIH1,IRG1,ISG15,NLRC5,NMI,RELB,TNFAIP3,TRIM25,UBA7,UBE2L6
GO.2001269	positive regulation of cysteine-type endopeptidase activity involved in apoptotic signaling pathway	11	1.86e-07	ENSP00000241261,ENSP00000247668,ENSP00000248244,ENSP00000259808,ENSP00000296795,ENSP00000312455,ENSP00000341268,ENSP00000347979,ENSP00000363089,ENSP00000371067,ENSP00000378856	CFLAR,FAS,JAK2,LGALS9,RIPK1,TICAM1,TLR3,TLR4,TNFSF10,TRADD,TRAF2
GO.0030335	positive regulation of cell migration	41	2.11e-07	ENSP00000006053,ENSP00000216629,ENSP00000225245,ENSP00000225831,ENSP00000226317,ENSP00000258743,ENSP00000261454,ENSP00000263341,ENSP00000263923,ENSP00000264498,ENSP00000264832,ENSP00000291281,ENSP00000293272,ENSP00000293778,ENSP00000295713,ENSP00000296026,ENSP00000302079,ENSP00000302234,ENSP00000302665,ENSP00000305651,ENSP00000306512,ENSP00000306884,ENSP00000308815,ENSP00000309968,ENSP00000327513…	ADAM17,BDKRB1,C3AR1,CCBE1,CCL11,CCL19,CCL2,CCL20,CCL3,CCL5,CCL7,CCL8,CD274,CSF1,CX3CL1,CXCL1,CXCL10,CXCL11,CXCL16,CXCL2,CXCL3,CXCL6,CXCL9,EDN1,FAM115C,FGF2,HIF1A,ICAM1,IGF1,IL1B,IL6,IL8,JAK2,KDR,NRP2,PRKD2,PROX1,PTGS2,RET,SRGAP2,SYNE1
GO.0051272	positive regulation of cellular component movement	42	2.33e-07	ENSP00000006053,ENSP00000216629,ENSP00000225245,ENSP00000225831,ENSP00000226317,ENSP00000258743,ENSP00000261454,ENSP00000263341,ENSP00000263923,ENSP00000264498,ENSP00000264832,ENSP00000291281,ENSP00000293272,ENSP00000293778,ENSP00000294489,ENSP00000295713,ENSP00000296026,ENSP00000302079,ENSP00000302234,ENSP00000302665,ENSP00000305651,ENSP00000306512,ENSP00000306884,ENSP00000308815,ENSP00000309968…	ADAM17,BDKRB1,C3AR1,CCBE1,CCL11,CCL19,CCL2,CCL20,CCL3,CCL5,CCL7,CCL8,CD274,CSF1,CX3CL1,CXCL1,CXCL10,CXCL11,CXCL16,CXCL2,CXCL3,CXCL6,CXCL9,EDN1,FAM115C,FGF2,HIF1A,ICAM1,IGF1,IL1B,IL6,IL8,JAK2,KDR,NRP2,PDPN,PRKD2,PROX1,PTGS2,RET,SRGAP2,SYNE1
GO.1901700	response to oxygen-containing compound	100	2.53e-07	ENSP00000057513,ENSP00000176183,ENSP00000180166,ENSP00000206249,ENSP00000216629,ENSP00000216797,ENSP00000219919,ENSP00000222823,ENSP00000225245,ENSP00000225474,ENSP00000225831,ENSP00000226279,ENSP00000226317,ENSP00000226574,ENSP00000227638,ENSP00000227758,ENSP00000228606,ENSP00000232564,ENSP00000237289,ENSP00000244869,ENSP00000245907,ENSP00000247668,ENSP00000248244,ENSP00000252229,ENSP00000256015…	ADAM17,ADCY4,ADPRHL2,AKAP7,AQP9,AREG,ATP2B1,BAK1,BDKRB1,BID,BIRC2,BRCA2,BTG1,C3,CASP1,CCL19,CCL2,CCL20,CCL3,CCL7,CCRN4L,CD38,CD40,CDKN2D,CMPK2,CNP,CREM,CSF3,CXCL1,CXCL11,CXCL16,CXCL2,CXCL3,CXCL6,CXCL9,CYP27B1,CYP7A1,DRD4,EDN1,EREG,ESR1,FGF2,FGF20,FGFR1,FKBP1B,GCH1,GCNT1,GJD3,GNB4,HCK,ICAM1,IDO1,IFNB1,IL15,IL18BP,IL1RN,IL6,IL8,IRAK2,IRAK3,IRG1,JAK2,JAK3,KLF9,MAP2,MAP3K5,MICB,MYH7,NFKB1,NFKB2,NFKBI…
GO.0023051	regulation of signaling	170	2.77e-07	ENSP00000006053,ENSP00000044462,ENSP00000057513,ENSP00000176183,ENSP00000180166,ENSP00000206249,ENSP00000215794,ENSP00000216455,ENSP00000216797,ENSP00000216802,ENSP00000223321,ENSP00000225245,ENSP00000225474,ENSP00000225831,ENSP00000226279,ENSP00000226574,ENSP00000227758,ENSP00000228606,ENSP00000230099,ENSP00000233057,ENSP00000233957,ENSP00000237289,ENSP00000239882,ENSP00000240139,ENSP00000241261…	ACSL5,ADAM17,ADAR,AKT1S1,APOL3,ATXN1,ATXN7,BCL2A1,BID,BIRC2,BIRC3,BST2,CARD14,CASP1,CASP10,CCBE1,CCL19,CCL2,CCL3,CCL5,CD38,CD40,CDKN2D,CFLAR,CHST11,CNTN2,CSF1,CSF3,CX3CL1,CXCL10,CXCL11,CXCL9,CYLD,CYP27B1,CYP7B1,DBNL,DDX60,DHX58,DLL1,DNAJA1,DRD4,DUSP26,DUSP5,DYNLT1,EDN1,EIF2AK2,ELF1,EREG,ESR1,FAM125B,FAM59A,FGF2,FGF20,FKBP1B,G0S2,GBP1,HIF1A,HSH2D,ICAM1,IFI6,IFNAR2,IFNB1,IFNGR2,IGF1,IL15,IL18BP,IL1…
GO.1902531	regulation of intracellular signal transduction	103	2.86e-07	ENSP00000057513,ENSP00000176183,ENSP00000180166,ENSP00000206249,ENSP00000216797,ENSP00000225245,ENSP00000225474,ENSP00000227758,ENSP00000230099,ENSP00000233057,ENSP00000233957,ENSP00000241261,ENSP00000242351,ENSP00000244869,ENSP00000245907,ENSP00000248244,ENSP00000249075,ENSP00000251642,ENSP00000252593,ENSP00000256261,ENSP00000256458,ENSP00000258743,ENSP00000259206,ENSP00000259808,ENSP00000261233…	AKT1S1,APOL3,ATF3,BCL2A1,BID,BIRC2,BIRC3,BST2,C1QTNF1,C3,CARD14,CASP1,CASP10,CCL19,CCL3,CCL5,CD3E,CD40,CDKN2D,CFLAR,CSF1,CSF3,CXCL10,CXCL11,CXCL9,CYLD,DBNL,DDX60,DHX58,DNAJA1,DRD4,DUSP26,DUSP5,EDN1,EIF2AK2,EREG,ESR1,FAM59A,FGF2,FGF20,GBP1,GPR37L1,ICAM1,IGF1,IL15,IL18R1,IL1A,IL1B,IL1RN,IL29,IL6,IRAK2,IRAK3,JAK2,KDR,LGALS9,LIF,MAP3K5,MAP3K8,MCL1,MID1,MSX1,MYD88,NFKBIA,NGEF,NGF,NKX3-1,NOD2,NUAK2,PDE…
GO.0097191	extrinsic apoptotic signaling pathway	21	3e-07	ENSP00000241261,ENSP00000247668,ENSP00000248244,ENSP00000259808,ENSP00000263339,ENSP00000263341,ENSP00000267953,ENSP00000268058,ENSP00000296795,ENSP00000302665,ENSP00000312455,ENSP00000318822,ENSP00000341268,ENSP00000353878,ENSP00000355996,ENSP00000358022,ENSP00000358525,ENSP00000363089,ENSP00000365435,ENSP00000370842,ENSP00000371067	BAK1,BCL2A1,BID,CFLAR,G0S2,IGF1,IL1A,IL1B,IL33,JAK2,MCL1,NGF,PML,RIPK1,TICAM1,TLR3,TLR4,TNFRSF1B,TNFSF10,TRADD,TRAF2
GO.0097296	activation of cysteine-type endopeptidase activity involved in apoptotic signaling pathway	10	3.33e-07	ENSP00000241261,ENSP00000247668,ENSP00000248244,ENSP00000259808,ENSP00000296795,ENSP00000312455,ENSP00000341268,ENSP00000347979,ENSP00000363089,ENSP00000371067	CFLAR,FAS,JAK2,RIPK1,TICAM1,TLR3,TLR4,TNFSF10,TRADD,TRAF2
GO.0010605	negative regulation of macromolecule metabolic process	146	3.37e-07	ENSP00000044462,ENSP00000203629,ENSP00000206249,ENSP00000216099,ENSP00000216455,ENSP00000216629,ENSP00000216797,ENSP00000216802,ENSP00000221452,ENSP00000222543,ENSP00000223321,ENSP00000225245,ENSP00000226279,ENSP00000226574,ENSP00000227758,ENSP00000228515,ENSP00000233057,ENSP00000237289,ENSP00000241261,ENSP00000242728,ENSP00000243346,ENSP00000243440,ENSP00000244869,ENSP00000245414,ENSP00000245907…	ADAR,ADC,AIM2,AKT1S1,APOBEC3D,APOBEC3F,APOBEC3G,ARID5A,ASCL2,ATF5,BAK1,BATF3,BDKRB1,BHLHE41,BIRC2,BIRC3,BRCA2,BST2,C3,CARD16,CARD17,CBX4,CCL3,CCL5,CCRN4L,CD34,CD38,CDKN2D,CFLAR,CIITA,CREM,CSRNP2,CYLD,DNAJA1,DUSP26,DUSP5,EDN1,EIF2AK2,ELF3,EREG,ESR1,ETV7,FAS,FGFR1,FKBP1B,FMR1,GBP1,IFI16,IFI27,IFI6,IFITM3,IGF1,IL1B,IL29,IL6,IRAK2,IRAK3,IRF1,IRF2,IRF7,IRG1,ISG15,ITIH4,JAK3,KIRREL,KLF5,LAG3,LIF,LMO2,L…
GO.0032270	positive regulation of cellular protein metabolic process	98	3.45e-07	ENSP00000044462,ENSP00000046794,ENSP00000176183,ENSP00000180166,ENSP00000216455,ENSP00000216797,ENSP00000216802,ENSP00000220325,ENSP00000223321,ENSP00000225245,ENSP00000225474,ENSP00000227758,ENSP00000233057,ENSP00000237289,ENSP00000241261,ENSP00000243346,ENSP00000244869,ENSP00000245960,ENSP00000249075,ENSP00000256261,ENSP00000256458,ENSP00000258743,ENSP00000259206,ENSP00000259808,ENSP00000261454…	ADAM17,ADCY4,AIM2,ARID5A,AUTS2,BAK1,BCL2L13,BID,BIRC2,BIRC3,C1QTNF1,CARD14,CASP1,CASP10,CASP7,CCBE1,CCL19,CCL3,CCL5,CCND3,CD3E,CD40,CDC25B,CFLAR,CNTN2,CSF1,CSF3,DBNL,DRD4,DUSP26,EDN1,EHD4,EIF2AK2,EREG,FAM59A,FAS,FGF2,FGF20,FLT3LG,GPR37L1,ICAM1,IFI16,IFI27,IFNB1,IFNW1,IGF1,IL15,IL1A,IL1B,IL1RN,IL29,IL33,IL6,IRAK2,JAK2,KDR,LCP2,LGALS9,LIF,MAP3K5,MAP3K8,MASTL,MID1,MYB,NBN,NFKBIA,NGF,NKX3-1,NMI,NOD2,…
GO.0052548	regulation of endopeptidase activity	43	3.73e-07	ENSP00000222543,ENSP00000222823,ENSP00000227758,ENSP00000241261,ENSP00000245907,ENSP00000247668,ENSP00000248244,ENSP00000252593,ENSP00000258743,ENSP00000259808,ENSP00000263464,ENSP00000266041,ENSP00000268058,ENSP00000278407,ENSP00000286186,ENSP00000296795,ENSP00000298902,ENSP00000299502,ENSP00000312455,ENSP00000318822,ENSP00000318883,ENSP00000337056,ENSP00000341268,ENSP00000342513,ENSP00000345395…	AIM2,BAK1,BCL2L13,BID,BIRC2,BIRC3,BST2,C3,CARD16,CARD17,CASP1,CASP10,CASP7,CDKN2D,CFLAR,FAS,IFI16,IFI27,IFI6,IL6,ITIH4,JAK2,LGALS9,MAP3K5,NGF,NKX3-1,NOD1,PAPLN,PML,RET,RIPK1,SERPINB2,SERPING1,SLC11A2,TFPI2,TICAM1,TLR3,TLR4,TNFAIP8,TNFSF10,TRADD,TRAF2,XIAP
GO.0071347	cellular response to interleukin-1	15	4.34e-07	ENSP00000225245,ENSP00000225831,ENSP00000226574,ENSP00000256458,ENSP00000258743,ENSP00000261233,ENSP00000261991,ENSP00000264832,ENSP00000293272,ENSP00000306512,ENSP00000338018,ENSP00000366682,ENSP00000368683,ENSP00000370253,ENSP00000384273	CCL2,CCL3,CCL5,EDN1,HIF1A,ICAM1,IL6,IL8,IRAK2,IRAK3,IRG1,NFKB1,NKX3-1,RELA,RPS6KA5
GO.0043330	response to exogenous dsRNA	14	4.66e-07	ENSP00000216797,ENSP00000220751,ENSP00000242351,ENSP00000248244,ENSP00000261233,ENSP00000296795,ENSP00000300589,ENSP00000331288,ENSP00000354394,ENSP00000359339,ENSP00000360869,ENSP00000369213,ENSP00000369578,ENSP00000369581	DDX58,IFIT1,IFNB1,IFNW1,IRAK3,MB21D1,NFKBIA,NOD2,RIPK2,STAT1,TICAM1,TLR3,TMEM173,ZC3HAV1
GO.0043066	negative regulation of apoptotic process	72	4.84e-07	ENSP00000006053,ENSP00000044462,ENSP00000216455,ENSP00000216797,ENSP00000216802,ENSP00000220751,ENSP00000223321,ENSP00000225831,ENSP00000226279,ENSP00000226574,ENSP00000227758,ENSP00000233057,ENSP00000237289,ENSP00000241261,ENSP00000253680,ENSP00000257566,ENSP00000259206,ENSP00000261479,ENSP00000263036,ENSP00000263339,ENSP00000263341,ENSP00000263464,ENSP00000263923,ENSP00000264832,ENSP00000267953…	ADAR,AIPL1,AMBRA1,ATF5,BCL2A1,BIRC2,BIRC3,BTC,CACNA1A,CARD14,CBX4,CCL19,CCL2,CCL5,CD38,CDKN2D,CFLAR,CHST11,CX3CL1,DNAJA1,EDN1,EIF2AK2,FAS,HCK,HSH2D,ICAM1,IDO1,IFI6,IFIT3,IGF1,IL1A,IL1B,IL1RN,IRF7,JAK2,JAK3,KDR,LGMN,MCL1,MSX1,MYD88,NFKB1,NFKBIA,NGF,NOD2,NR4A3,NUAK2,NUP62,OPTN,PIM3,PML,POU3F4,PSMA2,PSMA3,PSMA4,PSMA6,PSMB10,PSME2,RELA,RIPK2,SERPINB2,SOD2,STAT5A,TBX3,TNFAIP3,TNFAIP8,TNFRSF6B,TNFSF10,…
GO.0045824	negative regulation of innate immune response	12	5.05e-07	ENSP00000237289,ENSP00000243346,ENSP00000251642,ENSP00000257604,ENSP00000261233,ENSP00000262510,ENSP00000278407,ENSP00000357113,ENSP00000357459,ENSP00000366005,ENSP00000366682,ENSP00000399168	ADAR,DHX58,HLA-A,HLA-B,IFI16,IRAK3,IRG1,NLRC5,NMI,SERPING1,TNFAIP3,TRAFD1
GO.0050863	regulation of T cell activation	33	5.3e-07	ENSP00000203629,ENSP00000220751,ENSP00000221847,ENSP00000225831,ENSP00000245414,ENSP00000247668,ENSP00000258743,ENSP00000263056,ENSP00000263341,ENSP00000263851,ENSP00000268058,ENSP00000293272,ENSP00000294728,ENSP00000296545,ENSP00000300589,ENSP00000302665,ENSP00000305529,ENSP00000306157,ENSP00000308815,ENSP00000308928,ENSP00000309576,ENSP00000329991,ENSP00000339992,ENSP00000341208,ENSP00000349959…	CCL19,CCL2,CCL5,CD274,CD47,CD83,CYLD,EBI3,IDO1,IFNB1,IGF1,IL15,IL1B,IL29,IL6,IL7,IL7R,IRF1,JAK3,LAG3,LGALS8,MAP3K8,MYB,NOD2,PELI1,PML,RICTOR,RIPK2,SIRPG,STAT5A,TNFSF13B,TRAF2,VCAM1
GO.0050729	positive regulation of inflammatory response	19	5.35e-07	ENSP00000006053,ENSP00000225245,ENSP00000245907,ENSP00000258743,ENSP00000263341,ENSP00000274276,ENSP00000293272,ENSP00000296545,ENSP00000296795,ENSP00000300589,ENSP00000317891,ENSP00000341208,ENSP00000355361,ENSP00000356438,ENSP00000363089,ENSP00000370034,ENSP00000370842,ENSP00000371067,ENSP00000430505	C3,CCL3,CCL5,CD47,CX3CL1,IDO1,IL15,IL1B,IL33,IL6,JAK2,NOD2,OSMR,PTGS2,STAT5A,TLR3,TLR4,TLR7,TNIP1
GO.0045765	regulation of angiogenesis	29	5.68e-07	ENSP00000006053,ENSP00000225831,ENSP00000237289,ENSP00000245907,ENSP00000249075,ENSP00000256015,ENSP00000258743,ENSP00000263339,ENSP00000263341,ENSP00000263923,ENSP00000264498,ENSP00000268058,ENSP00000280193,ENSP00000291281,ENSP00000293272,ENSP00000296754,ENSP00000301455,ENSP00000302079,ENSP00000302234,ENSP00000305651,ENSP00000306512,ENSP00000310036,ENSP00000338018,ENSP00000343023,ENSP00000347495…	ANGPTL4,BTG1,C3,C3AR1,CCBE1,CCL11,CCL2,CCL5,CD34,CX3CL1,CXCL10,ERAP1,FGF2,HIF1A,IL1A,IL1B,IL6,IL8,KDR,LIF,PML,PRKD2,PTGS2,RAPGEF3,SP100,STAT1,TNFAIP3,VEGFC,WARS
GO.0043069	negative regulation of programmed cell death	72	6.11e-07	ENSP00000006053,ENSP00000044462,ENSP00000216455,ENSP00000216797,ENSP00000216802,ENSP00000220751,ENSP00000223321,ENSP00000225831,ENSP00000226279,ENSP00000226574,ENSP00000233057,ENSP00000237289,ENSP00000241261,ENSP00000253680,ENSP00000257566,ENSP00000259206,ENSP00000261479,ENSP00000263036,ENSP00000263339,ENSP00000263341,ENSP00000263464,ENSP00000263923,ENSP00000264832,ENSP00000267953,ENSP00000268058…	ADAR,AIPL1,AMBRA1,ATF5,BCL2A1,BIRC3,BTC,CACNA1A,CARD14,CBX4,CCL19,CCL2,CCL5,CD38,CDKN2D,CFLAR,CHST11,CX3CL1,DNAJA1,EDN1,EIF2AK2,FAS,HCK,HSH2D,ICAM1,IDO1,IFI6,IFIT3,IGF1,IL1A,IL1B,IL1RN,IRF7,JAK2,JAK3,KDR,LGMN,MCL1,MSX1,MYD88,NFKB1,NFKBIA,NGF,NOD2,NR4A3,NUAK2,NUP62,OPTN,PIM3,PML,POU3F4,PSMA2,PSMA3,PSMA4,PSMA6,PSMB10,PSME2,RBCK1,RELA,RIPK2,SERPINB2,SOD2,STAT5A,TBX3,TNFAIP3,TNFAIP8,TNFRSF6B,TNFSF10,…
GO.0051241	negative regulation of multicellular organismal process	79	6.14e-07	ENSP00000006053,ENSP00000173229,ENSP00000203629,ENSP00000216797,ENSP00000221452,ENSP00000225245,ENSP00000225831,ENSP00000226279,ENSP00000226574,ENSP00000237289,ENSP00000243346,ENSP00000245414,ENSP00000249075,ENSP00000251642,ENSP00000252593,ENSP00000258743,ENSP00000260645,ENSP00000261233,ENSP00000261991,ENSP00000262510,ENSP00000263341,ENSP00000263642,ENSP00000264051,ENSP00000264350,ENSP00000264487…	ABCG5,AREG,ASCL2,BRCA2,BST2,C1QTNF1,CCL2,CCL3,CCRN4L,CD274,CD34,CD38,CD83,CIITA,CNTN2,CX3CL1,CXCL10,DDX58,DHX58,DYNLT1,EDN1,FAM101A,FGF2,FGFR1,FKBP1B,GBP1,GPR37L1,GUCY1A3,HERC5,HIF1A,IDO1,IFIH1,IFNB1,IGF1,IL1B,IL29,IL33,IL6,IRAK3,IRF1,IRG1,ISG15,JAK2,JAK3,LAG3,LGMN,LIF,MCC,NFKB1,NFKBIA,NGEF,NKX3-1,NLRC5,NMI,NOD2,NTN1,PDCD1LG2,PDE4B,PML,PTGS2,RELB,RORB,RPS6KA5,SERPINB2,SERPING1,SP100,SRGAP2,STAT1,…
GO.0034142	toll-like receptor 4 signaling pathway	20	6.2e-07	ENSP00000057513,ENSP00000216797,ENSP00000220751,ENSP00000222823,ENSP00000226574,ENSP00000227758,ENSP00000248244,ENSP00000256458,ENSP00000259808,ENSP00000261991,ENSP00000263464,ENSP00000286332,ENSP00000296795,ENSP00000300589,ENSP00000329411,ENSP00000351789,ENSP00000358983,ENSP00000363089,ENSP00000384273,ENSP00000401399	BIRC2,BIRC3,IRAK2,IRF7,MYD88,NFKB1,NFKB2,NFKBIA,NOD1,NOD2,PELI1,RELA,RIPK1,RIPK2,RPS6KA5,TAB2,TICAM1,TLR3,TLR4,TNIP3
GO.0034110	regulation of homotypic cell-cell adhesion	34	6.96e-07	ENSP00000203629,ENSP00000220751,ENSP00000221847,ENSP00000225831,ENSP00000245414,ENSP00000247668,ENSP00000258743,ENSP00000263056,ENSP00000263341,ENSP00000263851,ENSP00000268058,ENSP00000293272,ENSP00000294728,ENSP00000296545,ENSP00000300589,ENSP00000302665,ENSP00000305529,ENSP00000306157,ENSP00000308815,ENSP00000308928,ENSP00000309576,ENSP00000329991,ENSP00000339992,ENSP00000340864,ENSP00000341208…	C1QTNF1,CCL19,CCL2,CCL5,CD274,CD47,CD83,CYLD,EBI3,IDO1,IFNB1,IGF1,IL15,IL1B,IL29,IL6,IL7,IL7R,IRF1,JAK3,LAG3,LGALS8,MAP3K8,MYB,NOD2,PELI1,PML,RICTOR,RIPK2,SIRPG,STAT5A,TNFSF13B,TRAF2,VCAM1
GO.0043331	response to dsRNA	17	6.97e-07	ENSP00000216797,ENSP00000220751,ENSP00000242351,ENSP00000248244,ENSP00000261233,ENSP00000296795,ENSP00000300589,ENSP00000326119,ENSP00000331288,ENSP00000351789,ENSP00000354394,ENSP00000357459,ENSP00000359339,ENSP00000360869,ENSP00000369213,ENSP00000369578,ENSP00000369581	ADAR,DDX58,IFIT1,IFNB1,IFNW1,IRAK3,MB21D1,NFKBIA,NOD2,PELI1,PMAIP1,RIPK2,STAT1,TICAM1,TLR3,TMEM173,ZC3HAV1
GO.0060759	regulation of response to cytokine stimulus	22	6.97e-07	ENSP00000215794,ENSP00000220751,ENSP00000247668,ENSP00000256458,ENSP00000259206,ENSP00000261233,ENSP00000262510,ENSP00000290219,ENSP00000293272,ENSP00000315768,ENSP00000327513,ENSP00000329411,ENSP00000329418,ENSP00000338018,ENSP00000343957,ENSP00000353512,ENSP00000354394,ENSP00000357459,ENSP00000360215,ENSP00000368683,ENSP00000369581,ENSP00000371067	ADAR,CCL5,CSF1,EDN1,HIF1A,IFNAR2,IFNB1,IFNGR2,IL1RN,IRAK2,IRAK3,IRF7,JAK2,NLRC5,PARP9,RIPK2,SOCS1,STAT1,STAT2,TRAF2,USP18,ZBP1
GO.0002756	MyD88-independent toll-like receptor signaling pathway	18	7.58e-07	ENSP00000057513,ENSP00000216797,ENSP00000220751,ENSP00000222823,ENSP00000226574,ENSP00000227758,ENSP00000248244,ENSP00000256458,ENSP00000259808,ENSP00000261991,ENSP00000263464,ENSP00000286332,ENSP00000296795,ENSP00000300589,ENSP00000329411,ENSP00000358983,ENSP00000363089,ENSP00000384273	BIRC2,BIRC3,IRAK2,IRF7,NFKB1,NFKB2,NFKBIA,NOD1,NOD2,RELA,RIPK1,RIPK2,RPS6KA5,TAB2,TICAM1,TLR3,TLR4,TNIP3
GO.1903706	regulation of hemopoiesis	38	8.16e-07	ENSP00000216797,ENSP00000220751,ENSP00000225245,ENSP00000225474,ENSP00000233057,ENSP00000245414,ENSP00000249075,ENSP00000258743,ENSP00000259808,ENSP00000263341,ENSP00000263851,ENSP00000263923,ENSP00000268058,ENSP00000272369,ENSP00000293272,ENSP00000296545,ENSP00000296795,ENSP00000306157,ENSP00000308815,ENSP00000308928,ENSP00000319914,ENSP00000327513,ENSP00000329411,ENSP00000329991,ENSP00000338018…	C8orf4,CCL19,CCL3,CCL5,CD83,CSF1,CSF3,CYLD,DLL1,EIF2AK2,FAS,FLT3LG,HIF1A,HLA-B,IFNB1,IL15,IL1B,IL29,IL6,IL7,IL7R,IRF1,IRF7,ISG15,JAK3,KDR,LIF,MEIS1,MYB,NFKBIA,PML,PRDM1,RIPK1,RIPK2,STAT5A,TLR3,TLR4,TWIST2
GO.1901342	regulation of vasculature development	30	8.21e-07	ENSP00000006053,ENSP00000225831,ENSP00000237289,ENSP00000245907,ENSP00000249075,ENSP00000256015,ENSP00000258743,ENSP00000263339,ENSP00000263341,ENSP00000263923,ENSP00000264498,ENSP00000268058,ENSP00000280193,ENSP00000290167,ENSP00000291281,ENSP00000293272,ENSP00000296754,ENSP00000301455,ENSP00000302079,ENSP00000302234,ENSP00000305651,ENSP00000306512,ENSP00000310036,ENSP00000338018,ENSP00000343023…	ANGPTL4,BTG1,C3,C3AR1,CCBE1,CCL11,CCL2,CCL5,CD34,CX3CL1,CXCL10,ERAP1,FGF2,HIF1A,IL1A,IL1B,IL6,IL8,KDR,LIF,PML,PRKD2,PTGS2,RAPGEF3,SP100,STAT1,TNFAIP3,VEGFC,WARS,WNT4
GO.0032651	regulation of interleukin-1 beta production	13	8.23e-07	ENSP00000222823,ENSP00000225245,ENSP00000227638,ENSP00000237289,ENSP00000268058,ENSP00000300589,ENSP00000308815,ENSP00000350878,ENSP00000357112,ENSP00000357113,ENSP00000371067,ENSP00000376849,ENSP00000410076	AIM2,CASP1,CASP5,CCL19,CCL3,IFI16,JAK2,NOD1,NOD2,PANX1,PML,S1PR3,TNFAIP3
GO.0030155	regulation of cell adhesion	55	8.44e-07	ENSP00000006053,ENSP00000203629,ENSP00000220751,ENSP00000221847,ENSP00000225831,ENSP00000245414,ENSP00000247668,ENSP00000256261,ENSP00000258743,ENSP00000259206,ENSP00000263056,ENSP00000263341,ENSP00000263851,ENSP00000263923,ENSP00000264832,ENSP00000268058,ENSP00000280193,ENSP00000290167,ENSP00000291281,ENSP00000293272,ENSP00000294728,ENSP00000296545,ENSP00000300589,ENSP00000302665,ENSP00000305529…	C1QTNF1,CCL19,CCL2,CCL5,CD274,CD47,CD83,CSF1,CX3CL1,CYLD,CYTH1,DLL1,DUSP26,EBI3,GBP1,ICAM1,IDO1,IFNB1,IGF1,IL15,IL1B,IL1RN,IL29,IL6,IL7,IL7R,IL8,IRF1,JAK2,JAK3,JAM2,KDR,LAG3,LAMA1,LGALS8,MAP3K8,MYB,MYO10,NINJ1,NOD2,PELI1,PML,PRKD2,PTN,RET,RICTOR,RIPK2,RND1,SIRPG,STAT5A,TNFSF13B,TRAF2,VCAM1,VEGFC,WNT4
GO.0002520	immune system development	56	9.22e-07	ENSP00000221452,ENSP00000225474,ENSP00000233957,ENSP00000237289,ENSP00000243440,ENSP00000245414,ENSP00000245907,ENSP00000257818,ENSP00000258743,ENSP00000263035,ENSP00000263851,ENSP00000263923,ENSP00000264346,ENSP00000265433,ENSP00000268058,ENSP00000272369,ENSP00000290167,ENSP00000294728,ENSP00000296545,ENSP00000298048,ENSP00000301887,ENSP00000302079,ENSP00000306157,ENSP00000308815,ENSP00000309560…	ADAM17,ADAR,BAK1,BATF2,BATF3,BRCA2,C17orf66,C3,C3AR1,CCL19,CD34,CD3E,CSF1,CSF3,CTNNBL1,DHTKD1,DLL1,ETV6,FAM115C,FAS,FLT3LG,HERC6,HIF1A,IFI16,IFNB1,IFNW1,IL15,IL18R1,IL6,IL7,IL7R,IRF1,IRG1,JAK2,JAK3,KDR,LGALS8,LMO2,MEIS1,MELK,MT1G,MYB,NBN,NFKB2,PML,RELB,RET,RHOH,RSAD2,RUNX3,SAMD9L,SLC11A2,STAT5A,TNFAIP3,VCAM1,WNT4
GO.0044699	single-organism process	499	9.24e-07	ENSP00000003302,ENSP00000044462,ENSP00000057513,ENSP00000161559,ENSP00000176183,ENSP00000203629,ENSP00000206249,ENSP00000206765,ENSP00000215794,ENSP00000215906,ENSP00000216044,ENSP00000216099,ENSP00000216455,ENSP00000216797,ENSP00000216802,ENSP00000220325,ENSP00000222543,ENSP00000222553,ENSP00000222823,ENSP00000223321,ENSP00000225245,ENSP00000225474,ENSP00000225831,ENSP00000225842,ENSP00000225844…	ABCG5,ACSL5,ADAM17,ADAP1,ADC,ADCY4,ADORA2A,AGTRAP,AIM2,AKAP7,AKT1S1,ALAS1,AMBRA1,ANGPTL1,ANGPTL4,ANKFY1,ANO2,APOBEC3D,APOBEC3F,APOBEC3G,APOL2,APOL3,APOL4,APOL6,APOLD1,APOO,AREG,ARHGAP27,ARID5A,ARL5B,ARL9,ARNTL2,ASAH2,ASPHD2,ATF5,ATP10A,ATP13A3,ATP1B2,ATXN1,ATXN7,AUTS2,B4GALT5,BAK1,BATF2,BATF3,BCL2A1,BCL2L13,BEST3,BID,BIRC3,BLZF1,BRIP1,BST2,BTN3A1,BTN3A2,C17orf66,C1QTNF1,C3,C3orf38,C6orf58,C8orf4,…
GO.0032647	regulation of interferon-alpha production	9	9.25e-07	ENSP00000220751,ENSP00000242351,ENSP00000243346,ENSP00000263642,ENSP00000296795,ENSP00000329411,ENSP00000363089,ENSP00000369213,ENSP00000370034	DDX58,IFIH1,IRF7,NMI,RIPK2,TLR3,TLR4,TLR7,ZC3HAV1
GO.0050920	regulation of chemotaxis	24	9.89e-07	ENSP00000006053,ENSP00000225245,ENSP00000226317,ENSP00000258743,ENSP00000263341,ENSP00000263923,ENSP00000264498,ENSP00000280193,ENSP00000291281,ENSP00000293272,ENSP00000296026,ENSP00000300589,ENSP00000302079,ENSP00000305651,ENSP00000306512,ENSP00000306884,ENSP00000308815,ENSP00000309968,ENSP00000327513,ENSP00000354901,ENSP00000367832,ENSP00000368683,ENSP00000379110,ENSP00000427279	ADAM17,C3AR1,CCL19,CCL3,CCL5,CCL7,CSF1,CX3CL1,CXCL1,CXCL10,CXCL11,CXCL2,CXCL3,CXCL6,CXCL9,EDN1,FGF2,IL1B,IL6,IL8,KDR,NOD2,PRKD2,VEGFC
GO.0043085	positive regulation of catalytic activity	103	1e-06	ENSP00000044462,ENSP00000046794,ENSP00000176183,ENSP00000206249,ENSP00000216455,ENSP00000216802,ENSP00000220751,ENSP00000223321,ENSP00000225245,ENSP00000228606,ENSP00000233057,ENSP00000241261,ENSP00000244869,ENSP00000245960,ENSP00000247668,ENSP00000248244,ENSP00000250111,ENSP00000251507,ENSP00000256015,ENSP00000256458,ENSP00000259206,ENSP00000259808,ENSP00000261439,ENSP00000261454,ENSP00000261479…	ADAM17,ADAP1,ADC,ADCY4,ADORA2A,AIM2,AMBRA1,ARHGAP27,ATP1B2,BAK1,BCL2L13,BID,BTG1,CARD14,CASP1,CASP10,CASP7,CCL11,CCL19,CCL3,CCL5,CCL8,CCND3,CD40,CDC25B,CDKL5,CFLAR,CSF1,CXCL1,CYP27B1,CYTH1,DBNL,DENND2D,DENND3,DENND5A,DOCK4,DRD4,EDN1,EDNRA,EIF2AK2,EREG,ESR1,FAS,FGD6,FGF2,FGFR1,GCH1,GNA15,GPR133,HIF1A,ICAM1,IFI16,IFI27,IL1B,IL1RN,IRAK2,JAK2,LCP2,LGALS9,MAP3K5,MAP3K8,MASTL,NBN,NGEF,NGF,NKX3-1,NOD2,P…
GO.0022407	regulation of cell-cell adhesion	39	1.02e-06	ENSP00000006053,ENSP00000203629,ENSP00000220751,ENSP00000221847,ENSP00000225831,ENSP00000245414,ENSP00000247668,ENSP00000258743,ENSP00000259206,ENSP00000263056,ENSP00000263341,ENSP00000263851,ENSP00000268058,ENSP00000290167,ENSP00000293272,ENSP00000294728,ENSP00000296545,ENSP00000300589,ENSP00000302665,ENSP00000305529,ENSP00000306157,ENSP00000308815,ENSP00000308928,ENSP00000309576,ENSP00000329991…	C1QTNF1,CCL19,CCL2,CCL5,CD274,CD47,CD83,CX3CL1,CYLD,EBI3,IDO1,IFNB1,IGF1,IL15,IL1B,IL1RN,IL29,IL6,IL7,IL7R,IRF1,JAK2,JAK3,LAG3,LGALS8,MAP3K8,MYB,MYO10,NOD2,PELI1,PML,RICTOR,RIPK2,SIRPG,STAT5A,TNFSF13B,TRAF2,VCAM1,WNT4
GO.0034138	toll-like receptor 3 signaling pathway	18	1.08e-06	ENSP00000216797,ENSP00000220751,ENSP00000222823,ENSP00000226574,ENSP00000227471,ENSP00000227758,ENSP00000248244,ENSP00000256458,ENSP00000259808,ENSP00000261991,ENSP00000263464,ENSP00000286332,ENSP00000296795,ENSP00000300589,ENSP00000329411,ENSP00000358983,ENSP00000363089,ENSP00000384273	BIRC2,BIRC3,IRAK2,IRF7,NFKB1,NFKB2,NFKBIA,NOD1,NOD2,RELA,RIPK1,RIPK2,RPS6KA5,TAB2,TICAM1,TLR3,TLR4,UNC93B1
GO.0001775	cell activation	58	1.09e-06	ENSP00000220751,ENSP00000221452,ENSP00000221847,ENSP00000225245,ENSP00000233957,ENSP00000243440,ENSP00000245414,ENSP00000248244,ENSP00000252229,ENSP00000252593,ENSP00000253680,ENSP00000258743,ENSP00000262958,ENSP00000263851,ENSP00000264832,ENSP00000265171,ENSP00000265433,ENSP00000278407,ENSP00000280193,ENSP00000289361,ENSP00000290167,ENSP00000293272,ENSP00000294728,ENSP00000296545,ENSP00000301887…	ADAM17,APOLD1,BAK1,BATF2,BATF3,BLOC1S3,BST2,BTN3A1,CCL19,CCL3,CCL5,CCND3,CD40,CD7,CSF1,CXCL10,EBI3,EDN1,EGF,ELF4,FAS,FKBP1B,FLT3LG,GNA15,HSH2D,ICAM1,IFNB1,IFNW1,IGF1,IL15,IL18R1,IL6,IL7,IL7R,IL8,IRF1,JAK3,LGALS8,MICB,MT1G,MYB,NBN,NFKB2,PLSCR1,PSMB10,RAPGEF3,RELB,RIPK2,RSAD2,SERPING1,SH2D1B,STAT5A,STX11,TICAM1,TLR7,VCAM1,VEGFC,WNT4
GO.0002699	positive regulation of immune effector process	24	1.09e-06	ENSP00000203629,ENSP00000220751,ENSP00000225831,ENSP00000242351,ENSP00000245907,ENSP00000247668,ENSP00000251642,ENSP00000252483,ENSP00000258743,ENSP00000263341,ENSP00000268058,ENSP00000300589,ENSP00000303920,ENSP00000308815,ENSP00000333329,ENSP00000339992,ENSP00000341208,ENSP00000356906,ENSP00000361359,ENSP00000363089,ENSP00000370842,ENSP00000371471,ENSP00000377344,ENSP00000378856	C3,CCL19,CCL2,CD40,DDX60,DHX58,IL1B,IL33,IL6,LAG3,LGALS9,MYB,MZB1,NOD2,PML,PVRL2,RIPK2,RSAD2,SH2D1B,STAT5A,TLR4,TRAF2,USP17L2,ZC3HAV1
GO.0032268	regulation of cellular protein metabolic process	146	1.09e-06	ENSP00000003302,ENSP00000044462,ENSP00000046794,ENSP00000176183,ENSP00000180166,ENSP00000215794,ENSP00000216455,ENSP00000216629,ENSP00000216797,ENSP00000216802,ENSP00000220325,ENSP00000222543,ENSP00000223321,ENSP00000225245,ENSP00000225474,ENSP00000226574,ENSP00000227758,ENSP00000228515,ENSP00000233057,ENSP00000237289,ENSP00000241261,ENSP00000243346,ENSP00000244869,ENSP00000245960,ENSP00000249075…	ADAM17,ADAR,ADCY4,AIM2,AKT1S1,ARID5A,ATF3,AUTS2,BAK1,BCL2L13,BDKRB1,BID,BIRC2,BIRC3,BST2,C1QTNF1,CARD14,CARD16,CARD17,CASP1,CASP10,CASP7,CCBE1,CCL19,CCL3,CCL5,CCND3,CCNL1,CD3E,CD40,CDC25B,CDKN2D,CFLAR,CNTN2,CSF1,CSF3,CSRNP2,CXCL10,DBNL,DNAJA1,DRD4,DUSP26,DUSP5,EDN1,EHD4,EIF2AK2,EREG,ETV6,FAM59A,FAS,FGF2,FGF20,FKBP1B,FLT3LG,FMR1,GBP1,GPR37L1,HERC5,ICAM1,IFI16,IFI27,IFI6,IFNB1,IFNW1,IGF1,IL15,IL1A,…
GO.0032648	regulation of interferon-beta production	13	1.09e-06	ENSP00000220751,ENSP00000221452,ENSP00000230099,ENSP00000242351,ENSP00000243346,ENSP00000245414,ENSP00000248244,ENSP00000263642,ENSP00000296795,ENSP00000329411,ENSP00000363089,ENSP00000369213,ENSP00000370034	DDX58,IFIH1,IRF1,IRF7,NMI,RELB,RIPK2,TICAM1,TLR3,TLR4,TLR7,TRIM38,ZC3HAV1
GO.0051336	regulation of hydrolase activity	94	1.09e-06	ENSP00000206249,ENSP00000222543,ENSP00000222823,ENSP00000227758,ENSP00000228515,ENSP00000228928,ENSP00000233057,ENSP00000241261,ENSP00000245907,ENSP00000247668,ENSP00000248244,ENSP00000250111,ENSP00000251507,ENSP00000252593,ENSP00000258743,ENSP00000259808,ENSP00000261439,ENSP00000262585,ENSP00000262958,ENSP00000263464,ENSP00000264051,ENSP00000264498,ENSP00000264832,ENSP00000265846,ENSP00000266041…	ADAP1,ADCY4,AIM2,ANGPTL4,ARHGAP27,ATP1B2,BAK1,BCL2L13,BID,BIRC2,BIRC3,BST2,C3,CARD16,CARD17,CASP1,CASP10,CASP7,CCL11,CCL19,CCL5,CD40,CDKL5,CDKN2D,CFLAR,CSRNP2,CYTH1,DENND2D,DENND3,DENND5A,DOCK4,DYNLT1,EDNRA,EIF2AK2,ESR1,FAS,FGD6,FGF2,FGFR1,FKBP1B,GNA15,ICAM1,IFI16,IFI27,IFI6,IFIT1,IL6,ITIH4,JAK2,LGALS9,MAP3K5,MASTL,NGEF,NGF,NKX3-1,NOD1,OAS1,OAS3,PAPLN,PLSCR1,PML,PPP2R2A,PPP4R4,PRKD2,PTGIR,PTX3,RA…
GO.0046649	lymphocyte activation	38	1.17e-06	ENSP00000220751,ENSP00000221452,ENSP00000221847,ENSP00000233957,ENSP00000245414,ENSP00000252229,ENSP00000252593,ENSP00000253680,ENSP00000258743,ENSP00000263851,ENSP00000264832,ENSP00000265433,ENSP00000289361,ENSP00000290167,ENSP00000294728,ENSP00000296545,ENSP00000306157,ENSP00000308815,ENSP00000309576,ENSP00000309968,ENSP00000311280,ENSP00000312027,ENSP00000339992,ENSP00000341208,ENSP00000347979…	ADAM17,BAK1,BST2,BTN3A1,CCL19,CCND3,CD40,CD7,EBI3,ELF4,FAS,FKBP1B,FLT3LG,HSH2D,ICAM1,IFNB1,IFNW1,IL15,IL18R1,IL6,IL7,IL7R,IRF1,JAK3,LGALS8,MICB,MYB,NBN,PSMB10,RELB,RHOH,RIPK2,RSAD2,STAT5A,STX11,TLR4,VCAM1,WNT4
GO.0001959	regulation of cytokine-mediated signaling pathway	21	1.21e-06	ENSP00000215794,ENSP00000220751,ENSP00000247668,ENSP00000256458,ENSP00000259206,ENSP00000261233,ENSP00000262510,ENSP00000290219,ENSP00000293272,ENSP00000315768,ENSP00000327513,ENSP00000329411,ENSP00000329418,ENSP00000338018,ENSP00000343957,ENSP00000354394,ENSP00000357459,ENSP00000360215,ENSP00000368683,ENSP00000369581,ENSP00000371067	ADAR,CCL5,CSF1,EDN1,HIF1A,IFNAR2,IFNB1,IFNGR2,IL1RN,IRAK2,IRAK3,IRF7,JAK2,NLRC5,RIPK2,SOCS1,STAT1,STAT2,TRAF2,USP18,ZBP1
GO.0040012	regulation of locomotion	62	1.22e-06	ENSP00000006053,ENSP00000173229,ENSP00000216629,ENSP00000225245,ENSP00000226317,ENSP00000230099,ENSP00000252483,ENSP00000252593,ENSP00000254436,ENSP00000258743,ENSP00000259206,ENSP00000261454,ENSP00000263341,ENSP00000263923,ENSP00000264498,ENSP00000264832,ENSP00000290167,ENSP00000291281,ENSP00000293272,ENSP00000293778,ENSP00000295713,ENSP00000295927,ENSP00000296026,ENSP00000300589,ENSP00000302079…	ADAM17,BDKRB1,BST2,C3AR1,CCBE1,CCL11,CCL19,CCL20,CCL3,CCL5,CCL7,CCL8,CD274,CSF1,CX3CL1,CXCL1,CXCL10,CXCL11,CXCL16,CXCL2,CXCL3,CXCL6,CXCL9,DDX58,EDN1,FAM115C,FGF2,HIF1A,ICAM1,IFITM1,IFITM2,IFITM3,IGF1,IL1B,IL1RN,IL33,IL6,IL8,JAK2,KDR,LAMA1,MCC,NOD2,NRP2,NTN1,PRKD2,PROX1,PTGS2,PTX3,PVRL2,RAP2C,RET,SGK1,SP100,SPATA13,SRGAP2,SYNE1,TRIM21,TRIM38,TRIM5,USP17L2,WNT4
GO.1903555	regulation of tumor necrosis factor superfamily cytokine production	19	1.23e-06	ENSP00000220751,ENSP00000222823,ENSP00000225245,ENSP00000225831,ENSP00000237289,ENSP00000248244,ENSP00000259808,ENSP00000261233,ENSP00000263932,ENSP00000268058,ENSP00000296795,ENSP00000300589,ENSP00000308815,ENSP00000310036,ENSP00000362174,ENSP00000363089,ENSP00000370989,ENSP00000371067,ENSP00000405176	CCL19,CCL2,CCL3,CD274,CD34,IRAK3,JAK2,NOD1,NOD2,PML,RIPK1,RIPK2,TICAM1,TLR3,TLR4,TNFAIP3,TNFRSF8,TWIST2,ZC3H12A
GO.0001816	cytokine production	21	1.4e-06	ENSP00000046794,ENSP00000222823,ENSP00000263036,ENSP00000263341,ENSP00000289361,ENSP00000300589,ENSP00000305161,ENSP00000308815,ENSP00000331288,ENSP00000338018,ENSP00000343477,ENSP00000348751,ENSP00000350878,ENSP00000356438,ENSP00000357112,ENSP00000362555,ENSP00000363089,ENSP00000380073,ENSP00000410076,ENSP00000421848,ENSP00000430505	AIM2,BTN3A1,BTN3A2,CASP1,CCL19,HIF1A,IDO1,IL1B,IRF9,LCP2,NOD1,NOD2,OPTN,PTGS2,RNF19B,RUNX3,S1PR3,TLR4,TMEM173,TNFAIP8,TRIM56
GO.0080090	regulation of primary metabolic process	287	1.44e-06	ENSP00000003302,ENSP00000012134,ENSP00000044462,ENSP00000046794,ENSP00000176183,ENSP00000180166,ENSP00000203629,ENSP00000206249,ENSP00000215794,ENSP00000216044,ENSP00000216099,ENSP00000216455,ENSP00000216629,ENSP00000216797,ENSP00000216802,ENSP00000220325,ENSP00000220751,ENSP00000221452,ENSP00000221847,ENSP00000222543,ENSP00000222553,ENSP00000223321,ENSP00000225245,ENSP00000225474,ENSP00000226279…	ADAM17,ADAR,ADC,ADCY4,ADORA2A,AIM2,AIPL1,AKT1S1,AMBRA1,APOBEC3D,APOBEC3F,APOBEC3G,AREG,ARNTL2,ASCL2,ATF5,ATXN7,AUTS2,BAK1,BATF2,BATF3,BAZ1A,BCL2L13,BDKRB1,BHLHE22,BHLHE41,BID,BIRC2,BIRC3,BLZF1,BRIP1,BST2,BTG1,C1QTNF1,C3AR1,CARD14,CARD16,CARD17,CASP1,CASP10,CASP7,CBX4,CCBE1,CCL19,CCL20,CCL3,CCL5,CCND3,CCNL1,CCRN4L,CD38,CD3E,CD40,CDC25B,CDKN2D,CFB,CFH,CFLAR,CIITA,CNTN2,CSF1,CSF3,CXCL10,CXCL11,CXCL9…
GO.2000026	regulation of multicellular organismal development	108	1.52e-06	ENSP00000006053,ENSP00000173229,ENSP00000180166,ENSP00000206249,ENSP00000216797,ENSP00000220751,ENSP00000225245,ENSP00000225474,ENSP00000225831,ENSP00000228606,ENSP00000233057,ENSP00000237289,ENSP00000244769,ENSP00000245414,ENSP00000245907,ENSP00000249075,ENSP00000249440,ENSP00000256015,ENSP00000257566,ENSP00000258743,ENSP00000259206,ENSP00000259808,ENSP00000261233,ENSP00000261454,ENSP00000263071…	ANGPTL4,APOLD1,ASCL2,ATXN1,BRCA2,BTG1,C3,C3AR1,C8orf4,CACNA1A,CCBE1,CCL11,CCL19,CCL2,CCL3,CCL5,CCRN4L,CD34,CD3E,CD40,CD83,CDKL5,CNTN2,CSF1,CSF3,CX3CL1,CXCL10,CYLD,CYP27B1,DLL1,DYNLT1,EDN1,EGF,EIF2AK2,ERAP1,ESR1,FAM101A,FAS,FGF2,FGF20,FKBP1B,FLT3LG,GPR37L1,HIF1A,HLA-B,HOXD3,IDO1,IFNB1,IGF1,IL15,IL1A,IL1B,IL1RN,IL29,IL6,IL7,IL7R,IL8,IRAK3,IRF1,IRF7,ISG15,JAK3,JPH2,LAMA1,LIF,LRRN3,LRRTM2,MAFF,MSX1,M…
GO.0031663	lipopolysaccharide-mediated signaling pathway	11	1.56e-06	ENSP00000216797,ENSP00000220751,ENSP00000225245,ENSP00000225831,ENSP00000248244,ENSP00000256458,ENSP00000263341,ENSP00000293272,ENSP00000354394,ENSP00000363089,ENSP00000365012	CCL2,CCL3,CCL5,HCK,IL1B,IRAK2,NFKBIA,RIPK2,STAT1,TICAM1,TLR4
GO.0007159	leukocyte cell-cell adhesion	33	1.68e-06	ENSP00000220751,ENSP00000221452,ENSP00000221847,ENSP00000233957,ENSP00000245414,ENSP00000252229,ENSP00000253680,ENSP00000258743,ENSP00000263341,ENSP00000263851,ENSP00000264832,ENSP00000289361,ENSP00000290167,ENSP00000293272,ENSP00000294728,ENSP00000296545,ENSP00000306157,ENSP00000308815,ENSP00000309968,ENSP00000311280,ENSP00000312027,ENSP00000317891,ENSP00000341208,ENSP00000347979,ENSP00000351314…	ADAM17,BTN3A1,CCL19,CCL5,CCND3,CD7,EBI3,ELF4,FAS,FKBP1B,GCNT1,HSH2D,ICAM1,IFNB1,IFNW1,IL15,IL18R1,IL1B,IL6,IL7,IL7R,IRF1,MICB,PSMB10,RELB,RHOH,RIPK2,RSAD2,STAT5A,STX11,TNIP1,VCAM1,WNT4
GO.0045862	positive regulation of proteolysis	40	1.68e-06	ENSP00000044462,ENSP00000216455,ENSP00000216802,ENSP00000222823,ENSP00000223321,ENSP00000241261,ENSP00000245907,ENSP00000247668,ENSP00000248244,ENSP00000259808,ENSP00000261479,ENSP00000263341,ENSP00000265171,ENSP00000268058,ENSP00000286186,ENSP00000296795,ENSP00000298902,ENSP00000312455,ENSP00000318822,ENSP00000318883,ENSP00000330633,ENSP00000341268,ENSP00000347942,ENSP00000347979,ENSP00000351314…	AIM2,BAK1,BCL2L13,BID,C3,CASP1,CASP10,CASP7,CCBE1,CFLAR,CNTN2,EGF,FAS,IFI16,IFI27,IL1B,IL33,JAK2,LGALS9,MAP3K5,NKX3-1,NOD1,NUB1,PML,PSMA2,PSMA3,PSMA4,PSMA6,PSMB10,PSME2,RET,RIPK1,SLC11A2,TICAM1,TLR3,TLR4,TNFRSF1B,TNFSF10,TRADD,TRAF2
GO.0032663	regulation of interleukin-2 production	14	1.69e-06	ENSP00000203629,ENSP00000220751,ENSP00000237289,ENSP00000247668,ENSP00000263339,ENSP00000263341,ENSP00000291281,ENSP00000300589,ENSP00000310036,ENSP00000332116,ENSP00000341208,ENSP00000354566,ENSP00000359504,ENSP00000368450	CD34,CD3E,CD83,GBP1,IL1A,IL1B,LAG3,NOD2,PDE4B,PRKD2,RIPK2,STAT5A,TNFAIP3,TRAF2
GO.2001233	regulation of apoptotic signaling pathway	42	1.69e-06	ENSP00000006053,ENSP00000237289,ENSP00000240139,ENSP00000241261,ENSP00000247668,ENSP00000248244,ENSP00000263339,ENSP00000263341,ENSP00000263851,ENSP00000264832,ENSP00000267953,ENSP00000268058,ENSP00000290167,ENSP00000296795,ENSP00000302665,ENSP00000308928,ENSP00000311360,ENSP00000312455,ENSP00000318822,ENSP00000326119,ENSP00000337056,ENSP00000338018,ENSP00000341268,ENSP00000342513,ENSP00000343023…	ACSL5,ATF3,BCL2A1,BID,CDKN2D,CFLAR,CX3CL1,CYLD,FGFR1,G0S2,HIF1A,ICAM1,IFI6,IFNB1,IGF1,IL1A,IL1B,IL7,JAK2,LGALS9,MCL1,MSX1,NKX3-1,PMAIP1,PML,PPP3CC,RAD9A,RBCK1,RELA,RET,RUNX3,SOD2,SP100,TICAM1,TLR3,TLR4,TNFAIP3,TNFSF10,TRADD,TRAF1,TRAF2,WNT4
GO.0048585	negative regulation of response to stimulus	96	1.85e-06	ENSP00000006053,ENSP00000044462,ENSP00000057513,ENSP00000206249,ENSP00000216455,ENSP00000216797,ENSP00000216802,ENSP00000223321,ENSP00000225831,ENSP00000226574,ENSP00000230099,ENSP00000233057,ENSP00000237289,ENSP00000239882,ENSP00000243346,ENSP00000243347,ENSP00000244769,ENSP00000249075,ENSP00000251642,ENSP00000252229,ENSP00000252593,ENSP00000256261,ENSP00000257604,ENSP00000259206,ENSP00000260049…	ADAM17,ADAR,AKT1S1,ATF3,ATXN1,ATXN7,BCL2A1,BST2,C1QTNF1,CCL2,CCL5,CD34,CD3E,CDKN2D,CFLAR,CHST11,CX3CL1,CYLD,CYP7B1,DHX58,DNAJA1,DUSP26,DUSP5,EDN1,EGF,EIF2AK2,ELF1,ESR1,FGF2,FKBP1B,GBP1,HLA-A,HLA-B,ICAM1,IFI16,IFI6,IFIT1,IFNB1,IGF1,IL18BP,IL1A,IL1B,IL1RN,IL29,IL33,IL7,IL7R,IL8,IRAK3,IRG1,JAK3,KIAA0226,LGALS9,LGMN,LIF,MCC,MCL1,MICB,MZB1,NFKB1,NFKBIA,NKX3-1,NLRC5,NMI,NOD2,NUAK2,NUP62,OPTN,PHACTR4,PI…
GO.0035666	TRIF-dependent toll-like receptor signaling pathway	17	2.21e-06	ENSP00000216797,ENSP00000220751,ENSP00000222823,ENSP00000226574,ENSP00000227758,ENSP00000248244,ENSP00000256458,ENSP00000259808,ENSP00000261991,ENSP00000263464,ENSP00000286332,ENSP00000296795,ENSP00000300589,ENSP00000329411,ENSP00000358983,ENSP00000363089,ENSP00000384273	BIRC2,BIRC3,IRAK2,IRF7,NFKB1,NFKB2,NFKBIA,NOD1,NOD2,RELA,RIPK1,RIPK2,RPS6KA5,TAB2,TICAM1,TLR3,TLR4
GO.0030162	regulation of proteolysis	65	2.25e-06	ENSP00000003302,ENSP00000044462,ENSP00000215794,ENSP00000216455,ENSP00000216802,ENSP00000222543,ENSP00000222823,ENSP00000223321,ENSP00000227758,ENSP00000241261,ENSP00000247668,ENSP00000248244,ENSP00000252593,ENSP00000254436,ENSP00000257626,ENSP00000258743,ENSP00000259808,ENSP00000261479,ENSP00000262384,ENSP00000263341,ENSP00000263464,ENSP00000265171,ENSP00000266041,ENSP00000278407,ENSP00000286186…	AIM2,BAK1,BCL2L13,BID,BIRC2,BIRC3,BST2,CARD16,CARD17,CASP1,CASP10,CASP7,CCBE1,CDKN2D,CFB,CFH,CFLAR,CNTN2,EGF,FAS,IFI16,IFI27,IFI6,IL1B,IL33,IL6,ITIH4,JAK2,LGALS9,MAP3K5,N4BP1,NGF,NKX3-1,NOD1,NUB1,PAPLN,PION,PSMA2,PSMA3,PSMA4,PSMA6,PSMB10,PSME2,RET,RIPK1,SERPINB2,SERPING1,SLC11A2,TFPI2,TICAM1,TLR3,TLR4,TNFAIP8,TNFRSF1B,TNFSF10,TRADD,TRAF2,TRIM21,USP17L2,USP18,USP28,USP41,USP42,USP49,XIAP
GO.0032731	positive regulation of interleukin-1 beta production	10	2.27e-06	ENSP00000222823,ENSP00000225245,ENSP00000227638,ENSP00000300589,ENSP00000308815,ENSP00000357112,ENSP00000357113,ENSP00000371067,ENSP00000376849,ENSP00000410076	AIM2,CASP1,CASP5,CCL19,CCL3,IFI16,JAK2,NOD1,NOD2,PANX1
GO.0032946	positive regulation of mononuclear cell proliferation	20	2.52e-06	ENSP00000220751,ENSP00000221847,ENSP00000226279,ENSP00000248244,ENSP00000258743,ENSP00000263341,ENSP00000263851,ENSP00000293272,ENSP00000294728,ENSP00000296545,ENSP00000302665,ENSP00000308815,ENSP00000327513,ENSP00000341208,ENSP00000351789,ENSP00000361359,ENSP00000363089,ENSP00000365048,ENSP00000370989,ENSP00000380855	CCL19,CCL5,CD274,CD38,CD40,CSF1,EBI3,IGF1,IL15,IL1B,IL6,IL7,PDCD1LG2,PELI1,RIPK2,STAT5A,TICAM1,TLR4,TNFSF13B,VCAM1
GO.0050870	positive regulation of T cell activation	25	2.64e-06	ENSP00000220751,ENSP00000221847,ENSP00000225831,ENSP00000247668,ENSP00000258743,ENSP00000263056,ENSP00000263341,ENSP00000263851,ENSP00000268058,ENSP00000293272,ENSP00000294728,ENSP00000296545,ENSP00000300589,ENSP00000302665,ENSP00000305529,ENSP00000306157,ENSP00000308815,ENSP00000309576,ENSP00000339992,ENSP00000341208,ENSP00000349959,ENSP00000355361,ENSP00000365048,ENSP00000368450,ENSP00000370989	CCL19,CCL2,CCL5,CD274,CD47,CD83,EBI3,IGF1,IL15,IL1B,IL6,IL7,IL7R,LGALS8,MAP3K8,MYB,NOD2,PML,RICTOR,RIPK2,SIRPG,STAT5A,TNFSF13B,TRAF2,VCAM1
GO.0014070	response to organic cyclic compound	67	2.73e-06	ENSP00000176183,ENSP00000206249,ENSP00000216797,ENSP00000219919,ENSP00000220751,ENSP00000222553,ENSP00000225245,ENSP00000225842,ENSP00000226279,ENSP00000226574,ENSP00000227638,ENSP00000227758,ENSP00000228606,ENSP00000242351,ENSP00000245907,ENSP00000248244,ENSP00000258743,ENSP00000259206,ENSP00000261173,ENSP00000261233,ENSP00000262209,ENSP00000264170,ENSP00000264487,ENSP00000264832,ENSP00000265372…	ADAR,AKAP7,AQP9,AREG,ATP2B1,BAK1,BID,BIRC2,BRCA2,C3,CASP1,CCL1,CCL3,CD38,CD83,CDKN2D,CHRNB1,CREM,CXCL10,CYP27B1,CYP7A1,DDX58,DRD4,EDN1,ESR1,FAS,FKBP1B,GUCY1A3,ICAM1,IFIT1,IFNB1,IFNW1,IL15,IL1RN,IL6,IRAK3,IRG1,JAK2,KLF9,KYNU,MAP2,MB21D1,NAMPT,NFKB1,NFKBIA,NKX3-1,NOD2,NR4A3,PANX1,PDE4B,PELI1,PMAIP1,PPP2R2A,PTGS2,PTN,RAPGEF3,RELA,RIPK2,RORB,SOCS1,SSTR2,SSTR5,TICAM1,TLR3,TMEM173,TRPA1,ZC3HAV1
GO.0010646	regulation of cell communication	172	2.78e-06	ENSP00000006053,ENSP00000044462,ENSP00000057513,ENSP00000176183,ENSP00000180166,ENSP00000206249,ENSP00000215794,ENSP00000216455,ENSP00000216797,ENSP00000216802,ENSP00000223321,ENSP00000225245,ENSP00000225474,ENSP00000225831,ENSP00000226279,ENSP00000226574,ENSP00000227758,ENSP00000228606,ENSP00000230099,ENSP00000233057,ENSP00000233957,ENSP00000237289,ENSP00000239882,ENSP00000240139,ENSP00000241261…	ACSL5,ADAM17,ADAR,AKT1S1,AMBRA1,APOL3,ATXN1,ATXN7,BCL2A1,BID,BIRC2,BIRC3,BST2,CARD14,CASP1,CASP10,CCBE1,CCL19,CCL2,CCL3,CCL5,CD38,CD40,CDKN2D,CFLAR,CHST11,CNTN2,CSF1,CSF3,CX3CL1,CXCL10,CXCL11,CXCL9,CYLD,CYP27B1,CYP7B1,DBNL,DDX60,DHX58,DLL1,DNAJA1,DRD4,DUSP26,DUSP5,DYNLT1,EDN1,EIF2AK2,ELF1,EREG,ESR1,FAM125B,FAM59A,FGF2,FGF20,FKBP1B,G0S2,GBP1,HIF1A,HSH2D,ICAM1,IFI6,IFNAR2,IFNB1,IFNGR2,IGF1,IL15,IL1…
GO.0071396	cellular response to lipid	40	2.81e-06	ENSP00000057513,ENSP00000206249,ENSP00000216797,ENSP00000220751,ENSP00000225245,ENSP00000225474,ENSP00000225831,ENSP00000226574,ENSP00000237289,ENSP00000248244,ENSP00000256458,ENSP00000256722,ENSP00000261173,ENSP00000264832,ENSP00000293272,ENSP00000293778,ENSP00000293897,ENSP00000296545,ENSP00000301645,ENSP00000305651,ENSP00000306512,ENSP00000332116,ENSP00000333122,ENSP00000341170,ENSP00000347942…	ATP2B1,CCL2,CCL20,CCL3,CCL5,CD40,CMPK2,CSF3,CXCL10,CXCL16,CYP7A1,EDN1,ESR1,HCK,ICAM1,IFNB1,IL15,IL8,IRAK2,IRG1,JAK2,KLF9,NFKB1,NFKBIA,NKX3-1,NR4A3,PDE4B,PTN,RELA,RET,RIPK2,SSTR2,SSTR5,STAT1,TICAM1,TLR4,TNFAIP3,TNFRSF1B,TNIP3,ZC3H12A
GO.0002768	immune response-regulating cell surface receptor signaling pathway	41	3.13e-06	ENSP00000044462,ENSP00000046794,ENSP00000180166,ENSP00000216455,ENSP00000216797,ENSP00000216802,ENSP00000220751,ENSP00000221452,ENSP00000223321,ENSP00000226279,ENSP00000226574,ENSP00000244869,ENSP00000252229,ENSP00000261479,ENSP00000261991,ENSP00000263341,ENSP00000264498,ENSP00000265171,ENSP00000271450,ENSP00000286332,ENSP00000289361,ENSP00000290246,ENSP00000291281,ENSP00000302079,ENSP00000332116…	AKT1S1,BTC,BTN3A1,C3AR1,CD38,CD3E,CD40,EGF,ELMO2,EREG,FCGR2A,FGF2,FGF20,FGFR1,FYB,HCK,IL1B,LCP2,MICB,MOV10,MYO10,NFKB1,NFKB2,NFKBIA,PDE4B,PRKD2,PSMA2,PSMA3,PSMA4,PSMA6,PSMB10,PSME2,RBCK1,RELA,RELB,RICTOR,RIPK2,RPS6KA5,TAB2,THEMIS2,WIPF3
GO.0097300	programmed necrotic cell death	11	3.28e-06	ENSP00000227758,ENSP00000241261,ENSP00000247668,ENSP00000263464,ENSP00000296795,ENSP00000308351,ENSP00000312455,ENSP00000341268,ENSP00000347979,ENSP00000351908,ENSP00000410076	BIRC2,BIRC3,CASP1,CFLAR,FAS,MAP3K5,MLKL,TLR3,TNFSF10,TRADD,TRAF2
GO.0044092	negative regulation of molecular function	83	3.31e-06	ENSP00000044462,ENSP00000176183,ENSP00000206249,ENSP00000216455,ENSP00000216797,ENSP00000216802,ENSP00000222543,ENSP00000223321,ENSP00000226574,ENSP00000227758,ENSP00000228515,ENSP00000228606,ENSP00000237289,ENSP00000241261,ENSP00000242351,ENSP00000245907,ENSP00000247668,ENSP00000252593,ENSP00000254436,ENSP00000256261,ENSP00000256458,ENSP00000258743,ENSP00000259206,ENSP00000259808,ENSP00000260049…	ADAR,AIM2,AKT1S1,ANGPTL4,BIRC2,BIRC3,BST2,C3,CARD16,CARD17,CCL5,CDKN2D,CFLAR,CSRNP2,CYLD,CYP27B1,DNAJA1,DRD4,DUSP26,DUSP5,ESR1,FAM115C,FAS,FKBP1B,IFI16,IFI6,IFIT1,IFIT2,IL18BP,IL1B,IL1RN,IL6,IL7,IRAK2,IRAK3,IRG1,ITIH4,JAK2,KIAA0226,MASTL,MSX1,NFKB1,NFKBIA,NGF,NKX3-1,NLRC5,NOD2,NUP62,PAPLN,PARP10,PDE6H,PELI1,PHACTR1,PML,PPP4R4,PROX1,PSMA2,PSMA3,PSMA4,PSMA6,PSMB10,PSME2,PTN,PTX3,RBCK1,RHOH,RIPK1,SE…
GO.0032655	regulation of interleukin-12 production	13	3.33e-06	ENSP00000220751,ENSP00000226574,ENSP00000245414,ENSP00000261233,ENSP00000296795,ENSP00000300589,ENSP00000308815,ENSP00000361359,ENSP00000363089,ENSP00000384273,ENSP00000391676,ENSP00000399168,ENSP00000430505	CCL19,CD40,HLA-B,IDO1,IRAK3,IRF1,JAK3,NFKB1,NOD2,RELA,RIPK2,TLR3,TLR4
GO.0019222	regulation of metabolic process	325	3.36e-06	ENSP00000003302,ENSP00000012134,ENSP00000044462,ENSP00000046794,ENSP00000176183,ENSP00000180166,ENSP00000203629,ENSP00000206249,ENSP00000215794,ENSP00000216044,ENSP00000216099,ENSP00000216455,ENSP00000216629,ENSP00000216797,ENSP00000216802,ENSP00000220325,ENSP00000220751,ENSP00000221452,ENSP00000221847,ENSP00000222543,ENSP00000222553,ENSP00000223321,ENSP00000225245,ENSP00000225474,ENSP00000225831…	ADAM17,ADAP1,ADC,ADCY4,ADORA2A,AIM2,AIPL1,AKT1S1,AMBRA1,ANGPTL4,APOBEC3D,APOBEC3F,APOBEC3G,AREG,ARHGAP27,ARNTL2,ASCL2,ATF5,ATP1B2,ATXN7,AUTS2,BAK1,BATF2,BATF3,BAZ1A,BCL2L13,BDKRB1,BHLHE22,BHLHE41,BID,BIRC3,BLZF1,BRIP1,BST2,BTG1,C3AR1,CACNA1A,CARD14,CARD16,CARD17,CASP10,CASP7,CBX4,CCBE1,CCL11,CCL19,CCL2,CCL20,CCL3,CCL5,CCL8,CCND3,CCNL1,CCRN4L,CD34,CD38,CD3E,CD40,CDC25B,CDKL5,CDKN2D,CFB,CFH,CFLAR,C…
GO.0032680	regulation of tumor necrosis factor production	18	3.64e-06	ENSP00000220751,ENSP00000222823,ENSP00000225245,ENSP00000225831,ENSP00000237289,ENSP00000248244,ENSP00000259808,ENSP00000261233,ENSP00000263932,ENSP00000268058,ENSP00000296795,ENSP00000300589,ENSP00000308815,ENSP00000310036,ENSP00000362174,ENSP00000363089,ENSP00000371067,ENSP00000405176	CCL19,CCL2,CCL3,CD34,IRAK3,JAK2,NOD1,NOD2,PML,RIPK1,RIPK2,TICAM1,TLR3,TLR4,TNFAIP3,TNFRSF8,TWIST2,ZC3H12A
GO.0030334	regulation of cell migration	55	3.9e-06	ENSP00000006053,ENSP00000173229,ENSP00000216629,ENSP00000225245,ENSP00000226317,ENSP00000252593,ENSP00000258743,ENSP00000259206,ENSP00000261454,ENSP00000263341,ENSP00000263923,ENSP00000264498,ENSP00000264832,ENSP00000290167,ENSP00000291281,ENSP00000293272,ENSP00000293778,ENSP00000295713,ENSP00000296026,ENSP00000300589,ENSP00000302079,ENSP00000302234,ENSP00000302665,ENSP00000305651,ENSP00000306512…	ADAM17,BDKRB1,BST2,C3AR1,CCBE1,CCL11,CCL19,CCL20,CCL3,CCL5,CCL7,CCL8,CD274,CSF1,CX3CL1,CXCL1,CXCL10,CXCL11,CXCL16,CXCL2,CXCL3,CXCL6,CXCL9,DDX58,EDN1,FAM115C,FGF2,HIF1A,ICAM1,IFITM1,IGF1,IL1B,IL1RN,IL33,IL6,IL8,JAK2,KDR,LAMA1,MCC,NOD2,NRP2,NTN1,PRKD2,PROX1,PTGS2,RAP2C,RET,SGK1,SP100,SPATA13,SRGAP2,SYNE1,USP17L2,WNT4
GO.0050777	negative regulation of immune response	20	3.9e-06	ENSP00000237289,ENSP00000243346,ENSP00000251642,ENSP00000252593,ENSP00000257604,ENSP00000261233,ENSP00000262510,ENSP00000278407,ENSP00000300589,ENSP00000306157,ENSP00000329991,ENSP00000357113,ENSP00000357459,ENSP00000366005,ENSP00000366682,ENSP00000369581,ENSP00000370842,ENSP00000378856,ENSP00000391676,ENSP00000399168	ADAR,BST2,DHX58,HLA-A,HLA-B,IFI16,IFNB1,IL29,IL33,IL7R,IRAK3,IRG1,JAK3,LGALS9,NLRC5,NMI,NOD2,SERPING1,TNFAIP3,TRAFD1
GO.0050794	regulation of cellular process	435	4.21e-06	ENSP00000003302,ENSP00000012134,ENSP00000044462,ENSP00000046794,ENSP00000057513,ENSP00000161559,ENSP00000173229,ENSP00000176183,ENSP00000203629,ENSP00000206249,ENSP00000215794,ENSP00000216044,ENSP00000216099,ENSP00000216455,ENSP00000216797,ENSP00000216802,ENSP00000220325,ENSP00000220751,ENSP00000221452,ENSP00000221847,ENSP00000222543,ENSP00000222553,ENSP00000223321,ENSP00000225245,ENSP00000225474…	ACSL4,ACSL5,ADAM17,ADAP1,ADC,ADORA2A,AGTRAP,AIM2,AIPL1,AKAP7,AKT1S1,ALCAM,ANGPTL1,ANKFY1,APOBEC3B,APOBEC3D,APOBEC3F,APOBEC3G,APOL3,APOLD1,AREG,ARHGAP27,ARL5B,ARL9,ARNTL2,ASAH2,ATP10A,ATP1B2,ATXN7,AUTS2,BAK1,BATF2,BATF3,BAZ1A,BCL2A1,BCL2L13,BHLHE22,BHLHE41,BID,BIRC3,BLOC1S3,BLZF1,BRIP1,BST2,BTG1,BTG3,BTN3A1,C3,CARD14,CARD16,CARD17,CARD6,CASP10,CASP5,CASP7,CBX4,CCBE1,CCL1,CCL11,CCL13,CCL19,CCL2,CCL…
GO.0045766	positive regulation of angiogenesis	20	4.5e-06	ENSP00000006053,ENSP00000245907,ENSP00000256015,ENSP00000263339,ENSP00000263341,ENSP00000263923,ENSP00000264498,ENSP00000280193,ENSP00000291281,ENSP00000293272,ENSP00000296754,ENSP00000301455,ENSP00000302079,ENSP00000302234,ENSP00000306512,ENSP00000310036,ENSP00000338018,ENSP00000356438,ENSP00000373864,ENSP00000404464	ANGPTL4,BTG1,C3,C3AR1,CCBE1,CCL11,CCL5,CD34,CX3CL1,ERAP1,FGF2,HIF1A,IL1A,IL1B,IL8,KDR,PRKD2,PTGS2,RAPGEF3,VEGFC
GO.0032727	positive regulation of interferon-alpha production	8	4.61e-06	ENSP00000220751,ENSP00000242351,ENSP00000263642,ENSP00000296795,ENSP00000329411,ENSP00000363089,ENSP00000369213,ENSP00000370034	DDX58,IFIH1,IRF7,RIPK2,TLR3,TLR4,TLR7,ZC3HAV1
GO.0032728	positive regulation of interferon-beta production	10	5.18e-06	ENSP00000220751,ENSP00000242351,ENSP00000245414,ENSP00000248244,ENSP00000263642,ENSP00000296795,ENSP00000329411,ENSP00000363089,ENSP00000369213,ENSP00000370034	DDX58,IFIH1,IRF1,IRF7,RIPK2,TICAM1,TLR3,TLR4,TLR7,ZC3HAV1
GO.0035458	cellular response to interferon-beta	7	5.93e-06	ENSP00000245414,ENSP00000331288,ENSP00000354394,ENSP00000357112,ENSP00000366682,ENSP00000369581,ENSP00000393953	AIM2,IFNB1,IRF1,IRG1,PNPT1,STAT1,TMEM173
GO.0002753	cytoplasmic pattern recognition receptor signaling pathway	11	6.45e-06	ENSP00000216797,ENSP00000222823,ENSP00000237289,ENSP00000256458,ENSP00000263642,ENSP00000286332,ENSP00000300589,ENSP00000308928,ENSP00000329411,ENSP00000369213,ENSP00000384273	CYLD,DDX58,IFIH1,IRAK2,IRF7,NFKBIA,NOD1,NOD2,RELA,TAB2,TNFAIP3
GO.0002831	regulation of response to biotic stimulus	29	6.85e-06	ENSP00000216099,ENSP00000227758,ENSP00000230099,ENSP00000233057,ENSP00000237289,ENSP00000251642,ENSP00000252229,ENSP00000252483,ENSP00000263464,ENSP00000264350,ENSP00000265113,ENSP00000268058,ENSP00000296545,ENSP00000300589,ENSP00000309749,ENSP00000315768,ENSP00000331288,ENSP00000333329,ENSP00000357112,ENSP00000357750,ENSP00000358092,ENSP00000359339,ENSP00000360869,ENSP00000365012,ENSP00000366682…	AIM2,APOBEC3D,APOBEC3F,APOBEC3G,BIRC2,BIRC3,DDX58,DDX60,DHX58,EIF2AK2,HCK,HERC5,IFIT1,IL15,IRG1,MB21D1,MICB,NOD2,PML,PRDM1,PVRL2,SLC1A3,STAT2,TMEM173,TNFAIP3,TRAF3IP2,TRIM38,TRIM5,USP17L2
GO.0045785	positive regulation of cell adhesion	37	6.92e-06	ENSP00000006053,ENSP00000220751,ENSP00000221847,ENSP00000225831,ENSP00000247668,ENSP00000256261,ENSP00000258743,ENSP00000263056,ENSP00000263341,ENSP00000263851,ENSP00000263923,ENSP00000268058,ENSP00000280193,ENSP00000290167,ENSP00000291281,ENSP00000293272,ENSP00000294728,ENSP00000296545,ENSP00000300589,ENSP00000302665,ENSP00000305529,ENSP00000306157,ENSP00000308815,ENSP00000309576,ENSP00000327513…	CCL19,CCL2,CCL5,CD274,CD47,CD83,CSF1,CX3CL1,DUSP26,EBI3,IGF1,IL15,IL1B,IL6,IL7,IL7R,JAK2,KDR,LGALS8,MAP3K8,MYB,MYO10,NINJ1,NOD2,PML,PRKD2,PTN,RET,RICTOR,RIPK2,SIRPG,STAT5A,TNFSF13B,TRAF2,VCAM1,VEGFC,WNT4
GO.0032675	regulation of interleukin-6 production	18	7e-06	ENSP00000220751,ENSP00000222823,ENSP00000237289,ENSP00000244869,ENSP00000248244,ENSP00000258743,ENSP00000261233,ENSP00000263341,ENSP00000296795,ENSP00000300589,ENSP00000362174,ENSP00000363089,ENSP00000369213,ENSP00000370034,ENSP00000370842,ENSP00000378856,ENSP00000399168,ENSP00000401399	DDX58,EREG,HLA-B,IL1B,IL33,IL6,IRAK3,LGALS9,MYD88,NOD1,NOD2,RIPK2,TICAM1,TLR3,TLR4,TLR7,TNFAIP3,ZC3H12A
GO.0016477	cell migration	63	7.05e-06	ENSP00000161559,ENSP00000173229,ENSP00000216629,ENSP00000225245,ENSP00000225831,ENSP00000225842,ENSP00000225844,ENSP00000226317,ENSP00000250111,ENSP00000256015,ENSP00000258743,ENSP00000261454,ENSP00000263341,ENSP00000263923,ENSP00000264498,ENSP00000264832,ENSP00000265162,ENSP00000268058,ENSP00000280193,ENSP00000285850,ENSP00000290246,ENSP00000293272,ENSP00000294728,ENSP00000295713,ENSP00000296026…	ADAM17,ATP1B2,BDKRB1,BTG1,CCL1,CCL13,CCL19,CCL2,CCL20,CCL3,CCL3L3,CCL4L2,CCL5,CCL7,CCL8,CD34,CD47,CDKL5,CEACAM1,CNTN2,CXCL1,CXCL10,CXCL11,CXCL2,CXCL3,CXCL6,CXCL9,DNER,DOCK4,ELMO2,ENPEP,FGF2,FMNL3,GCNT1,HCK,HIF1A,ICAM1,IL1B,IL6,IL8,JAK2,JAK3,JAM2,KDR,MMP1,NTN1,PARP9,PAX3,PDE4B,PHACTR4,PML,POU3F2,PROX1,PSTPIP2,SIRPA,SIRPG,SLC7A7,SPATA13,SRGAP2,SYNE1,VCAM1,VEGFC,ZEB2
GO.0045944	positive regulation of transcription from RNA polymerase II promoter	77	8.43e-06	ENSP00000206249,ENSP00000216797,ENSP00000220751,ENSP00000221452,ENSP00000222553,ENSP00000225474,ENSP00000226574,ENSP00000239882,ENSP00000244769,ENSP00000245414,ENSP00000249075,ENSP00000257818,ENSP00000258743,ENSP00000259808,ENSP00000261454,ENSP00000261991,ENSP00000262510,ENSP00000263339,ENSP00000263341,ENSP00000264498,ENSP00000265372,ENSP00000265440,ENSP00000266503,ENSP00000268058,ENSP00000272369…	ARID5A,ARNTL2,ATF3,ATF5,ATXN1,ATXN7,AUTS2,CD40,CIITA,CREM,CSF3,CXCL10,DDX58,DLL1,EBF3,EDN1,ELF1,ELF3,ELF4,ESR1,ETV6,FGF2,GRHL1,HELZ2,IFI16,IFNB1,IGF1,IKZF2,IL1A,IL1B,IL33,IL6,IRF1,IRF2,IRF7,JAK2,KLF5,LIF,LMO2,MAML2,MEIS1,MSX1,MYB,NAMPT,NCOA7,NFKB1,NFKB2,NFKBIA,NKX3-1,NLRC5,NOD2,NPAS2,NR4A3,PAX3,PCGF5,PLSCR1,PML,POU3F2,PRKD2,PROX1,RBMXL1,RELA,RELB,RIPK1,RIPK2,RPS6KA5,SHOX2,STAT1,STAT5A,TBX19,TFEC,…
GO.0051604	protein maturation	32	8.44e-06	ENSP00000222823,ENSP00000241261,ENSP00000247668,ENSP00000248244,ENSP00000259808,ENSP00000265162,ENSP00000268058,ENSP00000269051,ENSP00000286186,ENSP00000289407,ENSP00000296795,ENSP00000298902,ENSP00000312455,ENSP00000318822,ENSP00000318883,ENSP00000326119,ENSP00000333329,ENSP00000341268,ENSP00000347942,ENSP00000347979,ENSP00000351908,ENSP00000353508,ENSP00000353878,ENSP00000357113,ENSP00000358327…	BAK1,BCL2L13,BID,CASP1,CASP10,CASP7,CFLAR,ENPEP,FAS,FKBP1B,IFI16,IFI27,JAK2,MAP2,MAP3K5,NGF,NKX3-1,NOD1,PMAIP1,PML,RET,RHBDL3,RIPK1,SLC11A2,TICAM1,TLR3,TLR4,TNFSF10,TRADD,TRAF2,TSPAN33,USP17L2
GO.0060326	cell chemotaxis	24	8.44e-06	ENSP00000225245,ENSP00000225831,ENSP00000225842,ENSP00000225844,ENSP00000226317,ENSP00000258743,ENSP00000263341,ENSP00000290246,ENSP00000293272,ENSP00000296026,ENSP00000305651,ENSP00000306512,ENSP00000306884,ENSP00000308815,ENSP00000332116,ENSP00000351671,ENSP00000354901,ENSP00000367605,ENSP00000367832,ENSP00000377978,ENSP00000378118,ENSP00000379110,ENSP00000404179,ENSP00000427279	CCL1,CCL13,CCL19,CCL2,CCL20,CCL3,CCL3L3,CCL4L2,CCL5,CCL7,CCL8,CXCL1,CXCL10,CXCL11,CXCL2,CXCL3,CXCL6,CXCL9,DOCK4,ELMO2,IL1B,IL6,IL8,PDE4B
GO.0070098	chemokine-mediated signaling pathway	12	8.44e-06	ENSP00000225831,ENSP00000226317,ENSP00000249887,ENSP00000293272,ENSP00000296026,ENSP00000305651,ENSP00000306512,ENSP00000306884,ENSP00000349967,ENSP00000354901,ENSP00000379110,ENSP00000427279	CCL2,CCL5,CCRL1,CCRL2,CXCL1,CXCL10,CXCL11,CXCL2,CXCL3,CXCL6,CXCL9,IL8
GO.0022409	positive regulation of cell-cell adhesion	27	9.33e-06	ENSP00000006053,ENSP00000220751,ENSP00000221847,ENSP00000225831,ENSP00000247668,ENSP00000258743,ENSP00000263056,ENSP00000263341,ENSP00000263851,ENSP00000268058,ENSP00000293272,ENSP00000294728,ENSP00000296545,ENSP00000300589,ENSP00000302665,ENSP00000305529,ENSP00000306157,ENSP00000308815,ENSP00000309576,ENSP00000339992,ENSP00000341208,ENSP00000349959,ENSP00000355361,ENSP00000365048,ENSP00000368450…	CCL19,CCL2,CCL5,CD274,CD47,CD83,CX3CL1,EBI3,IGF1,IL15,IL1B,IL6,IL7,IL7R,LGALS8,MAP3K8,MYB,MYO10,NOD2,PML,RICTOR,RIPK2,SIRPG,STAT5A,TNFSF13B,TRAF2,VCAM1
GO.0050671	positive regulation of lymphocyte proliferation	19	9.58e-06	ENSP00000220751,ENSP00000221847,ENSP00000226279,ENSP00000248244,ENSP00000258743,ENSP00000263341,ENSP00000263851,ENSP00000293272,ENSP00000294728,ENSP00000296545,ENSP00000302665,ENSP00000308815,ENSP00000341208,ENSP00000351789,ENSP00000361359,ENSP00000363089,ENSP00000365048,ENSP00000370989,ENSP00000380855	CCL19,CCL5,CD274,CD38,CD40,EBI3,IGF1,IL15,IL1B,IL6,IL7,PDCD1LG2,PELI1,RIPK2,STAT5A,TICAM1,TLR4,TNFSF13B,VCAM1
GO.0070486	leukocyte aggregation	29	1.09e-05	ENSP00000220751,ENSP00000221452,ENSP00000221847,ENSP00000233957,ENSP00000245414,ENSP00000252229,ENSP00000253680,ENSP00000258743,ENSP00000263341,ENSP00000263851,ENSP00000264832,ENSP00000289361,ENSP00000290167,ENSP00000296545,ENSP00000306157,ENSP00000308815,ENSP00000309968,ENSP00000311280,ENSP00000312027,ENSP00000341208,ENSP00000347979,ENSP00000351314,ENSP00000356540,ENSP00000362082,ENSP00000369578…	ADAM17,BTN3A1,CCL19,CCND3,CD7,EBI3,ELF4,FAS,FKBP1B,HSH2D,ICAM1,IFNB1,IFNW1,IL15,IL18R1,IL1B,IL6,IL7,IL7R,IRF1,MICB,PSMB10,RELB,RHOH,RIPK2,RSAD2,STAT5A,STX11,WNT4
GO.0016485	protein processing	30	1.25e-05	ENSP00000222823,ENSP00000241261,ENSP00000247668,ENSP00000248244,ENSP00000259808,ENSP00000265162,ENSP00000268058,ENSP00000269051,ENSP00000286186,ENSP00000296795,ENSP00000298902,ENSP00000312455,ENSP00000318822,ENSP00000318883,ENSP00000326119,ENSP00000333329,ENSP00000341268,ENSP00000347942,ENSP00000347979,ENSP00000351908,ENSP00000353508,ENSP00000353878,ENSP00000357113,ENSP00000358327,ENSP00000358525…	BAK1,BCL2L13,BID,CASP1,CASP10,CASP7,CFLAR,ENPEP,FAS,IFI16,IFI27,JAK2,MAP2,MAP3K5,NGF,NKX3-1,NOD1,PMAIP1,PML,RET,RHBDL3,RIPK1,SLC11A2,TICAM1,TLR3,TLR4,TNFSF10,TRADD,TRAF2,USP17L2
GO.0032755	positive regulation of interleukin-6 production	14	1.39e-05	ENSP00000220751,ENSP00000222823,ENSP00000244869,ENSP00000248244,ENSP00000258743,ENSP00000263341,ENSP00000296795,ENSP00000300589,ENSP00000363089,ENSP00000369213,ENSP00000370034,ENSP00000370842,ENSP00000378856,ENSP00000401399	DDX58,EREG,IL1B,IL33,IL6,LGALS9,MYD88,NOD1,NOD2,RIPK2,TICAM1,TLR3,TLR4,TLR7
GO.0030097	hemopoiesis	48	1.4e-05	ENSP00000221452,ENSP00000225474,ENSP00000233957,ENSP00000243440,ENSP00000245414,ENSP00000257818,ENSP00000258743,ENSP00000263035,ENSP00000263851,ENSP00000263923,ENSP00000264346,ENSP00000268058,ENSP00000272369,ENSP00000290167,ENSP00000294728,ENSP00000296545,ENSP00000298048,ENSP00000301887,ENSP00000306157,ENSP00000308815,ENSP00000309560,ENSP00000309576,ENSP00000309968,ENSP00000310036,ENSP00000326247…	ADAM17,ADAR,BAK1,BATF2,BATF3,BRCA2,C17orf66,CCL19,CD34,CD3E,CSF1,CSF3,DHTKD1,DLL1,ETV6,FAM115C,FAS,FLT3LG,HERC6,HIF1A,IFI16,IFNB1,IFNW1,IL15,IL18R1,IL6,IL7,IL7R,IRF1,JAK2,JAK3,KDR,LGALS8,LMO2,MEIS1,MELK,MT1G,MYB,PML,RELB,RHOH,RSAD2,RUNX3,SAMD9L,SLC11A2,STAT5A,VCAM1,WNT4
GO.0070663	regulation of leukocyte proliferation	25	1.54e-05	ENSP00000220751,ENSP00000221847,ENSP00000226279,ENSP00000237289,ENSP00000245414,ENSP00000248244,ENSP00000258743,ENSP00000263341,ENSP00000263851,ENSP00000293272,ENSP00000294728,ENSP00000296545,ENSP00000302665,ENSP00000303920,ENSP00000308815,ENSP00000327513,ENSP00000341208,ENSP00000351789,ENSP00000358092,ENSP00000361359,ENSP00000363089,ENSP00000365048,ENSP00000370989,ENSP00000378118,ENSP00000430505	CCL19,CCL5,CCL8,CD274,CD38,CD40,CSF1,EBI3,IDO1,IGF1,IL15,IL1B,IL6,IL7,IRF1,MZB1,PELI1,PRDM1,RIPK2,STAT5A,TICAM1,TLR4,TNFAIP3,TNFSF13B,VCAM1
GO.0042110	T cell activation	28	1.64e-05	ENSP00000220751,ENSP00000221452,ENSP00000221847,ENSP00000233957,ENSP00000245414,ENSP00000252229,ENSP00000253680,ENSP00000258743,ENSP00000263851,ENSP00000264832,ENSP00000289361,ENSP00000290167,ENSP00000296545,ENSP00000306157,ENSP00000308815,ENSP00000309968,ENSP00000311280,ENSP00000312027,ENSP00000341208,ENSP00000347979,ENSP00000351314,ENSP00000356540,ENSP00000362082,ENSP00000369578,ENSP00000369581…	ADAM17,BTN3A1,CCL19,CCND3,CD7,EBI3,ELF4,FAS,FKBP1B,HSH2D,ICAM1,IFNB1,IFNW1,IL15,IL18R1,IL6,IL7,IL7R,IRF1,MICB,PSMB10,RELB,RHOH,RIPK2,RSAD2,STAT5A,STX11,WNT4
GO.0031323	regulation of cellular metabolic process	289	1.69e-05	ENSP00000003302,ENSP00000012134,ENSP00000044462,ENSP00000046794,ENSP00000176183,ENSP00000180166,ENSP00000203629,ENSP00000206249,ENSP00000215794,ENSP00000216044,ENSP00000216099,ENSP00000216455,ENSP00000216629,ENSP00000216797,ENSP00000216802,ENSP00000220325,ENSP00000220751,ENSP00000221452,ENSP00000221847,ENSP00000222543,ENSP00000222553,ENSP00000223321,ENSP00000225245,ENSP00000225474,ENSP00000226279…	ADAM17,ADAR,ADCY4,ADORA2A,AIM2,AIPL1,AKT1S1,AMBRA1,APOBEC3D,APOBEC3F,APOBEC3G,AREG,ARNTL2,ASCL2,ATF5,ATXN7,AUTS2,BAK1,BATF2,BATF3,BAZ1A,BCL2L13,BDKRB1,BHLHE22,BHLHE41,BID,BIRC3,BLZF1,BRIP1,BST2,BTG1,C1QTNF1,C3AR1,CACNA1A,CARD14,CARD16,CARD17,CASP10,CASP7,CBX4,CCBE1,CCL19,CCL20,CCL3,CCL5,CCND3,CCNL1,CCRN4L,CD34,CD38,CD3E,CD40,CDC25B,CDKN2D,CFLAR,CIITA,CNTN2,CSF1,CSF3,CXCL10,CXCL11,CXCL9,CYLD,CYP27…
GO.0031401	positive regulation of protein modification process	78	1.75e-05	ENSP00000044462,ENSP00000046794,ENSP00000176183,ENSP00000180166,ENSP00000216455,ENSP00000216802,ENSP00000220325,ENSP00000223321,ENSP00000225245,ENSP00000225474,ENSP00000227758,ENSP00000233057,ENSP00000243346,ENSP00000244869,ENSP00000245960,ENSP00000248244,ENSP00000249075,ENSP00000256261,ENSP00000256458,ENSP00000258743,ENSP00000259206,ENSP00000259808,ENSP00000261454,ENSP00000261479,ENSP00000261991…	ADAM17,ADCY4,ARID5A,AUTS2,BAK1,BIRC2,BIRC3,C1QTNF1,CARD14,CCL19,CCL3,CCL5,CCND3,CD3E,CD40,CDC25B,CSF1,CSF3,DBNL,DRD4,DUSP26,EDN1,EHD4,EIF2AK2,EREG,FAM59A,FGF2,FGF20,FLT3LG,GPR37L1,ICAM1,IFNB1,IFNW1,IGF1,IL15,IL1A,IL1B,IL1RN,IL29,IL6,IRAK2,JAK2,KDR,LCP2,LGALS9,LIF,MAP3K5,MAP3K8,MASTL,MID1,MYB,NBN,NGF,NKX3-1,NMI,NOD2,PDE6H,PELI1,PML,PRKD2,PROX1,PSMA2,PSMA3,PSMA4,PSMA6,PSMB10,PSME2,RAP2C,RAPGEF3,RIC…
GO.0002698	negative regulation of immune effector process	17	1.76e-05	ENSP00000230099,ENSP00000233057,ENSP00000251642,ENSP00000252229,ENSP00000252593,ENSP00000261233,ENSP00000278407,ENSP00000300589,ENSP00000306157,ENSP00000329991,ENSP00000360869,ENSP00000366005,ENSP00000369581,ENSP00000370842,ENSP00000378856,ENSP00000391676,ENSP00000399168	BST2,DHX58,EIF2AK2,HLA-A,HLA-B,IFIT1,IFNB1,IL29,IL33,IL7R,IRAK3,JAK3,LGALS9,MICB,NOD2,SERPING1,TRIM38
GO.1903036	positive regulation of response to wounding	21	1.84e-05	ENSP00000006053,ENSP00000225245,ENSP00000245907,ENSP00000258743,ENSP00000263071,ENSP00000263341,ENSP00000274276,ENSP00000293272,ENSP00000296545,ENSP00000296795,ENSP00000300589,ENSP00000317891,ENSP00000341208,ENSP00000355361,ENSP00000356438,ENSP00000363089,ENSP00000370034,ENSP00000370373,ENSP00000370842,ENSP00000371067,ENSP00000430505	C3,CCL3,CCL5,CD47,CX3CL1,FKBP1B,IDO1,IL15,IL1B,IL33,IL6,JAK2,NOD2,OSMR,PTGS2,SCARF1,STAT5A,TLR3,TLR4,TLR7,TNIP1
GO.0042035	regulation of cytokine biosynthetic process	17	2.07e-05	ENSP00000203629,ENSP00000221847,ENSP00000226574,ENSP00000243346,ENSP00000244869,ENSP00000245414,ENSP00000248244,ENSP00000258743,ENSP00000263339,ENSP00000263341,ENSP00000263932,ENSP00000341208,ENSP00000351671,ENSP00000354566,ENSP00000370034,ENSP00000384273,ENSP00000401371	CCL20,CD3E,EBI3,EREG,IL1A,IL1B,IL6,IRF1,LAG3,NFKB1,NMI,RELA,STAT5A,TIA1,TICAM1,TLR7,TNFRSF8
GO.0019220	regulation of phosphate metabolic process	102	2.16e-05	ENSP00000046794,ENSP00000176183,ENSP00000180166,ENSP00000216629,ENSP00000220325,ENSP00000225245,ENSP00000225474,ENSP00000228515,ENSP00000233057,ENSP00000237289,ENSP00000244769,ENSP00000244869,ENSP00000245960,ENSP00000249075,ENSP00000256261,ENSP00000256458,ENSP00000258704,ENSP00000258743,ENSP00000259206,ENSP00000259808,ENSP00000261233,ENSP00000261454,ENSP00000261654,ENSP00000261991,ENSP00000262510…	ADAM17,ADAR,ADCY4,ADORA2A,AIPL1,AKT1S1,AMBRA1,AREG,ATF3,ATXN1,ATXN7,BDKRB1,C1QTNF1,CARD14,CCL19,CCL3,CCL5,CCND3,CCNL1,CD3E,CD40,CDC25B,CDKN2D,CSF1,CSF3,CSRNP2,CXCL10,CXCL11,CXCL9,DBNL,DNAJA1,DRD4,DUSP26,DUSP5,EDN1,EHD4,EIF2AK2,EREG,FAM59A,FGF2,FGF20,FKBP1B,FLT3LG,GBP1,GPR133,GPR37L1,GUCY1A3,HERC5,HIF1A,ICAM1,IFNB1,IFNW1,IGF1,IL15,IL1A,IL1B,IL1RN,IL29,IL6,IRAK2,IRAK3,JAK2,KDR,KIAA0226,KIRREL,LCP2,…
GO.0002755	MyD88-dependent toll-like receptor signaling pathway	16	2.33e-05	ENSP00000216797,ENSP00000220751,ENSP00000222823,ENSP00000226574,ENSP00000256458,ENSP00000261233,ENSP00000261991,ENSP00000286332,ENSP00000300589,ENSP00000317891,ENSP00000351789,ENSP00000358983,ENSP00000363089,ENSP00000370034,ENSP00000384273,ENSP00000401399	IRAK2,IRAK3,MYD88,NFKB1,NFKB2,NFKBIA,NOD1,NOD2,PELI1,RELA,RIPK2,RPS6KA5,TAB2,TLR4,TLR7,TNIP1
GO.0007259	JAK-STAT cascade	13	2.33e-05	ENSP00000225831,ENSP00000243346,ENSP00000249075,ENSP00000265171,ENSP00000296545,ENSP00000309968,ENSP00000315768,ENSP00000329418,ENSP00000329991,ENSP00000341208,ENSP00000343957,ENSP00000354394,ENSP00000371067	ADAM17,CCL2,EGF,IFNAR2,IL15,IL29,JAK2,LIF,NMI,SOCS1,STAT1,STAT2,STAT5A
GO.0050900	leukocyte migration	29	2.4e-05	ENSP00000161559,ENSP00000225245,ENSP00000225831,ENSP00000225844,ENSP00000250111,ENSP00000258743,ENSP00000263341,ENSP00000264832,ENSP00000285850,ENSP00000293272,ENSP00000293778,ENSP00000294728,ENSP00000296026,ENSP00000305529,ENSP00000305651,ENSP00000306512,ENSP00000306884,ENSP00000308815,ENSP00000310036,ENSP00000322788,ENSP00000332116,ENSP00000347942,ENSP00000348307,ENSP00000354901,ENSP00000355361…	ATP1B2,CCL13,CCL19,CCL2,CCL3,CCL5,CCL7,CD34,CD47,CEACAM1,CXCL10,CXCL11,CXCL16,CXCL3,CXCL9,GCNT1,HCK,ICAM1,IL1B,IL6,IL8,JAM2,MMP1,PDE4B,RET,SIRPA,SIRPG,SLC7A7,VCAM1
GO.0048247	lymphocyte chemotaxis	8	2.42e-05	ENSP00000006053,ENSP00000225245,ENSP00000225831,ENSP00000293272,ENSP00000293778,ENSP00000305651,ENSP00000306884,ENSP00000354901	CCL2,CCL3,CCL5,CX3CL1,CXCL10,CXCL11,CXCL16,CXCL9
GO.0051769	regulation of nitric-oxide synthase biosynthetic process	8	2.42e-05	ENSP00000222553,ENSP00000225831,ENSP00000263923,ENSP00000300589,ENSP00000351671,ENSP00000363089,ENSP00000368683,ENSP00000371067	CCL2,CCL20,EDN1,JAK2,KDR,NAMPT,NOD2,TLR4
GO.0034162	toll-like receptor 9 signaling pathway	15	2.46e-05	ENSP00000216797,ENSP00000220751,ENSP00000222823,ENSP00000226574,ENSP00000227471,ENSP00000256458,ENSP00000261991,ENSP00000286332,ENSP00000300589,ENSP00000329411,ENSP00000351789,ENSP00000358983,ENSP00000370034,ENSP00000384273,ENSP00000401399	IRAK2,IRF7,MYD88,NFKB1,NFKB2,NFKBIA,NOD1,NOD2,PELI1,RELA,RIPK2,RPS6KA5,TAB2,TLR7,UNC93B1
GO.0002460	adaptive immune response based on somatic recombination of immune receptors built from immunoglobulin superfamily domains	19	2.52e-05	ENSP00000221452,ENSP00000221847,ENSP00000233957,ENSP00000245907,ENSP00000252229,ENSP00000258743,ENSP00000260049,ENSP00000264832,ENSP00000265433,ENSP00000278407,ENSP00000300589,ENSP00000302079,ENSP00000309968,ENSP00000329411,ENSP00000347979,ENSP00000348751,ENSP00000356540,ENSP00000358983,ENSP00000363089	ADAM17,BTN3A2,C3,C3AR1,EBI3,FAS,ICAM1,IL18BP,IL18R1,IL6,IRF7,MICB,NBN,NFKB2,NOD2,RELB,SERPING1,STX11,TLR4
GO.0008284	positive regulation of cell proliferation	64	2.52e-05	ENSP00000006053,ENSP00000173229,ENSP00000180166,ENSP00000206249,ENSP00000220751,ENSP00000221847,ENSP00000225474,ENSP00000225831,ENSP00000226279,ENSP00000237289,ENSP00000244769,ENSP00000244869,ENSP00000245960,ENSP00000248244,ENSP00000249075,ENSP00000258743,ENSP00000261454,ENSP00000261881,ENSP00000263036,ENSP00000263341,ENSP00000263851,ENSP00000264487,ENSP00000264498,ENSP00000269209,ENSP00000274276…	ADAM17,AREG,ATXN1,C3AR1,CCL11,CCL19,CCL2,CCL5,CD274,CD38,CD40,CD47,CDC25B,CSF1,CSF3,CX3CL1,CXCL10,CYP7B1,EBI3,EDN1,EREG,ESR1,FAM59A,FGF2,FGF20,FLT3LG,GPR37L1,HCK,HIF1A,IGF1,IL1B,IL6,IL7,JAK2,LIF,MARCKSL1,MZB1,NKX3-1,NOD2,NRP2,NTN1,OPTN,OSMR,PAX3,PDCD1LG2,PELI1,POU3F2,PRKD2,PROX1,PTGS2,RELA,RICTOR,RIPK2,S1PR3,SHOX2,SIRPG,STAT1,STAT5A,TICAM1,TIPIN,TLR4,TNFAIP3,TWIST2,VCAM1
GO.0035556	intracellular signal transduction	118	2.53e-05	ENSP00000003302,ENSP00000044462,ENSP00000046794,ENSP00000180166,ENSP00000216455,ENSP00000216797,ENSP00000216802,ENSP00000221452,ENSP00000222823,ENSP00000223321,ENSP00000225245,ENSP00000225831,ENSP00000226574,ENSP00000227758,ENSP00000237289,ENSP00000240139,ENSP00000243346,ENSP00000244869,ENSP00000247668,ENSP00000248244,ENSP00000249075,ENSP00000256458,ENSP00000259808,ENSP00000261233,ENSP00000261479…	ADAM17,ADCY4,AKAP7,AKT1S1,ARL5B,ARL9,BAK1,BCL2A1,BID,BIRC2,BIRC3,BRCA2,BTC,CARD14,CASP4,CASP7,CCL11,CCL19,CCL2,CCL3,CCL5,CD3E,CD40,CXCL1,CYLD,DBNL,DDX58,DOCK4,EDN1,EGF,EREG,FGF2,FGF20,FGFR1,FKBP1B,FMNL3,FYB,GUCY1A3,IFI16,IFIH1,IFITM1,IFNAR2,IGF1,IL15,IL1B,IL29,IL8,IRAK2,IRAK3,IRF7,JAK2,JAK3,KDR,LCP2,LIF,MAP3K8,MCL1,MCTP2,MOV10,MT1X,NFKB1,NFKB2,NFKBIA,NGEF,NKX3-1,NMI,NOD1,NOD2,NUAK2,PCLO,PHACTR4,P…
GO.2001235	positive regulation of apoptotic signaling pathway	25	2.75e-05	ENSP00000240139,ENSP00000241261,ENSP00000247668,ENSP00000248244,ENSP00000259808,ENSP00000268058,ENSP00000296795,ENSP00000308928,ENSP00000311360,ENSP00000312455,ENSP00000318822,ENSP00000326119,ENSP00000341268,ENSP00000343477,ENSP00000344352,ENSP00000347942,ENSP00000348632,ENSP00000355996,ENSP00000358022,ENSP00000363089,ENSP00000369581,ENSP00000370253,ENSP00000371067,ENSP00000372170,ENSP00000378856	ATF3,BID,CFLAR,CYLD,G0S2,IFNB1,JAK2,LGALS9,MCL1,MSX1,NKX3-1,PMAIP1,PML,PPP3CC,RAD9A,RBCK1,RET,RIPK1,RUNX3,TICAM1,TLR3,TLR4,TNFSF10,TRADD,TRAF2
GO.0051674	localization of cell	65	2.85e-05	ENSP00000161559,ENSP00000173229,ENSP00000216629,ENSP00000225245,ENSP00000225831,ENSP00000225842,ENSP00000225844,ENSP00000226317,ENSP00000250111,ENSP00000256015,ENSP00000258743,ENSP00000261454,ENSP00000263341,ENSP00000263923,ENSP00000264498,ENSP00000264832,ENSP00000265162,ENSP00000268058,ENSP00000280193,ENSP00000285850,ENSP00000290246,ENSP00000293272,ENSP00000294728,ENSP00000295713,ENSP00000296026…	ADAM17,ATP1B2,BDKRB1,BTG1,CCL1,CCL13,CCL19,CCL2,CCL20,CCL3,CCL3L3,CCL4L2,CCL5,CCL7,CCL8,CD34,CD47,CDKL5,CEACAM1,CNTN2,CXCL1,CXCL10,CXCL11,CXCL2,CXCL3,CXCL6,CXCL9,DNAJA1,DNER,DOCK4,ELMO2,ENPEP,FGF2,FMNL3,GCNT1,HCK,HIF1A,ICAM1,IL1B,IL6,IL8,JAK2,JAK3,JAM2,KDR,MMP1,NTN1,PARP9,PAX3,PDE4B,PHACTR1,PHACTR4,PML,POU3F2,PROX1,PSTPIP2,SIRPA,SIRPG,SLC7A7,SPATA13,SRGAP2,SYNE1,VCAM1,VEGFC,ZEB2
GO.0042325	regulation of phosphorylation	89	2.96e-05	ENSP00000046794,ENSP00000176183,ENSP00000180166,ENSP00000216629,ENSP00000220325,ENSP00000225245,ENSP00000225474,ENSP00000233057,ENSP00000237289,ENSP00000244769,ENSP00000244869,ENSP00000245960,ENSP00000249075,ENSP00000256261,ENSP00000256458,ENSP00000258704,ENSP00000258743,ENSP00000259206,ENSP00000259808,ENSP00000261233,ENSP00000261454,ENSP00000261991,ENSP00000262510,ENSP00000262741,ENSP00000263056…	ADAM17,ADAR,ADCY4,AKT1S1,AMBRA1,AREG,ATF3,ATXN1,ATXN7,BDKRB1,C1QTNF1,CARD14,CCL19,CCL3,CCL5,CCND3,CCNL1,CD3E,CD40,CDC25B,CDKN2D,CSF1,CSF3,CXCL10,DBNL,DNAJA1,DRD4,DUSP26,DUSP5,EDN1,EHD4,EIF2AK2,EREG,FAM59A,FGF2,FGF20,FLT3LG,GBP1,GPR37L1,HERC5,HIF1A,ICAM1,IFNB1,IFNW1,IGF1,IL15,IL1A,IL1B,IL1RN,IL29,IL6,IRAK2,IRAK3,JAK2,KDR,KIAA0226,KIRREL,LCP2,LGALS9,LIF,MAP3K5,MAP3K8,MID1,NBN,NGF,NKX3-1,NLRC5,NOD2,…
GO.0048870	cell motility	65	2.96e-05	ENSP00000161559,ENSP00000173229,ENSP00000216629,ENSP00000225245,ENSP00000225831,ENSP00000225842,ENSP00000225844,ENSP00000226317,ENSP00000250111,ENSP00000256015,ENSP00000258743,ENSP00000261454,ENSP00000263341,ENSP00000263923,ENSP00000264498,ENSP00000264832,ENSP00000265162,ENSP00000268058,ENSP00000280193,ENSP00000285850,ENSP00000290246,ENSP00000293272,ENSP00000294728,ENSP00000295713,ENSP00000296026…	ADAM17,ATP1B2,BDKRB1,BTG1,CCL1,CCL13,CCL19,CCL2,CCL20,CCL3,CCL3L3,CCL4L2,CCL5,CCL7,CCL8,CD34,CD47,CDKL5,CEACAM1,CNTN2,CXCL1,CXCL10,CXCL11,CXCL2,CXCL3,CXCL6,CXCL9,DNAJA1,DNER,DOCK4,ELMO2,ENPEP,FGF2,FMNL3,GCNT1,HCK,HIF1A,ICAM1,IL1B,IL6,IL8,JAK2,JAK3,JAM2,KDR,MMP1,NTN1,PARP9,PAX3,PDE4B,PHACTR1,PHACTR4,PML,POU3F2,PROX1,PSTPIP2,SIRPA,SIRPG,SLC7A7,SPATA13,SRGAP2,SYNE1,VCAM1,VEGFC,ZEB2
GO.0032649	regulation of interferon-gamma production	16	3.15e-05	ENSP00000220751,ENSP00000221847,ENSP00000233957,ENSP00000263341,ENSP00000268058,ENSP00000296795,ENSP00000300589,ENSP00000329991,ENSP00000332116,ENSP00000354566,ENSP00000363089,ENSP00000368699,ENSP00000370034,ENSP00000370842,ENSP00000370989,ENSP00000380855	CD274,CD3E,EBI3,IL18R1,IL1B,IL29,IL33,ISG15,NOD2,PDCD1LG2,PDE4B,PML,RIPK2,TLR3,TLR4,TLR7
GO.0097190	apoptotic signaling pathway	36	3.17e-05	ENSP00000003302,ENSP00000226279,ENSP00000240139,ENSP00000241261,ENSP00000247668,ENSP00000248244,ENSP00000259808,ENSP00000263339,ENSP00000263341,ENSP00000264051,ENSP00000265433,ENSP00000267953,ENSP00000286186,ENSP00000296795,ENSP00000298048,ENSP00000298902,ENSP00000302665,ENSP00000312455,ENSP00000341268,ENSP00000342513,ENSP00000347858,ENSP00000351908,ENSP00000353878,ENSP00000354566,ENSP00000355996…	BAK1,BCL2A1,BRCA2,CASP10,CASP4,CASP7,CD38,CD3E,CFLAR,G0S2,IFI16,IFI27,IFI6,IGF1,IL1A,IL1B,IL33,JAK2,MAP3K5,MCL1,MELK,NBN,NGEF,NGF,PPP3CC,RIPK1,SOD2,TICAM1,TLR3,TLR4,TNFRSF1B,TNFSF10,TRADD,TRAF2,USP28,XIAP
GO.0048534	hematopoietic or lymphoid organ development	50	3.23e-05	ENSP00000221452,ENSP00000225474,ENSP00000233957,ENSP00000243440,ENSP00000245414,ENSP00000257818,ENSP00000258743,ENSP00000263035,ENSP00000263851,ENSP00000263923,ENSP00000264346,ENSP00000268058,ENSP00000272369,ENSP00000290167,ENSP00000294728,ENSP00000296545,ENSP00000298048,ENSP00000301887,ENSP00000306157,ENSP00000308815,ENSP00000309560,ENSP00000309576,ENSP00000309968,ENSP00000310036,ENSP00000326247…	ADAM17,ADAR,BAK1,BATF2,BATF3,BRCA2,C17orf66,CCL19,CD34,CD3E,CSF1,CSF3,DHTKD1,DLL1,ETV6,FAM115C,FAS,FLT3LG,HERC6,HIF1A,IFI16,IFNB1,IFNW1,IL15,IL18R1,IL6,IL7,IL7R,IRF1,JAK2,JAK3,KDR,LGALS8,LMO2,MEIS1,MELK,MT1G,MYB,NFKB2,PML,RELB,RET,RHOH,RSAD2,RUNX3,SAMD9L,SLC11A2,STAT5A,VCAM1,WNT4
GO.0002703	regulation of leukocyte mediated immunity	21	3.25e-05	ENSP00000203629,ENSP00000225831,ENSP00000245907,ENSP00000247668,ENSP00000252483,ENSP00000252593,ENSP00000263341,ENSP00000264832,ENSP00000296795,ENSP00000300589,ENSP00000306157,ENSP00000341208,ENSP00000356906,ENSP00000361359,ENSP00000363089,ENSP00000366005,ENSP00000369581,ENSP00000371471,ENSP00000378856,ENSP00000391676,ENSP00000399168	BST2,C3,CCL2,CD40,HLA-A,HLA-B,ICAM1,IFNB1,IL1B,IL7R,JAK3,LAG3,LGALS9,NOD2,PVRL2,RSAD2,SH2D1B,STAT5A,TLR3,TLR4,TRAF2
GO.0002429	immune response-activating cell surface receptor signaling pathway	31	3.27e-05	ENSP00000044462,ENSP00000046794,ENSP00000216455,ENSP00000216797,ENSP00000216802,ENSP00000220751,ENSP00000221452,ENSP00000223321,ENSP00000226279,ENSP00000226574,ENSP00000252229,ENSP00000261479,ENSP00000261991,ENSP00000263341,ENSP00000271450,ENSP00000286332,ENSP00000289361,ENSP00000290246,ENSP00000291281,ENSP00000302079,ENSP00000332116,ENSP00000348632,ENSP00000351314,ENSP00000354566,ENSP00000358983…	BTN3A1,C3AR1,CD38,CD3E,ELMO2,FCGR2A,FYB,HCK,IL1B,LCP2,MICB,MYO10,NFKB1,NFKB2,NFKBIA,PDE4B,PRKD2,PSMA2,PSMA3,PSMA4,PSMA6,PSMB10,PSME2,RBCK1,RELA,RELB,RIPK2,RPS6KA5,TAB2,THEMIS2,WIPF3
GO.0008285	negative regulation of cell proliferation	55	3.59e-05	ENSP00000228606,ENSP00000233057,ENSP00000237289,ENSP00000237696,ENSP00000244869,ENSP00000245414,ENSP00000249075,ENSP00000256015,ENSP00000258743,ENSP00000261454,ENSP00000263339,ENSP00000263341,ENSP00000263932,ENSP00000268058,ENSP00000280193,ENSP00000291294,ENSP00000293897,ENSP00000296545,ENSP00000302665,ENSP00000305503,ENSP00000305529,ENSP00000306512,ENSP00000318313,ENSP00000325618,ENSP00000326119…	AMBRA1,ASCL2,BAK1,BRCA2,BTG1,BTG3,CCL3L3,CCL8,CD274,CDKN2D,CXCL1,CYP27B1,EIF2AK2,EREG,IDO1,IFIT3,IFITM1,IGF1,IL15,IL1A,IL1B,IL29,IL6,IL8,ING1,IRF1,JAK2,KLF9,LIF,MCC,MORC3,MSX1,NKX3-1,NUP62,PARP10,PDCD1LG2,PELI1,PMAIP1,PML,PRDM1,PROX1,PTGIR,PTGS2,RARRES1,RUNX3,SIRPG,SOD2,SSTR2,SSTR5,STAT1,TNFAIP3,TNFRSF8,TWIST2,VEGFC,WARS
GO.0031399	regulation of protein modification process	105	3.64e-05	ENSP00000044462,ENSP00000046794,ENSP00000176183,ENSP00000180166,ENSP00000216455,ENSP00000216629,ENSP00000216802,ENSP00000220325,ENSP00000223321,ENSP00000225245,ENSP00000225474,ENSP00000227758,ENSP00000228515,ENSP00000233057,ENSP00000237289,ENSP00000243346,ENSP00000244869,ENSP00000245960,ENSP00000248244,ENSP00000249075,ENSP00000254436,ENSP00000256261,ENSP00000256458,ENSP00000258704,ENSP00000258743…	ADAM17,ADAR,ADCY4,AKT1S1,ARID5A,ATF3,AUTS2,BDKRB1,BIRC2,BIRC3,C1QTNF1,CARD14,CCL19,CCL3,CCL5,CCND3,CCNL1,CD3E,CD40,CDC25B,CDKN2D,CSF1,CSF3,CSRNP2,CXCL10,DBNL,DNAJA1,DRD4,DUSP26,DUSP5,EDN1,EHD4,EIF2AK2,EREG,ETV6,FAM59A,FGF2,FGF20,FKBP1B,FLT3LG,GBP1,GPR37L1,HERC5,ICAM1,IFNB1,IFNW1,IGF1,IL15,IL1A,IL1B,IL1RN,IL29,IL6,IRAK2,IRAK3,ISG15,JAK2,KDR,KIRREL,LCP2,LGALS9,LIF,MAP3K5,MAP3K8,MID1,MYB,N4BP1,NBN,N…
GO.0034121	regulation of toll-like receptor signaling pathway	11	3.64e-05	ENSP00000227758,ENSP00000237289,ENSP00000245414,ENSP00000261233,ENSP00000263464,ENSP00000296795,ENSP00000300589,ENSP00000329411,ENSP00000351789,ENSP00000366682,ENSP00000371471	BIRC2,BIRC3,IRAK3,IRF1,IRF7,IRG1,NOD2,PELI1,RSAD2,TLR3,TNFAIP3
GO.0060255	regulation of macromolecule metabolic process	276	3.7e-05	ENSP00000003302,ENSP00000012134,ENSP00000044462,ENSP00000046794,ENSP00000176183,ENSP00000180166,ENSP00000203629,ENSP00000206249,ENSP00000215794,ENSP00000216044,ENSP00000216099,ENSP00000216455,ENSP00000216629,ENSP00000216797,ENSP00000216802,ENSP00000220325,ENSP00000220751,ENSP00000221452,ENSP00000221847,ENSP00000222543,ENSP00000222553,ENSP00000223321,ENSP00000225245,ENSP00000225474,ENSP00000225831…	ADAM17,ADC,ADCY4,AIM2,AKT1S1,APOBEC3D,APOBEC3F,APOBEC3G,AREG,ARNTL2,ASCL2,ATF5,ATXN7,AUTS2,BAK1,BATF2,BATF3,BAZ1A,BCL2L13,BDKRB1,BHLHE22,BHLHE41,BID,BIRC2,BIRC3,BLZF1,BRIP1,BST2,BTG1,C3AR1,CARD14,CARD16,CARD17,CASP1,CASP10,CASP7,CBX4,CCBE1,CCL19,CCL2,CCL20,CCL3,CCL5,CCND3,CCNL1,CCRN4L,CD34,CD38,CD3E,CD40,CDC25B,CDKN2D,CFB,CFH,CFLAR,CIITA,CNTN2,CSF1,CSF3,CXCL10,CYLD,DBNL,DDX58,DLL1,DNAJA1,DRD4,DUS…
GO.0006508	proteolysis	79	4.3e-05	ENSP00000003302,ENSP00000044462,ENSP00000215794,ENSP00000216455,ENSP00000216802,ENSP00000222823,ENSP00000223321,ENSP00000226299,ENSP00000226574,ENSP00000227758,ENSP00000230099,ENSP00000237289,ENSP00000241261,ENSP00000247668,ENSP00000248244,ENSP00000259808,ENSP00000259939,ENSP00000260983,ENSP00000261479,ENSP00000262288,ENSP00000264346,ENSP00000264350,ENSP00000265162,ENSP00000269051,ENSP00000269202…	ADAM17,AGBL2,ATXN7,BAK1,BCL2L13,BID,BIRC2,CASP1,CASP10,CASP7,CFB,CFLAR,DNPEP,ENPEP,ERAP1,ERAP2,FAM125B,FAS,FBXL7,FBXO6,GCA,HECW2,HERC5,HERC6,IFI16,IFI27,ING1,ISG15,JAK2,LAP3,LGMN,MAP2,MAP3K5,MEP1B,MMP1,NFKB1,NGF,NKX3-1,NOD1,NRIP3,NUB1,OTUD4,PAPLN,PSMA2,PSMA3,PSMA4,PSMA6,PSMB10,PSME2,RBBP6,RBCK1,RELA,RET,RHBDF2,RHBDL3,RIPK1,RNF144B,RNF217,SCPEP1,SLC11A2,TICAM1,TLR3,TLR4,TNFAIP3,TNFSF10,TRADD,TRAF2…
GO.0032088	negative regulation of NF-kappaB transcription factor activity	14	4.3e-05	ENSP00000216797,ENSP00000237289,ENSP00000254436,ENSP00000256458,ENSP00000261233,ENSP00000262510,ENSP00000300589,ENSP00000308928,ENSP00000325618,ENSP00000348632,ENSP00000351789,ENSP00000357112,ENSP00000362174,ENSP00000366682	AIM2,CYLD,IRAK2,IRAK3,IRG1,NFKBIA,NLRC5,NOD2,PARP10,PELI1,RBCK1,TNFAIP3,TRIM21,ZC3H12A
GO.0072507	divalent inorganic cation homeostasis	34	4.3e-05	ENSP00000176183,ENSP00000206249,ENSP00000216629,ENSP00000225245,ENSP00000225831,ENSP00000225842,ENSP00000225844,ENSP00000226279,ENSP00000228606,ENSP00000262958,ENSP00000263341,ENSP00000263923,ENSP00000264498,ENSP00000268058,ENSP00000289952,ENSP00000293272,ENSP00000302079,ENSP00000302234,ENSP00000308815,ENSP00000315011,ENSP00000340864,ENSP00000350878,ENSP00000353362,ENSP00000361359,ENSP00000362071…	BDKRB1,C1QTNF1,C3AR1,CACNA1A,CCDC109B,CCL1,CCL11,CCL13,CCL19,CCL2,CCL3,CCL5,CCL7,CCL8,CD38,CD40,CYP27B1,DRD4,EDN1,EDNRA,ESR1,FGF2,FKBP1B,GNA15,IL1B,JAK2,JAK3,JPH2,KCNA1,KDR,MT1X,PML,S1PR3,SLC39A14
GO.0051770	positive regulation of nitric-oxide synthase biosynthetic process	7	4.46e-05	ENSP00000222553,ENSP00000225831,ENSP00000263923,ENSP00000300589,ENSP00000351671,ENSP00000363089,ENSP00000371067	CCL2,CCL20,JAK2,KDR,NAMPT,NOD2,TLR4
GO.1902105	regulation of leukocyte differentiation	28	4.5e-05	ENSP00000220751,ENSP00000225245,ENSP00000245414,ENSP00000249075,ENSP00000258743,ENSP00000259808,ENSP00000263341,ENSP00000263851,ENSP00000268058,ENSP00000293272,ENSP00000296545,ENSP00000296795,ENSP00000306157,ENSP00000308815,ENSP00000308928,ENSP00000327513,ENSP00000329411,ENSP00000329991,ENSP00000339992,ENSP00000341208,ENSP00000347979,ENSP00000358092,ENSP00000363089,ENSP00000368450,ENSP00000369581…	CCL19,CCL3,CCL5,CD83,CSF1,CYLD,FAS,FLT3LG,HLA-B,IFNB1,IL15,IL1B,IL29,IL6,IL7,IL7R,IRF1,IRF7,JAK3,LIF,MYB,PML,PRDM1,RIPK1,RIPK2,STAT5A,TLR3,TLR4
GO.0022612	gland morphogenesis	18	4.55e-05	ENSP00000173229,ENSP00000206249,ENSP00000257566,ENSP00000258743,ENSP00000261454,ENSP00000264487,ENSP00000268058,ENSP00000290167,ENSP00000302234,ENSP00000302665,ENSP00000310721,ENSP00000327513,ENSP00000341208,ENSP00000352673,ENSP00000370253,ENSP00000374309,ENSP00000375921,ENSP00000393312	AREG,CCL11,CSF1,CYP7B1,ELF3,ESR1,FGFR1,IGF1,IL6,LAMA1,NKX3-1,NTN1,PAX3,PML,PROX1,STAT5A,TBX3,WNT4
GO.0045937	positive regulation of phosphate metabolic process	72	4.6e-05	ENSP00000046794,ENSP00000176183,ENSP00000180166,ENSP00000220325,ENSP00000225245,ENSP00000225474,ENSP00000233057,ENSP00000244869,ENSP00000245960,ENSP00000249075,ENSP00000256261,ENSP00000256458,ENSP00000258743,ENSP00000259206,ENSP00000259808,ENSP00000261454,ENSP00000261654,ENSP00000261991,ENSP00000263056,ENSP00000263339,ENSP00000263341,ENSP00000263923,ENSP00000264487,ENSP00000264498,ENSP00000264832…	ADAM17,ADCY4,ADORA2A,AMBRA1,AREG,BAK1,C1QTNF1,CARD14,CCL19,CCL3,CCL5,CCND3,CD3E,CD40,CDC25B,CSF1,CSF3,CXCL10,CXCL11,CXCL9,DBNL,DRD4,DUSP26,EDN1,EDNRA,EHD4,EIF2AK2,EREG,FAM59A,FGF2,FGF20,FLT3LG,GPR133,GPR37L1,GUCY1A3,HIF1A,ICAM1,IFNB1,IFNW1,IGF1,IL15,IL1A,IL1B,IL1RN,IL29,IL6,IRAK2,JAK2,KDR,LCP2,LGALS9,LIF,MAP3K5,MAP3K8,MID1,NBN,NGF,NKX3-1,NOD2,PDE6H,PRKD2,PROX1,PTGIR,RAP2C,RAPGEF3,RICTOR,RIPK1,RPS…
GO.0031348	negative regulation of defense response	20	4.62e-05	ENSP00000226574,ENSP00000230099,ENSP00000233057,ENSP00000237289,ENSP00000243346,ENSP00000243347,ENSP00000251642,ENSP00000252229,ENSP00000257604,ENSP00000261233,ENSP00000262510,ENSP00000278407,ENSP00000300589,ENSP00000357113,ENSP00000357459,ENSP00000360869,ENSP00000365435,ENSP00000366005,ENSP00000366682,ENSP00000399168	ADAR,DHX58,EIF2AK2,HLA-A,HLA-B,IFI16,IFIT1,IRAK3,IRG1,MICB,NFKB1,NLRC5,NMI,NOD2,SERPING1,TNFAIP3,TNFAIP6,TNFRSF1B,TRAFD1,TRIM38
GO.0032760	positive regulation of tumor necrosis factor production	12	4.62e-05	ENSP00000220751,ENSP00000222823,ENSP00000225245,ENSP00000225831,ENSP00000248244,ENSP00000259808,ENSP00000263932,ENSP00000296795,ENSP00000300589,ENSP00000308815,ENSP00000363089,ENSP00000371067	CCL19,CCL2,CCL3,JAK2,NOD1,NOD2,RIPK1,RIPK2,TICAM1,TLR3,TLR4,TNFRSF8
GO.0045428	regulation of nitric oxide biosynthetic process	12	4.62e-05	ENSP00000206249,ENSP00000248244,ENSP00000258743,ENSP00000263341,ENSP00000264832,ENSP00000295927,ENSP00000310036,ENSP00000356438,ENSP00000362174,ENSP00000363089,ENSP00000368683,ENSP00000371067	CD34,EDN1,ESR1,ICAM1,IL1B,IL6,JAK2,PTGS2,PTX3,TICAM1,TLR4,ZC3H12A
GO.2001238	positive regulation of extrinsic apoptotic signaling pathway	13	5.1e-05	ENSP00000241261,ENSP00000247668,ENSP00000259808,ENSP00000268058,ENSP00000308928,ENSP00000318822,ENSP00000326119,ENSP00000343477,ENSP00000344352,ENSP00000347942,ENSP00000347979,ENSP00000348632,ENSP00000355996	ATF3,BID,CYLD,FAS,G0S2,PMAIP1,PML,RBCK1,RET,RIPK1,RUNX3,TNFSF10,TRAF2
GO.0070266	necroptotic process	9	5.19e-05	ENSP00000227758,ENSP00000241261,ENSP00000247668,ENSP00000263464,ENSP00000296795,ENSP00000308351,ENSP00000312455,ENSP00000341268,ENSP00000347979	BIRC2,BIRC3,CFLAR,FAS,MLKL,TLR3,TNFSF10,TRADD,TRAF2
GO.0002250	adaptive immune response	22	5.23e-05	ENSP00000220751,ENSP00000221452,ENSP00000221847,ENSP00000233957,ENSP00000245907,ENSP00000252229,ENSP00000258743,ENSP00000260049,ENSP00000264832,ENSP00000265433,ENSP00000278407,ENSP00000300589,ENSP00000302079,ENSP00000309968,ENSP00000329411,ENSP00000347979,ENSP00000348751,ENSP00000356540,ENSP00000358983,ENSP00000363089,ENSP00000369578,ENSP00000369581	ADAM17,BTN3A2,C3,C3AR1,EBI3,FAS,ICAM1,IFNB1,IFNW1,IL18BP,IL18R1,IL6,IRF7,MICB,NBN,NFKB2,NOD2,RELB,RIPK2,SERPING1,STX11,TLR4
GO.0051270	regulation of cellular component movement	58	6.66e-05	ENSP00000006053,ENSP00000173229,ENSP00000216629,ENSP00000225245,ENSP00000226317,ENSP00000252593,ENSP00000258743,ENSP00000259206,ENSP00000261454,ENSP00000263341,ENSP00000263923,ENSP00000264498,ENSP00000264832,ENSP00000290167,ENSP00000291281,ENSP00000293272,ENSP00000293778,ENSP00000294489,ENSP00000295713,ENSP00000296026,ENSP00000300589,ENSP00000302079,ENSP00000302234,ENSP00000302665,ENSP00000305651…	ADAM17,BDKRB1,BST2,C3AR1,CCBE1,CCL11,CCL19,CCL20,CCL3,CCL5,CCL7,CCL8,CD274,CSF1,CX3CL1,CXCL1,CXCL10,CXCL11,CXCL16,CXCL2,CXCL3,CXCL6,CXCL9,DDX58,EDN1,FAM115C,FGF2,HIF1A,ICAM1,IFITM1,IGF1,IL1B,IL1RN,IL33,IL6,IL8,JAK2,KCNE1L,KDR,LAMA1,MCC,NOD2,NRP2,NTN1,PDE4B,PDPN,PRKD2,PROX1,PTGS2,RAP2C,RET,SGK1,SP100,SPATA13,SRGAP2,SYNE1,USP17L2,WNT4
GO.0051345	positive regulation of hydrolase activity	64	7.64e-05	ENSP00000206249,ENSP00000222823,ENSP00000241261,ENSP00000247668,ENSP00000248244,ENSP00000250111,ENSP00000251507,ENSP00000259808,ENSP00000261439,ENSP00000262585,ENSP00000262958,ENSP00000264051,ENSP00000264498,ENSP00000264832,ENSP00000265846,ENSP00000268058,ENSP00000286186,ENSP00000290167,ENSP00000291281,ENSP00000291294,ENSP00000293272,ENSP00000295713,ENSP00000296795,ENSP00000297313,ENSP00000298902…	ADAP1,ADCY4,AIM2,ARHGAP27,ATP1B2,BAK1,BCL2L13,BID,CASP1,CASP10,CASP7,CCL11,CCL19,CCL5,CD40,CDKL5,CFLAR,CYTH1,DENND2D,DENND3,DENND5A,DOCK4,EDNRA,ESR1,FAS,FGD6,FGF2,FGFR1,GNA15,ICAM1,IFI16,IFI27,JAK2,LGALS9,MAP3K5,NGEF,NGF,NKX3-1,NOD1,PLSCR1,PML,PRKD2,PTGIR,RABGAP1L,RAPGEF3,RET,RGS16,RGS20,RIPK1,SLC11A2,SMAP2,SPATA13,SRGAP2,STARD8,TBC1D1,TBC1D9,TICAM1,TLR3,TLR4,TNFSF10,TRADD,TRAF2,USP17L2,WNT4
GO.0032722	positive regulation of chemokine production	11	7.71e-05	ENSP00000220751,ENSP00000233057,ENSP00000248244,ENSP00000258743,ENSP00000296795,ENSP00000309968,ENSP00000338018,ENSP00000363089,ENSP00000370034,ENSP00000370842,ENSP00000378856	ADAM17,EIF2AK2,HIF1A,IL33,IL6,LGALS9,RIPK2,TICAM1,TLR3,TLR4,TLR7
GO.0032944	regulation of mononuclear cell proliferation	23	8.04e-05	ENSP00000220751,ENSP00000221847,ENSP00000226279,ENSP00000245414,ENSP00000248244,ENSP00000258743,ENSP00000263341,ENSP00000263851,ENSP00000293272,ENSP00000294728,ENSP00000296545,ENSP00000302665,ENSP00000303920,ENSP00000308815,ENSP00000327513,ENSP00000341208,ENSP00000351789,ENSP00000358092,ENSP00000361359,ENSP00000363089,ENSP00000365048,ENSP00000370989,ENSP00000430505	CCL19,CCL5,CD274,CD38,CD40,CSF1,EBI3,IDO1,IGF1,IL15,IL1B,IL6,IL7,IRF1,MZB1,PELI1,PRDM1,RIPK2,STAT5A,TICAM1,TLR4,TNFSF13B,VCAM1
GO.0050793	regulation of developmental process	128	8.43e-05	ENSP00000006053,ENSP00000173229,ENSP00000180166,ENSP00000206249,ENSP00000216797,ENSP00000220751,ENSP00000225245,ENSP00000225474,ENSP00000225844,ENSP00000226574,ENSP00000227758,ENSP00000228606,ENSP00000233057,ENSP00000237289,ENSP00000242728,ENSP00000244769,ENSP00000244869,ENSP00000245414,ENSP00000245907,ENSP00000249075,ENSP00000249440,ENSP00000256015,ENSP00000258743,ENSP00000259206,ENSP00000259808…	ANGPTL4,APOLD1,AREG,ASCL2,ATP10A,ATXN1,BHLHE41,BIRC2,BRCA2,BTC,BTG1,C3,C3AR1,C8orf4,CACNA1A,CCBE1,CCL13,CCL19,CCL3,CCL5,CCL7,CD34,CD3E,CD40,CD83,CDKL5,CFLAR,CNTN2,CSF1,CSF3,CX3CL1,CXCL10,CXCL9,CYP27B1,DYNLT1,EDN1,EGF,EIF2AK2,ERAP1,EREG,ESR1,FAM101A,FAS,FGD6,FGF2,FGF20,FKBP1B,FLT3LG,FMNL3,GBP1,GPR37L1,HCK,HIF1A,HLA-B,HOXD3,ICAM1,IDO1,IFITM1,IFNB1,IGF1,IL15,IL1A,IL1B,IL1RN,IL29,IL6,IL7R,IL8,IRAK3,I…
GO.0043065	positive regulation of apoptotic process	48	9.1e-05	ENSP00000220751,ENSP00000222823,ENSP00000225245,ENSP00000240139,ENSP00000241261,ENSP00000247668,ENSP00000248244,ENSP00000256015,ENSP00000258743,ENSP00000259808,ENSP00000263341,ENSP00000263932,ENSP00000264051,ENSP00000286186,ENSP00000293272,ENSP00000296795,ENSP00000298048,ENSP00000298902,ENSP00000308928,ENSP00000311360,ENSP00000312455,ENSP00000318883,ENSP00000326119,ENSP00000333122,ENSP00000341268…	ATF3,BCL2L13,BTG1,CASP1,CASP10,CASP7,CCL3,CCL5,CD40,CFLAR,CTNNBL1,CYLD,DNAJA1,G0S2,IDO1,IFI27,IFIT2,IFNB1,IL1B,IL6,JAK2,LGALS9,MAP3K5,MCL1,MELK,MSX1,NGEF,NGF,NKX3-1,NOD1,NR4A3,PMAIP1,PPP3CC,PTGS2,RAD9A,RBCK1,RET,RIPK1,RIPK2,RUNX3,SLC11A2,TICAM1,TLR3,TLR4,TNFRSF8,TNFSF10,TRADD,TRAF2
GO.0045429	positive regulation of nitric oxide biosynthetic process	10	9.4e-05	ENSP00000206249,ENSP00000248244,ENSP00000258743,ENSP00000263341,ENSP00000264832,ENSP00000295927,ENSP00000356438,ENSP00000363089,ENSP00000368683,ENSP00000371067	EDN1,ESR1,ICAM1,IL1B,IL6,JAK2,PTGS2,PTX3,TICAM1,TLR4
GO.0071622	regulation of granulocyte chemotaxis	10	9.4e-05	ENSP00000006053,ENSP00000225831,ENSP00000263341,ENSP00000293272,ENSP00000300589,ENSP00000302079,ENSP00000306512,ENSP00000308815,ENSP00000327513,ENSP00000368683	C3AR1,CCL19,CCL2,CCL5,CSF1,CX3CL1,EDN1,IL1B,IL8,NOD2
GO.0001525	angiogenesis	32	0.000102	ENSP00000006053,ENSP00000161559,ENSP00000225831,ENSP00000244869,ENSP00000263923,ENSP00000264498,ENSP00000265162,ENSP00000265171,ENSP00000272369,ENSP00000280193,ENSP00000291281,ENSP00000296754,ENSP00000301455,ENSP00000306512,ENSP00000310036,ENSP00000315011,ENSP00000324277,ENSP00000332326,ENSP00000338018,ENSP00000347495,ENSP00000349131,ENSP00000353582,ENSP00000353878,ENSP00000356438,ENSP00000362174…	ANGPTL4,APOLD1,BAK1,CCBE1,CCL2,CD34,CEACAM1,CX3CL1,EDN1,EDNRA,EGF,ENPEP,ERAP1,EREG,FGF2,FGFR1,HIF1A,IL8,KDR,KLF5,MEIS1,NRP2,PRKD2,PTGS2,RAPGEF3,RSPO3,SAT1,SHB,TNFAIP2,VEGFC,WARS,ZC3H12A
GO.0055065	metal ion homeostasis	42	0.000105	ENSP00000176183,ENSP00000206249,ENSP00000216629,ENSP00000225245,ENSP00000225831,ENSP00000225842,ENSP00000225844,ENSP00000226279,ENSP00000228606,ENSP00000250111,ENSP00000262958,ENSP00000263341,ENSP00000263923,ENSP00000264498,ENSP00000268058,ENSP00000287908,ENSP00000289952,ENSP00000293272,ENSP00000297205,ENSP00000302079,ENSP00000302234,ENSP00000308815,ENSP00000315011,ENSP00000338018,ENSP00000340864…	ATP1B2,BDKRB1,C1QTNF1,C3AR1,CACNA1A,CCDC109B,CCL1,CCL11,CCL13,CCL19,CCL2,CCL3,CCL5,CCL7,CCL8,CD38,CD40,CYP27B1,DRD4,EDN1,EDNRA,ESR1,FGF2,FKBP1B,GNA15,HIF1A,IL1B,JAK2,JAK3,JPH2,KCNA1,KDR,MT1X,PML,S1PR3,SLC11A2,SLC25A28,SLC25A37,SLC39A14,STEAP1,STEAP2,XIAP
GO.0055080	cation homeostasis	45	0.00011	ENSP00000176183,ENSP00000206249,ENSP00000216629,ENSP00000225245,ENSP00000225831,ENSP00000225842,ENSP00000225844,ENSP00000226279,ENSP00000228606,ENSP00000250111,ENSP00000262958,ENSP00000263341,ENSP00000263923,ENSP00000264498,ENSP00000265715,ENSP00000267328,ENSP00000268058,ENSP00000287908,ENSP00000289707,ENSP00000289952,ENSP00000293272,ENSP00000297205,ENSP00000302079,ENSP00000302234,ENSP00000308815…	ATP1B2,BDKRB1,C1QTNF1,C3AR1,CACNA1A,CCDC109B,CCL1,CCL11,CCL13,CCL19,CCL2,CCL3,CCL5,CCL7,CCL8,CD38,CD40,CYP27B1,DRD4,EDN1,EDNRA,ESR1,FGF2,FKBP1B,GNA15,HIF1A,IL1B,JAK2,JAK3,JPH2,KCNA1,KDR,MT1X,PML,RAB20,S1PR3,SLAMF8,SLC11A2,SLC25A28,SLC25A37,SLC26A4,SLC39A14,STEAP1,STEAP2,XIAP
GO.0050688	regulation of defense response to virus	24	0.000113	ENSP00000216099,ENSP00000227758,ENSP00000230099,ENSP00000233057,ENSP00000237289,ENSP00000251642,ENSP00000252229,ENSP00000263464,ENSP00000264350,ENSP00000265113,ENSP00000268058,ENSP00000296545,ENSP00000309749,ENSP00000315768,ENSP00000331288,ENSP00000333329,ENSP00000357112,ENSP00000357750,ENSP00000359339,ENSP00000360869,ENSP00000365012,ENSP00000369213,ENSP00000377344,ENSP00000385057	AIM2,APOBEC3D,APOBEC3F,APOBEC3G,BIRC2,BIRC3,DDX58,DDX60,DHX58,EIF2AK2,HCK,HERC5,IFIT1,IL15,MB21D1,MICB,PML,SLC1A3,STAT2,TMEM173,TNFAIP3,TRAF3IP2,TRIM38,USP17L2
GO.0043549	regulation of kinase activity	58	0.000116	ENSP00000046794,ENSP00000176183,ENSP00000220751,ENSP00000222823,ENSP00000233057,ENSP00000237289,ENSP00000244869,ENSP00000245960,ENSP00000247668,ENSP00000256261,ENSP00000256458,ENSP00000258704,ENSP00000258743,ENSP00000259206,ENSP00000259808,ENSP00000261233,ENSP00000261454,ENSP00000262510,ENSP00000262741,ENSP00000263056,ENSP00000263341,ENSP00000264350,ENSP00000264498,ENSP00000265433,ENSP00000266395…	ADAM17,ADAR,ADCY4,AKT1S1,AMBRA1,BAK1,CARD14,CCL19,CCL5,CCND3,CCNL1,CD40,CDC25B,CDKN2D,CSF1,CXCL10,DBNL,DNAJA1,DRD4,DUSP26,DUSP5,EDN1,EIF2AK2,EREG,FGF2,FGFR1,HERC5,IL1B,IL1RN,IL6,IRAK2,IRAK3,KIAA0226,LCP2,MAP3K5,MAP3K8,NBN,NGF,NKX3-1,NLRC5,NOD1,NOD2,NUP62,PDE6H,PIK3R3,PROX1,RAP2C,RAPGEF3,RIPK1,RIPK2,SLAMF8,SOCS1,SPDYE1,TAB2,TLR3,TLR4,TNFAIP3,TRAF2
GO.0097305	response to alcohol	33	0.000118	ENSP00000176183,ENSP00000206249,ENSP00000225245,ENSP00000225831,ENSP00000226279,ENSP00000227758,ENSP00000228606,ENSP00000245907,ENSP00000258743,ENSP00000261173,ENSP00000263341,ENSP00000264487,ENSP00000264832,ENSP00000293272,ENSP00000293897,ENSP00000296545,ENSP00000301645,ENSP00000305651,ENSP00000318822,ENSP00000329418,ENSP00000337056,ENSP00000341170,ENSP00000350198,ENSP00000353508,ENSP00000353878…	AREG,ATP2B1,BAK1,BID,BIRC2,BRCA2,C3,CCL2,CCL3,CCL5,CCL7,CD38,CDKN2D,CXCL10,CYP27B1,CYP7A1,DRD4,EDN1,ESR1,ICAM1,IFNB1,IL15,IL1B,IL6,JAK2,KLF9,MAP2,NKX3-1,PTGS2,PTN,SOCS1,SSTR2,SSTR5
GO.0071260	cellular response to mechanical stimulus	14	0.00012	ENSP00000226574,ENSP00000245414,ENSP00000263341,ENSP00000263932,ENSP00000296795,ENSP00000347979,ENSP00000353878,ENSP00000356438,ENSP00000361359,ENSP00000363089,ENSP00000370034,ENSP00000376849,ENSP00000401399,ENSP00000410076	BAK1,CASP1,CASP5,CD40,FAS,IL1B,IRF1,MYD88,NFKB1,PTGS2,TLR3,TLR4,TLR7,TNFRSF8
GO.0001944	vasculature development	43	0.000122	ENSP00000006053,ENSP00000161559,ENSP00000225831,ENSP00000244869,ENSP00000249075,ENSP00000257566,ENSP00000261454,ENSP00000263923,ENSP00000264498,ENSP00000265162,ENSP00000265171,ENSP00000272369,ENSP00000280193,ENSP00000291281,ENSP00000294489,ENSP00000296754,ENSP00000301455,ENSP00000302665,ENSP00000306512,ENSP00000310036,ENSP00000315011,ENSP00000324277,ENSP00000332326,ENSP00000338018,ENSP00000343676…	ANGPTL4,APOLD1,BAK1,CCBE1,CCL2,CD34,CEACAM1,CX3CL1,EDN1,EDNRA,EGF,ENPEP,ERAP1,EREG,FGF2,FGFR1,GJA4,HIF1A,IGF1,IL8,KDR,KLF5,LAMA1,LIF,MEIS1,NKX3-1,NRP2,PDPN,PRDM1,PRKD2,PROX1,PTGS2,QKI,RAPGEF3,RSPO3,SAT1,SHB,TBX3,TNFAIP2,VEGFC,WARS,ZC3H12A,ZFPM2
GO.0002819	regulation of adaptive immune response	17	0.000124	ENSP00000220751,ENSP00000237289,ENSP00000245414,ENSP00000245907,ENSP00000247668,ENSP00000252483,ENSP00000263341,ENSP00000300589,ENSP00000306157,ENSP00000308815,ENSP00000329411,ENSP00000361359,ENSP00000365048,ENSP00000369581,ENSP00000370842,ENSP00000371471,ENSP00000391676	C3,CCL19,CD40,IFNB1,IL1B,IL33,IL7R,IRF1,IRF7,JAK3,NOD2,PVRL2,RIPK2,RSAD2,TNFAIP3,TNFSF13B,TRAF2
GO.0046596	regulation of viral entry into host cell	8	0.000126	ENSP00000230099,ENSP00000252483,ENSP00000254436,ENSP00000295927,ENSP00000330825,ENSP00000369373,ENSP00000382707,ENSP00000382714	IFITM1,IFITM2,IFITM3,PTX3,PVRL2,TRIM21,TRIM38,TRIM5
GO.0048514	blood vessel morphogenesis	37	0.000126	ENSP00000006053,ENSP00000161559,ENSP00000225831,ENSP00000244869,ENSP00000261454,ENSP00000263923,ENSP00000264498,ENSP00000265162,ENSP00000265171,ENSP00000272369,ENSP00000280193,ENSP00000291281,ENSP00000296754,ENSP00000301455,ENSP00000306512,ENSP00000310036,ENSP00000315011,ENSP00000324277,ENSP00000332326,ENSP00000338018,ENSP00000347495,ENSP00000349131,ENSP00000353582,ENSP00000353878,ENSP00000355094…	ANGPTL4,APOLD1,BAK1,CCBE1,CCL2,CD34,CEACAM1,CX3CL1,EDN1,EDNRA,EGF,ENPEP,ERAP1,EREG,FGF2,FGFR1,HIF1A,IL8,KDR,KLF5,LAMA1,MEIS1,NRP2,PRDM1,PRKD2,PROX1,PTGS2,QKI,RAPGEF3,RSPO3,SAT1,SHB,TNFAIP2,VEGFC,WARS,ZC3H12A,ZFPM2
GO.0039535	regulation of RIG-I signaling pathway	6	0.000131	ENSP00000227758,ENSP00000242351,ENSP00000251642,ENSP00000263464,ENSP00000333329,ENSP00000377344	BIRC2,BIRC3,DDX60,DHX58,USP17L2,ZC3HAV1
GO.0032735	positive regulation of interleukin-12 production	9	0.000136	ENSP00000220751,ENSP00000245414,ENSP00000296795,ENSP00000300589,ENSP00000308815,ENSP00000361359,ENSP00000363089,ENSP00000384273,ENSP00000430505	CCL19,CD40,IDO1,IRF1,NOD2,RELA,RIPK2,TLR3,TLR4
GO.0038061	NIK/NF-kappaB signaling	9	0.000136	ENSP00000221452,ENSP00000226574,ENSP00000227758,ENSP00000247668,ENSP00000263464,ENSP00000296795,ENSP00000344549,ENSP00000358983,ENSP00000384273	BIRC2,BIRC3,CARD14,NFKB1,NFKB2,RELA,RELB,TLR3,TRAF2
GO.0045343	regulation of MHC class I biosynthetic process	5	0.000148	ENSP00000262510,ENSP00000268058,ENSP00000316328,ENSP00000329991,ENSP00000369581	CIITA,IFNB1,IL29,NLRC5,PML
GO.0070424	regulation of nucleotide-binding oligomerization domain containing signaling pathway	5	0.000148	ENSP00000227758,ENSP00000237289,ENSP00000263464,ENSP00000347858,ENSP00000363089	BIRC2,BIRC3,TLR4,TNFAIP3,XIAP
GO.0016337	single organismal cell-cell adhesion	40	0.000149	ENSP00000173229,ENSP00000220751,ENSP00000221452,ENSP00000221847,ENSP00000233957,ENSP00000245414,ENSP00000252229,ENSP00000253680,ENSP00000258743,ENSP00000263341,ENSP00000263851,ENSP00000264832,ENSP00000289361,ENSP00000290167,ENSP00000293272,ENSP00000294489,ENSP00000294728,ENSP00000296545,ENSP00000306157,ENSP00000308815,ENSP00000309968,ENSP00000310036,ENSP00000311280,ENSP00000312027,ENSP00000317891…	ADAM17,BTN3A1,CCL19,CCL5,CCND3,CD34,CD7,EBI3,ELF4,FAS,FKBP1B,GCNT1,HSH2D,ICAM1,ICAM4,IFNB1,IFNW1,IL15,IL18R1,IL1B,IL6,IL7,IL7R,IRF1,JAM2,KIRREL,MICB,NTN1,PDPN,PSMB10,RELB,RET,RHOH,RIPK2,RSAD2,STAT5A,STX11,TNIP1,VCAM1,WNT4
GO.0051338	regulation of transferase activity	66	0.000151	ENSP00000044462,ENSP00000046794,ENSP00000176183,ENSP00000216455,ENSP00000216802,ENSP00000220751,ENSP00000222823,ENSP00000223321,ENSP00000233057,ENSP00000237289,ENSP00000244869,ENSP00000245960,ENSP00000247668,ENSP00000256261,ENSP00000256458,ENSP00000258704,ENSP00000258743,ENSP00000259206,ENSP00000259808,ENSP00000261233,ENSP00000261454,ENSP00000261479,ENSP00000262510,ENSP00000262741,ENSP00000263056…	ADAM17,ADAR,ADCY4,AKT1S1,AMBRA1,BAK1,CARD14,CCL19,CCL5,CCND3,CCNL1,CD40,CDC25B,CDKN2D,CSF1,CXCL10,DBNL,DNAJA1,DRD4,DUSP26,DUSP5,EDN1,EIF2AK2,EREG,FGF2,FGFR1,HERC5,IL1B,IL1RN,IL6,IRAK2,IRAK3,KIAA0226,LCP2,MAP3K5,MAP3K8,MASTL,NBN,NGF,NKX3-1,NLRC5,NOD1,NOD2,NUP62,PDE6H,PIK3R3,PML,PROX1,PSMA2,PSMA3,PSMA4,PSMA6,PSMB10,PSME2,RAP2C,RAPGEF3,RIPK1,RIPK2,SLAMF8,SOCS1,SPDYE1,TAB2,TLR3,TLR4,TNFAIP3,TRAF2
GO.0045619	regulation of lymphocyte differentiation	19	0.000169	ENSP00000220751,ENSP00000245414,ENSP00000258743,ENSP00000263341,ENSP00000263851,ENSP00000268058,ENSP00000296545,ENSP00000306157,ENSP00000308815,ENSP00000308928,ENSP00000329991,ENSP00000339992,ENSP00000341208,ENSP00000347979,ENSP00000358092,ENSP00000368450,ENSP00000369581,ENSP00000391676,ENSP00000468977	CCL19,CD83,CYLD,FAS,FLT3LG,IFNB1,IL15,IL1B,IL29,IL6,IL7,IL7R,IRF1,JAK3,MYB,PML,PRDM1,RIPK2,STAT5A
GO.0072503	cellular divalent inorganic cation homeostasis	31	0.000172	ENSP00000176183,ENSP00000206249,ENSP00000216629,ENSP00000225245,ENSP00000225831,ENSP00000225842,ENSP00000225844,ENSP00000226279,ENSP00000262958,ENSP00000263341,ENSP00000264498,ENSP00000268058,ENSP00000289952,ENSP00000293272,ENSP00000302079,ENSP00000302234,ENSP00000308815,ENSP00000315011,ENSP00000340864,ENSP00000350878,ENSP00000353362,ENSP00000361359,ENSP00000362071,ENSP00000367832,ENSP00000368683…	BDKRB1,C1QTNF1,C3AR1,CACNA1A,CCDC109B,CCL1,CCL11,CCL13,CCL19,CCL2,CCL3,CCL5,CCL7,CCL8,CD38,CD40,DRD4,EDN1,EDNRA,ESR1,FGF2,FKBP1B,GNA15,IL1B,JAK2,JAK3,JPH2,MT1X,PML,S1PR3,SLC39A14
GO.0042327	positive regulation of phosphorylation	63	0.000174	ENSP00000046794,ENSP00000176183,ENSP00000180166,ENSP00000220325,ENSP00000225245,ENSP00000225474,ENSP00000233057,ENSP00000244869,ENSP00000245960,ENSP00000249075,ENSP00000256458,ENSP00000258743,ENSP00000259206,ENSP00000259808,ENSP00000261454,ENSP00000261991,ENSP00000263056,ENSP00000263339,ENSP00000263341,ENSP00000263923,ENSP00000264487,ENSP00000264498,ENSP00000264832,ENSP00000265433,ENSP00000266395…	ADAM17,ADCY4,AMBRA1,AREG,BAK1,C1QTNF1,CARD14,CCL19,CCL3,CCL5,CCND3,CD3E,CD40,CDC25B,CSF1,CSF3,DBNL,DRD4,EDN1,EHD4,EIF2AK2,EREG,FAM59A,FGF2,FGF20,FLT3LG,GPR37L1,HIF1A,ICAM1,IFNB1,IFNW1,IGF1,IL15,IL1A,IL1B,IL1RN,IL29,IL6,IRAK2,JAK2,KDR,LCP2,LGALS9,LIF,MAP3K5,MAP3K8,MID1,NBN,NGF,NKX3-1,NOD2,PDE6H,PRKD2,PROX1,RAP2C,RAPGEF3,RICTOR,RIPK1,RPS6KA5,TAB2,TLR4,TRIM5,VEGFC
GO.0007155	cell adhesion	70	0.000175	ENSP00000006053,ENSP00000161559,ENSP00000173229,ENSP00000220751,ENSP00000221452,ENSP00000221847,ENSP00000225831,ENSP00000226284,ENSP00000233957,ENSP00000243347,ENSP00000245414,ENSP00000249440,ENSP00000250111,ENSP00000252229,ENSP00000252483,ENSP00000253680,ENSP00000258743,ENSP00000263071,ENSP00000263341,ENSP00000263851,ENSP00000263895,ENSP00000264832,ENSP00000286760,ENSP00000289361,ENSP00000290167…	ADAM17,ALCAM,ATP1B2,BTN3A1,CCL11,CCL19,CCL2,CCL5,CCND3,CD34,CD47,CD7,CEACAM1,CLDN23,CX3CL1,EBI3,ELF4,ELMO2,EMR1,FAS,FKBP1B,FPR2,GCNT1,HAPLN3,HCK,HOXD3,HSH2D,IBSP,ICAM1,ICAM4,IFNB1,IFNW1,IL15,IL18R1,IL1B,IL6,IL7,IL7R,IRF1,JAM2,KIRREL,LAMA1,MICB,NINJ1,NRP2,NTN1,PCDH17,PDPN,PRKD2,PSMB10,PVRL2,RELB,RHOH,RIPK2,RND3,RSAD2,SCARF1,SIRPA,SIRPG,SRGAP2,STAT5A,STX11,TESK2,THBS3,THEMIS2,TNFAIP6,TNIP1,VCAM1,WH…
GO.0070647	protein modification by small protein conjugation or removal	60	0.000176	ENSP00000003302,ENSP00000044462,ENSP00000215794,ENSP00000216455,ENSP00000216802,ENSP00000223321,ENSP00000227451,ENSP00000227758,ENSP00000230099,ENSP00000237289,ENSP00000244061,ENSP00000247668,ENSP00000254436,ENSP00000259939,ENSP00000260983,ENSP00000261479,ENSP00000261593,ENSP00000263464,ENSP00000263642,ENSP00000263666,ENSP00000264346,ENSP00000264350,ENSP00000268058,ENSP00000269397,ENSP00000282369…	ATXN7,BIRC2,BIRC3,CBX4,CYLD,DTX3L,DTX4,EID3,FBXL7,FBXO6,HECW2,HERC5,HERC6,IFIH1,MARCH3,NEURL1B,NUB1,NUP62,OTUD4,PDZRN3,PELI1,PML,PSMA2,PSMA3,PSMA4,PSMA6,PSMB10,PSME2,RBBP6,RBCK1,RNF114,RNF138,RNF144B,RNF149,RNF19A,RNF19B,RNF213,RNF217,SOCS1,SP100,SPSB1,TNFAIP3,TRAF2,TRIM21,TRIM22,TRIM25,TRIM36,TRIM38,TRIM5,TRIM56,TRIM69,UBA7,UBE2L6,USP17L2,USP18,USP28,USP41,USP42,USP49,XIAP
GO.0050706	regulation of interleukin-1 beta secretion	8	0.000178	ENSP00000225245,ENSP00000227638,ENSP00000268058,ENSP00000300589,ENSP00000308815,ENSP00000357112,ENSP00000376849,ENSP00000410076	AIM2,CASP1,CASP5,CCL19,CCL3,NOD2,PANX1,PML
GO.0010574	regulation of vascular endothelial growth factor production	9	0.00018	ENSP00000225831,ENSP00000245907,ENSP00000258743,ENSP00000263339,ENSP00000263341,ENSP00000302079,ENSP00000338018,ENSP00000356438,ENSP00000404464	C3,C3AR1,CCBE1,CCL2,HIF1A,IL1A,IL1B,IL6,PTGS2
GO.0055074	calcium ion homeostasis	31	0.000182	ENSP00000176183,ENSP00000206249,ENSP00000216629,ENSP00000225245,ENSP00000225831,ENSP00000225842,ENSP00000225844,ENSP00000226279,ENSP00000228606,ENSP00000262958,ENSP00000263341,ENSP00000263923,ENSP00000264498,ENSP00000268058,ENSP00000293272,ENSP00000302079,ENSP00000302234,ENSP00000308815,ENSP00000315011,ENSP00000340864,ENSP00000350878,ENSP00000353362,ENSP00000361359,ENSP00000362071,ENSP00000367832…	BDKRB1,C1QTNF1,C3AR1,CACNA1A,CCDC109B,CCL1,CCL11,CCL13,CCL19,CCL2,CCL3,CCL5,CCL7,CCL8,CD38,CD40,CYP27B1,DRD4,EDN1,EDNRA,ESR1,FGF2,FKBP1B,GNA15,IL1B,JAK2,JAK3,JPH2,KDR,PML,S1PR3
GO.0035872	nucleotide-binding domain, leucine rich repeat containing receptor signaling pathway	11	0.000184	ENSP00000216797,ENSP00000222823,ENSP00000227638,ENSP00000237289,ENSP00000256458,ENSP00000286332,ENSP00000300589,ENSP00000308928,ENSP00000357112,ENSP00000384273,ENSP00000410076	AIM2,CASP1,CYLD,IRAK2,NFKBIA,NOD1,NOD2,PANX1,RELA,TAB2,TNFAIP3
GO.0098602	single organism cell adhesion	41	0.000194	ENSP00000173229,ENSP00000220751,ENSP00000221452,ENSP00000221847,ENSP00000233957,ENSP00000245414,ENSP00000252229,ENSP00000253680,ENSP00000258743,ENSP00000263341,ENSP00000263851,ENSP00000264832,ENSP00000289361,ENSP00000290167,ENSP00000293272,ENSP00000294489,ENSP00000294728,ENSP00000295713,ENSP00000296545,ENSP00000306157,ENSP00000308815,ENSP00000309968,ENSP00000310036,ENSP00000311280,ENSP00000312027…	ADAM17,BTN3A1,CCL19,CCL5,CCND3,CD34,CD7,EBI3,ELF4,FAS,FKBP1B,GCNT1,HSH2D,ICAM1,ICAM4,IFNB1,IFNW1,IL15,IL18R1,IL1B,IL6,IL7,IL7R,IRF1,JAM2,KIRREL,MICB,NTN1,PDPN,PSMB10,RELB,RET,RHOH,RIPK2,RSAD2,SRGAP2,STAT5A,STX11,TNIP1,VCAM1,WNT4
GO.0009612	response to mechanical stimulus	24	0.000203	ENSP00000216629,ENSP00000216797,ENSP00000225831,ENSP00000245414,ENSP00000258743,ENSP00000262209,ENSP00000263341,ENSP00000263932,ENSP00000265113,ENSP00000296795,ENSP00000305651,ENSP00000328524,ENSP00000347979,ENSP00000353878,ENSP00000356438,ENSP00000361359,ENSP00000363089,ENSP00000368683,ENSP00000370034,ENSP00000371985,ENSP00000376849,ENSP00000384273,ENSP00000401399,ENSP00000410076	BAK1,BDKRB1,CASP1,CASP5,CCL2,CD40,CXCL10,DENND5A,EDN1,FAS,IL1B,IL6,IRF1,KCNA1,MYD88,NFKBIA,PTGS2,RELA,SLC1A3,TLR3,TLR4,TLR7,TNFRSF8,TRPA1
GO.0051223	regulation of protein transport	57	0.000212	ENSP00000006053,ENSP00000176183,ENSP00000216797,ENSP00000225245,ENSP00000225474,ENSP00000225831,ENSP00000226279,ENSP00000227638,ENSP00000233957,ENSP00000247668,ENSP00000258743,ENSP00000260585,ENSP00000263339,ENSP00000263341,ENSP00000265171,ENSP00000268058,ENSP00000275015,ENSP00000280193,ENSP00000293272,ENSP00000293897,ENSP00000296795,ENSP00000298902,ENSP00000300589,ENSP00000302665,ENSP00000305824…	AIM2,CACNA1A,CASP1,CASP5,CCL19,CCL2,CCL3,CCL5,CD274,CD34,CD38,CD40,CSF3,CX3CL1,CYLD,DDX58,DNAJA1,DRD4,EGF,EPT1,FAM115C,FKBP1B,GBP1,HIF1A,IFI27,IGF1,IL18R1,IL1A,IL1B,IL33,IL6,JAK2,KCNS3,LGALS9,NFKBIA,NFKBIE,NOD2,PANX1,PARP10,PIM3,PML,PTGS2,RAB8B,RAPGEF3,RBCK1,RHBDF2,RSAD2,SOCS1,SP100,SSTR5,TLR3,TLR4,TLR7,TMEM173,TRAF2,USP17L2,VEGFC
GO.0050708	regulation of protein secretion	36	0.000217	ENSP00000006053,ENSP00000176183,ENSP00000225245,ENSP00000226279,ENSP00000227638,ENSP00000247668,ENSP00000258743,ENSP00000263339,ENSP00000263341,ENSP00000268058,ENSP00000280193,ENSP00000293272,ENSP00000293897,ENSP00000300589,ENSP00000302665,ENSP00000305824,ENSP00000308815,ENSP00000310036,ENSP00000322775,ENSP00000329418,ENSP00000338018,ENSP00000353362,ENSP00000353824,ENSP00000357112,ENSP00000359504…	AIM2,CACNA1A,CASP1,CASP5,CCL19,CCL3,CCL5,CD274,CD34,CD38,CD40,CX3CL1,DRD4,FKBP1B,GBP1,HIF1A,IGF1,IL1A,IL1B,IL33,IL6,JAK2,KCNS3,LGALS9,NOD2,PANX1,PIM3,PML,RAPGEF3,RHBDF2,RSAD2,SOCS1,SSTR5,TLR4,TRAF2,VEGFC
GO.0051248	negative regulation of protein metabolic process	73	0.000221	ENSP00000044462,ENSP00000203629,ENSP00000216455,ENSP00000216629,ENSP00000216802,ENSP00000222543,ENSP00000223321,ENSP00000226574,ENSP00000227758,ENSP00000228515,ENSP00000233057,ENSP00000237289,ENSP00000241261,ENSP00000243346,ENSP00000245907,ENSP00000247668,ENSP00000249075,ENSP00000252593,ENSP00000254436,ENSP00000256261,ENSP00000259808,ENSP00000261233,ENSP00000261479,ENSP00000262384,ENSP00000263341…	ADAR,ADC,AKT1S1,ATF3,BAK1,BDKRB1,BIRC2,BIRC3,BST2,C3,CARD16,CARD17,CDKN2D,CFLAR,CSRNP2,DNAJA1,DUSP26,DUSP5,EDN1,EIF2AK2,ETV6,FAS,FKBP1B,FMR1,GBP1,IFI16,IFI6,IGF1,IL1B,IRAK3,ISG15,ITIH4,JAK3,KIRREL,LAG3,LIF,MASTL,N4BP1,NFKB1,NGF,NMI,NUP62,PAPLN,PARP10,PATL2,PPP4R4,PSMA2,PSMA3,PSMA4,PSMA6,PSMB10,PSME2,PTX3,QKI,RELA,RIPK1,RNF149,SAMD4A,SERPINB2,SERPING1,SOCS1,TFPI2,TIA1,TLR4,TNFAIP3,TNFAIP8,TNFSF10,…
GO.0051094	positive regulation of developmental process	77	0.000223	ENSP00000006053,ENSP00000173229,ENSP00000220751,ENSP00000225474,ENSP00000226574,ENSP00000228606,ENSP00000237289,ENSP00000244769,ENSP00000245907,ENSP00000249075,ENSP00000249440,ENSP00000256015,ENSP00000258743,ENSP00000259808,ENSP00000261233,ENSP00000261454,ENSP00000263071,ENSP00000263339,ENSP00000263341,ENSP00000263923,ENSP00000264498,ENSP00000265171,ENSP00000268058,ENSP00000274711,ENSP00000280193…	ANGPTL4,ATXN1,BTC,BTG1,C3,C3AR1,CCBE1,CCL11,CCL19,CCL5,CCRN4L,CD34,CD3E,CD40,CD83,CDKL5,CSF1,CSF3,CX3CL1,CXCL9,CYP27B1,EDN1,EGF,ERAP1,FGF2,FKBP1B,FLT3LG,GPR37L1,HIF1A,HOXD3,IDO1,IFITM1,IGF1,IL15,IL1A,IL1B,IL6,IL7R,IL8,IRAK3,ISG15,JAK2,KDR,KLF5,LIF,LRRN3,LRRTM2,MAP3K5,MYB,NFKB1,NTN1,PML,POU3F2,PRDM1,PRKD2,PROX1,PTGS2,PTN,RAPGEF3,RELA,RET,RIMS2,RIPK1,RIPK2,SCARF1,SHOX2,SRGAP2,STAT5A,TGIF2,TNFAIP3,T…
GO.0032879	regulation of localization	135	0.000224	ENSP00000006053,ENSP00000173229,ENSP00000176183,ENSP00000216629,ENSP00000216797,ENSP00000220325,ENSP00000225245,ENSP00000225474,ENSP00000225831,ENSP00000226279,ENSP00000226317,ENSP00000226574,ENSP00000227638,ENSP00000233957,ENSP00000240139,ENSP00000245907,ENSP00000247668,ENSP00000249075,ENSP00000250111,ENSP00000251507,ENSP00000252593,ENSP00000258743,ENSP00000259206,ENSP00000259808,ENSP00000260585…	ABCG5,ACSL4,ADAM17,ADC,AIM2,AKAP7,ANKFY1,ATP1B2,BDKRB1,BEST3,BID,BST2,C1QTNF1,C3,C3AR1,CASP1,CASP5,CCBE1,CCL11,CCL19,CCL2,CCL20,CCL3,CCL5,CCL7,CCL8,CD34,CD38,CD40,CD47,CLIC6,CSF1,CSF3,CX3CL1,CXCL1,CXCL10,CXCL11,CXCL16,CXCL2,CXCL3,CXCL6,CXCL9,CYLD,DDX58,DNAJA1,DRD4,EDN1,EGF,EHD4,EPT1,FAM115C,FGF2,FKBP1B,GBP1,HCK,HIF1A,HK2,ICAM1,IFI27,IFITM1,IGF1,IL18R1,IL1A,IL1B,IL1RN,IL33,IL6,IL8,JAK2,JAK3,JPH2,K…
GO.0050670	regulation of lymphocyte proliferation	22	0.000224	ENSP00000220751,ENSP00000221847,ENSP00000226279,ENSP00000245414,ENSP00000248244,ENSP00000258743,ENSP00000263341,ENSP00000263851,ENSP00000293272,ENSP00000294728,ENSP00000296545,ENSP00000302665,ENSP00000303920,ENSP00000308815,ENSP00000341208,ENSP00000351789,ENSP00000358092,ENSP00000361359,ENSP00000363089,ENSP00000365048,ENSP00000370989,ENSP00000430505	CCL19,CCL5,CD274,CD38,CD40,EBI3,IDO1,IGF1,IL15,IL1B,IL6,IL7,IRF1,MZB1,PELI1,PRDM1,RIPK2,STAT5A,TICAM1,TLR4,TNFSF13B,VCAM1
GO.0007249	I-kappaB kinase/NF-kappaB signaling	12	0.000225	ENSP00000220751,ENSP00000221452,ENSP00000226574,ENSP00000248244,ENSP00000256458,ENSP00000286332,ENSP00000296795,ENSP00000354911,ENSP00000358983,ENSP00000363089,ENSP00000370034,ENSP00000384273	IRAK2,NFKB1,NFKB2,RELA,RELB,RIPK2,TAB2,TICAM1,TIFA,TLR3,TLR4,TLR7
GO.0042108	positive regulation of cytokine biosynthetic process	12	0.000225	ENSP00000221847,ENSP00000244869,ENSP00000245414,ENSP00000248244,ENSP00000263339,ENSP00000263341,ENSP00000263932,ENSP00000341208,ENSP00000351671,ENSP00000354566,ENSP00000370034,ENSP00000384273	CCL20,CD3E,EBI3,EREG,IL1A,IL1B,IRF1,RELA,STAT5A,TICAM1,TLR7,TNFRSF8
GO.0030522	intracellular receptor signaling pathway	23	0.000231	ENSP00000206249,ENSP00000216797,ENSP00000222823,ENSP00000227638,ENSP00000237289,ENSP00000256458,ENSP00000263642,ENSP00000265372,ENSP00000268058,ENSP00000286332,ENSP00000300589,ENSP00000308928,ENSP00000329411,ENSP00000333122,ENSP00000343023,ENSP00000357112,ENSP00000366093,ENSP00000369127,ENSP00000369213,ENSP00000370253,ENSP00000371067,ENSP00000384273,ENSP00000410076	AIM2,CASP1,CREM,CYLD,DDX58,DNAJA1,ESR1,IFIH1,IRAK2,IRF7,JAK2,NFKBIA,NKX3-1,NOD1,NOD2,NR4A3,PANX1,PML,RELA,RORB,SP100,TAB2,TNFAIP3
GO.0042346	positive regulation of NF-kappaB import into nucleus	8	0.000244	ENSP00000233957,ENSP00000263341,ENSP00000296795,ENSP00000308815,ENSP00000348632,ENSP00000356438,ENSP00000363089,ENSP00000370034	CCL19,IL18R1,IL1B,PTGS2,RBCK1,TLR3,TLR4,TLR7
GO.0042993	positive regulation of transcription factor import into nucleus	11	0.000274	ENSP00000225474,ENSP00000233957,ENSP00000263341,ENSP00000296795,ENSP00000308815,ENSP00000331288,ENSP00000348632,ENSP00000356438,ENSP00000363089,ENSP00000369213,ENSP00000370034	CCL19,CSF3,DDX58,IL18R1,IL1B,PTGS2,RBCK1,TLR3,TLR4,TLR7,TMEM173
GO.0050718	positive regulation of interleukin-1 beta secretion	7	0.000289	ENSP00000225245,ENSP00000227638,ENSP00000300589,ENSP00000308815,ENSP00000357112,ENSP00000376849,ENSP00000410076	AIM2,CASP1,CASP5,CCL19,CCL3,NOD2,PANX1
GO.0033209	tumor necrosis factor-mediated signaling pathway	9	0.000306	ENSP00000247668,ENSP00000259808,ENSP00000309968,ENSP00000341268,ENSP00000344549,ENSP00000354394,ENSP00000357112,ENSP00000365435,ENSP00000371067	ADAM17,AIM2,CARD14,JAK2,RIPK1,STAT1,TNFRSF1B,TRADD,TRAF2
GO.0060338	regulation of type I interferon-mediated signaling pathway	10	0.000306	ENSP00000215794,ENSP00000262510,ENSP00000315768,ENSP00000329411,ENSP00000329418,ENSP00000343957,ENSP00000354394,ENSP00000357459,ENSP00000360215,ENSP00000369581	ADAR,IFNAR2,IFNB1,IRF7,NLRC5,SOCS1,STAT1,STAT2,USP18,ZBP1
GO.0072676	lymphocyte migration	9	0.000306	ENSP00000006053,ENSP00000225245,ENSP00000225831,ENSP00000293272,ENSP00000293778,ENSP00000305651,ENSP00000306884,ENSP00000347942,ENSP00000354901	CCL2,CCL3,CCL5,CX3CL1,CXCL10,CXCL11,CXCL16,CXCL9,RET
GO.0070201	regulation of establishment of protein localization	60	0.000307	ENSP00000006053,ENSP00000176183,ENSP00000216797,ENSP00000225245,ENSP00000225474,ENSP00000225831,ENSP00000226279,ENSP00000227638,ENSP00000233957,ENSP00000240139,ENSP00000247668,ENSP00000258743,ENSP00000260585,ENSP00000263339,ENSP00000263341,ENSP00000265171,ENSP00000268058,ENSP00000275015,ENSP00000280193,ENSP00000293272,ENSP00000293897,ENSP00000296795,ENSP00000298902,ENSP00000300589,ENSP00000302665…	AIM2,BID,CACNA1A,CASP1,CASP5,CCL19,CCL2,CCL3,CCL5,CD274,CD34,CD38,CD40,CSF3,CX3CL1,CYLD,DDX58,DNAJA1,DRD4,EGF,EPT1,FAM115C,FKBP1B,GBP1,HIF1A,IFI27,IGF1,IL18R1,IL1A,IL1B,IL33,IL6,JAK2,KCNS3,LGALS9,NFKBIA,NFKBIE,NOD2,PANX1,PARP10,PIM3,PMAIP1,PML,PPP3CC,PTGS2,RAB8B,RAPGEF3,RBCK1,RHBDF2,RSAD2,SOCS1,SP100,SSTR5,TLR3,TLR4,TLR7,TMEM173,TRAF2,USP17L2,VEGFC
GO.0045580	regulation of T cell differentiation	16	0.000321	ENSP00000220751,ENSP00000245414,ENSP00000258743,ENSP00000263341,ENSP00000263851,ENSP00000268058,ENSP00000296545,ENSP00000306157,ENSP00000308815,ENSP00000308928,ENSP00000329991,ENSP00000339992,ENSP00000341208,ENSP00000368450,ENSP00000369581,ENSP00000391676	CCL19,CD83,CYLD,IFNB1,IL15,IL1B,IL29,IL6,IL7,IL7R,IRF1,JAK3,MYB,PML,RIPK2,STAT5A
GO.0002828	regulation of type 2 immune response	8	0.000335	ENSP00000258743,ENSP00000268058,ENSP00000300589,ENSP00000329991,ENSP00000369581,ENSP00000370842,ENSP00000371471,ENSP00000430505	IDO1,IFNB1,IL29,IL33,IL6,NOD2,PML,RSAD2
GO.0002832	negative regulation of response to biotic stimulus	8	0.000335	ENSP00000230099,ENSP00000233057,ENSP00000237289,ENSP00000251642,ENSP00000252229,ENSP00000358092,ENSP00000360869,ENSP00000366682	DHX58,EIF2AK2,IFIT1,IRG1,MICB,PRDM1,TNFAIP3,TRIM38
GO.0045357	regulation of interferon-beta biosynthetic process	5	0.00034	ENSP00000243346,ENSP00000248244,ENSP00000296795,ENSP00000363089,ENSP00000370034	NMI,TICAM1,TLR3,TLR4,TLR7
GO.0048245	eosinophil chemotaxis	5	0.00034	ENSP00000225245,ENSP00000225844,ENSP00000293272,ENSP00000302234,ENSP00000367832	CCL11,CCL13,CCL3,CCL5,CCL7
GO.0001934	positive regulation of protein phosphorylation	60	0.000341	ENSP00000046794,ENSP00000176183,ENSP00000180166,ENSP00000220325,ENSP00000225245,ENSP00000225474,ENSP00000233057,ENSP00000244869,ENSP00000245960,ENSP00000249075,ENSP00000256458,ENSP00000258743,ENSP00000259206,ENSP00000259808,ENSP00000261454,ENSP00000261991,ENSP00000263056,ENSP00000263339,ENSP00000263341,ENSP00000263923,ENSP00000264498,ENSP00000264832,ENSP00000265433,ENSP00000266395,ENSP00000269209…	ADAM17,ADCY4,BAK1,C1QTNF1,CARD14,CCL19,CCL3,CCL5,CCND3,CD3E,CD40,CDC25B,CSF1,CSF3,DBNL,DRD4,EDN1,EHD4,EIF2AK2,EREG,FAM59A,FGF2,FGF20,FLT3LG,GPR37L1,ICAM1,IFNB1,IFNW1,IGF1,IL15,IL1A,IL1B,IL1RN,IL29,IL6,IRAK2,JAK2,KDR,LCP2,LGALS9,LIF,MAP3K5,MAP3K8,MID1,NBN,NGF,NKX3-1,NOD2,PDE6H,PRKD2,PROX1,RAP2C,RAPGEF3,RICTOR,RIPK1,RPS6KA5,TAB2,TLR4,TRIM5,VEGFC
GO.0070661	leukocyte proliferation	15	0.000355	ENSP00000220751,ENSP00000221847,ENSP00000289361,ENSP00000290167,ENSP00000296545,ENSP00000306157,ENSP00000311280,ENSP00000327513,ENSP00000351314,ENSP00000361359,ENSP00000362082,ENSP00000363089,ENSP00000369578,ENSP00000369581,ENSP00000370373	BTN3A1,CCND3,CD40,CSF1,EBI3,ELF4,FKBP1B,IFNB1,IFNW1,IL15,IL7R,PSMB10,RIPK2,TLR4,WNT4
GO.0043410	positive regulation of MAPK cascade	38	0.000378	ENSP00000176183,ENSP00000180166,ENSP00000225245,ENSP00000233057,ENSP00000244869,ENSP00000245907,ENSP00000247668,ENSP00000249075,ENSP00000256458,ENSP00000258743,ENSP00000259206,ENSP00000259808,ENSP00000263056,ENSP00000263339,ENSP00000263341,ENSP00000263923,ENSP00000264498,ENSP00000264832,ENSP00000266395,ENSP00000269209,ENSP00000286332,ENSP00000291281,ENSP00000296795,ENSP00000300589,ENSP00000302665…	C1QTNF1,C3,CCL19,CCL3,CD40,DBNL,DRD4,EDN1,EIF2AK2,EREG,FAM59A,FGF2,FGF20,GPR37L1,ICAM1,IGF1,IL1A,IL1B,IL1RN,IL6,IRAK2,JAK2,KDR,LGALS9,LIF,MAP3K5,MAP3K8,MID1,NGF,NOD2,PDE6H,PRKD2,RIPK1,TAB2,TLR3,TLR4,TRAF2,TRIM5
GO.0071621	granulocyte chemotaxis	11	0.000398	ENSP00000006053,ENSP00000225245,ENSP00000225831,ENSP00000225844,ENSP00000263341,ENSP00000293272,ENSP00000296026,ENSP00000302234,ENSP00000306512,ENSP00000332116,ENSP00000367832	CCL11,CCL13,CCL2,CCL3,CCL5,CCL7,CX3CL1,CXCL3,IL1B,IL8,PDE4B
GO.0098771	inorganic ion homeostasis	44	0.0004	ENSP00000176183,ENSP00000206249,ENSP00000216629,ENSP00000225245,ENSP00000225831,ENSP00000225842,ENSP00000225844,ENSP00000226279,ENSP00000228606,ENSP00000250111,ENSP00000262958,ENSP00000263341,ENSP00000263923,ENSP00000264498,ENSP00000265715,ENSP00000267328,ENSP00000268058,ENSP00000287908,ENSP00000289707,ENSP00000289952,ENSP00000293272,ENSP00000297205,ENSP00000302079,ENSP00000302234,ENSP00000308815…	ATP1B2,BDKRB1,C1QTNF1,C3AR1,CCDC109B,CCL1,CCL11,CCL13,CCL19,CCL2,CCL3,CCL5,CCL7,CCL8,CD38,CD40,CYP27B1,DRD4,EDN1,EDNRA,ESR1,FGF2,FKBP1B,GNA15,HIF1A,IL1B,JAK2,JAK3,JPH2,KCNA1,KDR,MT1X,PML,RAB20,S1PR3,SLAMF8,SLC11A2,SLC25A28,SLC25A37,SLC26A4,SLC39A14,STEAP1,STEAP2,XIAP
GO.1900182	positive regulation of protein localization to nucleus	16	0.000405	ENSP00000225474,ENSP00000233957,ENSP00000249075,ENSP00000258743,ENSP00000263341,ENSP00000265171,ENSP00000296795,ENSP00000302665,ENSP00000308815,ENSP00000331288,ENSP00000348632,ENSP00000356438,ENSP00000363089,ENSP00000369213,ENSP00000370034,ENSP00000371067	CCL19,CSF3,DDX58,EGF,IGF1,IL18R1,IL1B,IL6,JAK2,LIF,PTGS2,RBCK1,TLR3,TLR4,TLR7,TMEM173
GO.0001568	blood vessel development	40	0.000412	ENSP00000006053,ENSP00000161559,ENSP00000225831,ENSP00000244869,ENSP00000257566,ENSP00000261454,ENSP00000263923,ENSP00000264498,ENSP00000265162,ENSP00000265171,ENSP00000272369,ENSP00000280193,ENSP00000291281,ENSP00000296754,ENSP00000301455,ENSP00000306512,ENSP00000310036,ENSP00000315011,ENSP00000324277,ENSP00000332326,ENSP00000338018,ENSP00000343676,ENSP00000347495,ENSP00000349131,ENSP00000353582…	ANGPTL4,APOLD1,BAK1,CCBE1,CCL2,CD34,CEACAM1,CX3CL1,EDN1,EDNRA,EGF,ENPEP,ERAP1,EREG,FGF2,FGFR1,GJA4,HIF1A,IL8,KDR,KLF5,LAMA1,MEIS1,NKX3-1,NRP2,PRDM1,PRKD2,PROX1,PTGS2,QKI,RAPGEF3,RSPO3,SAT1,SHB,TBX3,TNFAIP2,VEGFC,WARS,ZC3H12A,ZFPM2
GO.0040011	locomotion	80	0.00042	ENSP00000161559,ENSP00000216629,ENSP00000225245,ENSP00000225831,ENSP00000225842,ENSP00000225844,ENSP00000226317,ENSP00000249887,ENSP00000250111,ENSP00000252483,ENSP00000256015,ENSP00000258743,ENSP00000261454,ENSP00000261991,ENSP00000263341,ENSP00000263923,ENSP00000264051,ENSP00000264498,ENSP00000264832,ENSP00000265162,ENSP00000268058,ENSP00000280193,ENSP00000285850,ENSP00000290246,ENSP00000293272…	ADAM17,ATP1B2,B3GNT2,BDKRB1,BTG1,C3AR1,CACNA1I,CCL1,CCL13,CCL19,CCL2,CCL20,CCL3,CCL3L3,CCL4L2,CCL5,CCL7,CCL8,CCRL1,CCRL2,CD34,CD47,CDKL5,CEACAM1,CXCL1,CXCL10,CXCL11,CXCL2,CXCL3,CXCL6,CXCL9,DNAJA1,DNER,DOCK4,DYNLT1,ELMO2,ENPEP,FGF2,FMNL3,FPR2,GCNT1,HCK,HIF1A,ICAM1,IL1B,IL6,IL8,JAK2,JAK3,JAM2,KDR,LAMA1,MMP1,MYO10,NGEF,NR4A3,NRP2,PARP9,PAX3,PDE4B,PHACTR1,PHACTR4,PML,POU3F2,PROX1,PSTPIP2,PVRL2,RND1,R…
GO.0033280	response to vitamin D	8	0.000446	ENSP00000228606,ENSP00000261173,ENSP00000263341,ENSP00000296545,ENSP00000305651,ENSP00000337056,ENSP00000341170,ENSP00000356438	ATP2B1,CDKN2D,CXCL10,CYP27B1,IL15,IL1B,PTGS2,PTN
GO.0002274	myeloid leukocyte activation	15	0.00045	ENSP00000006053,ENSP00000046794,ENSP00000221452,ENSP00000225245,ENSP00000243440,ENSP00000248244,ENSP00000293272,ENSP00000301887,ENSP00000306512,ENSP00000327513,ENSP00000356540,ENSP00000363089,ENSP00000370034,ENSP00000371219,ENSP00000391397	BATF2,BATF3,CCL3,CCL5,CSF1,CX3CL1,IL8,LCP2,MT1G,RELB,RHOH,STX11,TICAM1,TLR4,TLR7
GO.0038123	toll-like receptor TLR1:TLR2 signaling pathway	13	0.00045	ENSP00000216797,ENSP00000220751,ENSP00000222823,ENSP00000226574,ENSP00000256458,ENSP00000261991,ENSP00000286332,ENSP00000300589,ENSP00000351789,ENSP00000358983,ENSP00000363089,ENSP00000384273,ENSP00000401399	IRAK2,MYD88,NFKB1,NFKB2,NFKBIA,NOD1,NOD2,PELI1,RELA,RIPK2,RPS6KA5,TAB2,TLR4
GO.0038124	toll-like receptor TLR6:TLR2 signaling pathway	13	0.00045	ENSP00000216797,ENSP00000220751,ENSP00000222823,ENSP00000226574,ENSP00000256458,ENSP00000261991,ENSP00000286332,ENSP00000300589,ENSP00000351789,ENSP00000358983,ENSP00000363089,ENSP00000384273,ENSP00000401399	IRAK2,MYD88,NFKB1,NFKB2,NFKBIA,NOD1,NOD2,PELI1,RELA,RIPK2,RPS6KA5,TAB2,TLR4
GO.0042307	positive regulation of protein import into nucleus	15	0.00045	ENSP00000225474,ENSP00000233957,ENSP00000258743,ENSP00000263341,ENSP00000265171,ENSP00000296795,ENSP00000302665,ENSP00000308815,ENSP00000331288,ENSP00000348632,ENSP00000356438,ENSP00000363089,ENSP00000369213,ENSP00000370034,ENSP00000371067	CCL19,CSF3,DDX58,EGF,IGF1,IL18R1,IL1B,IL6,JAK2,PTGS2,RBCK1,TLR3,TLR4,TLR7,TMEM173
GO.0050707	regulation of cytokine secretion	18	0.00045	ENSP00000006053,ENSP00000225245,ENSP00000227638,ENSP00000258743,ENSP00000263339,ENSP00000268058,ENSP00000300589,ENSP00000308815,ENSP00000310036,ENSP00000329418,ENSP00000357112,ENSP00000359504,ENSP00000363089,ENSP00000370842,ENSP00000370989,ENSP00000376849,ENSP00000378856,ENSP00000410076	AIM2,CASP1,CASP5,CCL19,CCL3,CD274,CD34,CX3CL1,GBP1,IL1A,IL33,IL6,LGALS9,NOD2,PANX1,PML,SOCS1,TLR4
GO.0006874	cellular calcium ion homeostasis	29	0.000467	ENSP00000176183,ENSP00000206249,ENSP00000216629,ENSP00000225245,ENSP00000225831,ENSP00000225842,ENSP00000225844,ENSP00000226279,ENSP00000262958,ENSP00000263341,ENSP00000264498,ENSP00000268058,ENSP00000293272,ENSP00000302079,ENSP00000302234,ENSP00000308815,ENSP00000315011,ENSP00000340864,ENSP00000350878,ENSP00000353362,ENSP00000361359,ENSP00000362071,ENSP00000367832,ENSP00000368683,ENSP00000370373…	BDKRB1,C1QTNF1,C3AR1,CACNA1A,CCDC109B,CCL1,CCL11,CCL13,CCL19,CCL2,CCL3,CCL5,CCL7,CCL8,CD38,CD40,DRD4,EDN1,EDNRA,ESR1,FGF2,FKBP1B,GNA15,IL1B,JAK2,JAK3,JPH2,PML,S1PR3
GO.0032269	negative regulation of cellular protein metabolic process	68	0.000482	ENSP00000044462,ENSP00000216455,ENSP00000216629,ENSP00000216802,ENSP00000222543,ENSP00000223321,ENSP00000226574,ENSP00000227758,ENSP00000228515,ENSP00000233057,ENSP00000237289,ENSP00000241261,ENSP00000245907,ENSP00000247668,ENSP00000249075,ENSP00000252593,ENSP00000254436,ENSP00000256261,ENSP00000258743,ENSP00000259808,ENSP00000261233,ENSP00000261479,ENSP00000262384,ENSP00000263341,ENSP00000263464…	ADAR,AKT1S1,ATF3,BAK1,BDKRB1,BIRC2,BIRC3,BST2,C3,CARD16,CARD17,CDKN2D,CFLAR,CSRNP2,DNAJA1,DUSP26,DUSP5,EDN1,EIF2AK2,ETV6,FAS,FKBP1B,FMR1,GBP1,IFI16,IFI6,IGF1,IL1B,IL6,IRAK3,ISG15,ITIH4,KIRREL,LIF,MASTL,N4BP1,NFKB1,NGF,NUP62,PAPLN,PARP10,PATL2,PPP4R4,PSMA2,PSMA3,PSMA4,PSMA6,PSMB10,PSME2,QKI,RIPK1,RNF149,SAMD4A,SERPINB2,SERPING1,SOCS1,TFPI2,TIA1,TLR4,TNFAIP3,TNFAIP8,TNFSF10,TNIP1,TRADD,TRAF2,TRIM21…
GO.0032743	positive regulation of interleukin-2 production	9	0.000489	ENSP00000220751,ENSP00000247668,ENSP00000263339,ENSP00000263341,ENSP00000291281,ENSP00000332116,ENSP00000341208,ENSP00000354566,ENSP00000368450	CD3E,CD83,IL1A,IL1B,PDE4B,PRKD2,RIPK2,STAT5A,TRAF2
GO.0046651	lymphocyte proliferation	14	0.000492	ENSP00000220751,ENSP00000221847,ENSP00000289361,ENSP00000290167,ENSP00000296545,ENSP00000306157,ENSP00000311280,ENSP00000351314,ENSP00000361359,ENSP00000362082,ENSP00000363089,ENSP00000369578,ENSP00000369581,ENSP00000370373	BTN3A1,CCND3,CD40,EBI3,ELF4,FKBP1B,IFNB1,IFNW1,IL15,IL7R,PSMB10,RIPK2,TLR4,WNT4
GO.0065008	regulation of biological quality	166	0.000517	ENSP00000006053,ENSP00000046794,ENSP00000161559,ENSP00000173229,ENSP00000176183,ENSP00000216797,ENSP00000219919,ENSP00000222543,ENSP00000225245,ENSP00000225474,ENSP00000225831,ENSP00000225842,ENSP00000225844,ENSP00000226279,ENSP00000228606,ENSP00000233057,ENSP00000236877,ENSP00000237289,ENSP00000242351,ENSP00000244769,ENSP00000245414,ENSP00000245907,ENSP00000250111,ENSP00000254436,ENSP00000257566…	ABCG5,ADAR,ADCY4,ADORA2A,AGTRAP,AIPL1,AKAP7,AKT1S1,AMPD3,ANGPTL4,AQP9,ATP10A,ATP1B2,ATP2B1,ATXN1,BAK1,BID,BLOC1S3,BTC,C1QTNF1,C3,CASP1,CCDC109B,CCL1,CCL11,CCL13,CCL19,CCL2,CCL3,CCL5,CCL7,CCL8,CCRN4L,CD34,CD38,CD40,CD47,CD7,CDKL5,CEACAM1,CHRNA1,CHRNB1,CNP,CNTN2,CSF1,CSF3,CX3CL1,CYP27B1,CYP7A1,DDO,DRD4,DYNLT1,EDN1,EDNRA,EGF,EIF2AK2,ENPEP,ERAP1,ERAP2,EXOC3L1,FAS,FGD6,FGF2,FKBP1B,FMNL3,GNA15,HCK,ICAM…
GO.0031327	negative regulation of cellular biosynthetic process	90	0.000548	ENSP00000176183,ENSP00000203629,ENSP00000206249,ENSP00000216797,ENSP00000221452,ENSP00000225245,ENSP00000226279,ENSP00000226574,ENSP00000228606,ENSP00000233057,ENSP00000237289,ENSP00000242728,ENSP00000243346,ENSP00000243440,ENSP00000244869,ENSP00000245414,ENSP00000254436,ENSP00000256261,ENSP00000256458,ENSP00000257566,ENSP00000257818,ENSP00000261233,ENSP00000261454,ENSP00000261881,ENSP00000261991…	AIM2,ARID5A,ASCL2,ATF5,BATF3,BHLHE41,BRCA2,CACNA1A,CBX4,CCL3,CCL5,CD34,CD38,CIITA,CREM,CYLD,CYP27B1,DRD4,DUSP26,EDN1,EDNRA,EIF2AK2,ELF3,EREG,ESR1,ETV7,FGFR1,FMR1,IFI16,IFI27,IFITM3,IL1B,IL29,IRAK2,IRAK3,IRF1,IRF2,IRF7,IRG1,JAK3,KLF5,LAG3,LMO2,MSX1,MYB,NFKB1,NFKB2,NFKBIA,NKX3-1,NLRC5,NMI,NOD2,PARP10,PATL2,PAX3,PELI1,POU3F2,PRDM1,PRDM8,PROX1,QKI,RBCK1,RELA,RELB,RFX5,RORB,RPS6KA5,RUNX3,SAMD4A,SHOX2,…
GO.0001932	regulation of protein phosphorylation	79	0.000551	ENSP00000046794,ENSP00000176183,ENSP00000180166,ENSP00000216629,ENSP00000220325,ENSP00000225245,ENSP00000225474,ENSP00000233057,ENSP00000237289,ENSP00000244869,ENSP00000245960,ENSP00000249075,ENSP00000256261,ENSP00000256458,ENSP00000258704,ENSP00000258743,ENSP00000259206,ENSP00000259808,ENSP00000261233,ENSP00000261454,ENSP00000261991,ENSP00000263056,ENSP00000263339,ENSP00000263341,ENSP00000263923…	ADAM17,ADAR,ADCY4,AKT1S1,ATF3,BDKRB1,C1QTNF1,CARD14,CCL19,CCL3,CCL5,CCND3,CCNL1,CD3E,CD40,CDC25B,CDKN2D,CSF1,CSF3,CXCL10,DBNL,DNAJA1,DRD4,DUSP26,DUSP5,EDN1,EHD4,EIF2AK2,EREG,FAM59A,FGF2,FGF20,FLT3LG,GBP1,GPR37L1,HERC5,ICAM1,IFNB1,IFNW1,IGF1,IL15,IL1A,IL1B,IL1RN,IL29,IL6,IRAK2,IRAK3,JAK2,KDR,KIRREL,LCP2,LGALS9,LIF,MAP3K5,MAP3K8,MID1,NBN,NGF,NKX3-1,NOD2,NUP62,PDE6H,PML,PRKD2,PROX1,RAP2C,RICTOR,RIPK…
GO.0042345	regulation of NF-kappaB import into nucleus	10	0.000561	ENSP00000216797,ENSP00000233957,ENSP00000263341,ENSP00000296795,ENSP00000308815,ENSP00000308928,ENSP00000348632,ENSP00000356438,ENSP00000363089,ENSP00000370034	CCL19,CYLD,IL18R1,IL1B,NFKBIA,PTGS2,RBCK1,TLR3,TLR4,TLR7
GO.0002521	leukocyte differentiation	29	0.000564	ENSP00000221452,ENSP00000225474,ENSP00000233957,ENSP00000243440,ENSP00000245414,ENSP00000258743,ENSP00000263851,ENSP00000290167,ENSP00000294728,ENSP00000296545,ENSP00000301887,ENSP00000306157,ENSP00000308815,ENSP00000309576,ENSP00000309968,ENSP00000327513,ENSP00000339992,ENSP00000341208,ENSP00000347979,ENSP00000353878,ENSP00000354566,ENSP00000357113,ENSP00000369578,ENSP00000369581,ENSP00000371219…	ADAM17,BAK1,BATF2,BATF3,CCL19,CD3E,CSF1,CSF3,FAS,FLT3LG,IFI16,IFNB1,IFNW1,IL15,IL18R1,IL6,IL7,IL7R,IRF1,JAK3,LGALS8,MT1G,MYB,RELB,RHOH,RSAD2,STAT5A,VCAM1,WNT4
GO.0070423	nucleotide-binding oligomerization domain containing signaling pathway	8	0.000585	ENSP00000216797,ENSP00000222823,ENSP00000237289,ENSP00000256458,ENSP00000286332,ENSP00000300589,ENSP00000308928,ENSP00000384273	CYLD,IRAK2,NFKBIA,NOD1,NOD2,RELA,TAB2,TNFAIP3
GO.0009890	negative regulation of biosynthetic process	91	0.000593	ENSP00000176183,ENSP00000203629,ENSP00000206249,ENSP00000216797,ENSP00000221452,ENSP00000225245,ENSP00000226279,ENSP00000226574,ENSP00000228606,ENSP00000233057,ENSP00000237289,ENSP00000242728,ENSP00000243346,ENSP00000243440,ENSP00000244869,ENSP00000245414,ENSP00000254436,ENSP00000256261,ENSP00000256458,ENSP00000257566,ENSP00000257818,ENSP00000258743,ENSP00000261233,ENSP00000261454,ENSP00000261881…	AIM2,ARID5A,ASCL2,ATF5,BATF3,BHLHE41,BRCA2,CACNA1A,CBX4,CCL3,CCL5,CD34,CD38,CIITA,CREM,CYLD,CYP27B1,DRD4,DUSP26,EDN1,EDNRA,EIF2AK2,ELF3,EREG,ESR1,ETV7,FGFR1,FMR1,IFI16,IFI27,IFITM3,IL1B,IL29,IL6,IRAK2,IRAK3,IRF1,IRF2,IRF7,IRG1,JAK3,KLF5,LAG3,LMO2,MSX1,MYB,NFKB1,NFKB2,NFKBIA,NKX3-1,NLRC5,NMI,NOD2,PARP10,PATL2,PAX3,PELI1,POU3F2,PRDM1,PRDM8,PROX1,QKI,RBCK1,RELA,RELB,RFX5,RORB,RPS6KA5,RUNX3,SAMD4A,SH…
GO.0034134	toll-like receptor 2 signaling pathway	13	0.000596	ENSP00000216797,ENSP00000220751,ENSP00000222823,ENSP00000226574,ENSP00000256458,ENSP00000261991,ENSP00000286332,ENSP00000300589,ENSP00000351789,ENSP00000358983,ENSP00000363089,ENSP00000384273,ENSP00000401399	IRAK2,MYD88,NFKB1,NFKB2,NFKBIA,NOD1,NOD2,PELI1,RELA,RIPK2,RPS6KA5,TAB2,TLR4
GO.0070372	regulation of ERK1 and ERK2 cascade	23	0.000601	ENSP00000180166,ENSP00000220751,ENSP00000222823,ENSP00000225245,ENSP00000245907,ENSP00000249075,ENSP00000256261,ENSP00000258743,ENSP00000263339,ENSP00000263341,ENSP00000263923,ENSP00000264498,ENSP00000264832,ENSP00000269209,ENSP00000291281,ENSP00000300589,ENSP00000302665,ENSP00000308815,ENSP00000317891,ENSP00000344352,ENSP00000359504,ENSP00000363089,ENSP00000378856	ATF3,C3,CCL19,CCL3,DUSP26,FAM59A,FGF2,FGF20,GBP1,ICAM1,IGF1,IL1A,IL1B,IL6,KDR,LGALS9,LIF,NOD1,NOD2,PRKD2,RIPK2,TLR4,TNIP1
GO.0002830	positive regulation of type 2 immune response	6	0.000613	ENSP00000258743,ENSP00000268058,ENSP00000300589,ENSP00000370842,ENSP00000371471,ENSP00000430505	IDO1,IL33,IL6,NOD2,PML,RSAD2
GO.0032495	response to muramyl dipeptide	6	0.000613	ENSP00000216797,ENSP00000220751,ENSP00000222823,ENSP00000237289,ENSP00000300589,ENSP00000384273	NFKBIA,NOD1,NOD2,RELA,RIPK2,TNFAIP3
GO.1901701	cellular response to oxygen-containing compound	59	0.000613	ENSP00000057513,ENSP00000180166,ENSP00000206249,ENSP00000216797,ENSP00000219919,ENSP00000222823,ENSP00000225245,ENSP00000225474,ENSP00000225831,ENSP00000226574,ENSP00000232564,ENSP00000237289,ENSP00000247668,ENSP00000248244,ENSP00000256458,ENSP00000256722,ENSP00000258743,ENSP00000259206,ENSP00000260049,ENSP00000261173,ENSP00000262741,ENSP00000264498,ENSP00000264832,ENSP00000293778,ENSP00000293897…	ADAM17,ADCY4,ADPRHL2,AKAP7,AQP9,ATP2B1,CCL2,CCL20,CCL3,CCL7,CD40,CMPK2,CSF3,CXCL10,CXCL16,CYP7A1,EDN1,ESR1,FGF2,FGF20,FGFR1,GNB4,HCK,ICAM1,IFNB1,IL15,IL18BP,IL1RN,IL6,IL8,IRAK2,IRG1,JAK2,JAK3,KLF9,MAP3K5,NFKB1,NFKBIA,NOD1,PDE4B,PIK3R3,PTGS2,PTN,RAB8B,RAPGEF3,RELA,RET,RORB,SOD2,SSTR2,SSTR5,STAT5A,TICAM1,TLR4,TNFAIP3,TNFRSF1B,TNIP3,TRAF2,ZC3H12A
GO.0002822	regulation of adaptive immune response based on somatic recombination of immune receptors built from immunoglobulin superfamily domains	15	0.000641	ENSP00000220751,ENSP00000237289,ENSP00000245907,ENSP00000247668,ENSP00000252483,ENSP00000263341,ENSP00000300589,ENSP00000306157,ENSP00000308815,ENSP00000361359,ENSP00000365048,ENSP00000369581,ENSP00000370842,ENSP00000371471,ENSP00000391676	C3,CCL19,CD40,IFNB1,IL1B,IL33,IL7R,JAK3,NOD2,PVRL2,RIPK2,RSAD2,TNFAIP3,TNFSF13B,TRAF2
GO.0002730	regulation of dendritic cell cytokine production	4	0.000658	ENSP00000252593,ENSP00000296795,ENSP00000363089,ENSP00000391676	BST2,JAK3,TLR3,TLR4
GO.0034242	negative regulation of syncytium formation by plasma membrane fusion	4	0.000658	ENSP00000305651,ENSP00000312455,ENSP00000354394,ENSP00000373864	CFLAR,CXCL10,RAPGEF3,STAT1
GO.0070431	nucleotide-binding oligomerization domain containing 2 signaling pathway	4	0.000658	ENSP00000216797,ENSP00000220751,ENSP00000300589,ENSP00000384273	NFKBIA,NOD2,RELA,RIPK2
GO.1902041	regulation of extrinsic apoptotic signaling pathway via death domain receptors	11	0.000658	ENSP00000237289,ENSP00000241261,ENSP00000247668,ENSP00000259808,ENSP00000264832,ENSP00000312455,ENSP00000326119,ENSP00000341268,ENSP00000343023,ENSP00000344352,ENSP00000347979	ATF3,CFLAR,FAS,ICAM1,PMAIP1,RIPK1,SP100,TNFAIP3,TNFSF10,TRADD,TRAF2
GO.0010759	positive regulation of macrophage chemotaxis	5	0.000659	ENSP00000006053,ENSP00000225831,ENSP00000293272,ENSP00000302079,ENSP00000327513	C3AR1,CCL2,CCL5,CSF1,CX3CL1
GO.0010818	T cell chemotaxis	5	0.000659	ENSP00000225245,ENSP00000293778,ENSP00000305651,ENSP00000306884,ENSP00000354901	CCL3,CXCL10,CXCL11,CXCL16,CXCL9
GO.0042102	positive regulation of T cell proliferation	13	0.000671	ENSP00000220751,ENSP00000221847,ENSP00000258743,ENSP00000263341,ENSP00000293272,ENSP00000294728,ENSP00000296545,ENSP00000302665,ENSP00000308815,ENSP00000341208,ENSP00000365048,ENSP00000370989,ENSP00000380855	CCL19,CCL5,CD274,EBI3,IGF1,IL15,IL1B,IL6,PDCD1LG2,RIPK2,STAT5A,TNFSF13B,VCAM1
GO.1903708	positive regulation of hemopoiesis	20	0.000671	ENSP00000220751,ENSP00000225474,ENSP00000249075,ENSP00000258743,ENSP00000259808,ENSP00000263341,ENSP00000263851,ENSP00000268058,ENSP00000293272,ENSP00000296545,ENSP00000306157,ENSP00000308815,ENSP00000327513,ENSP00000338018,ENSP00000339992,ENSP00000341208,ENSP00000358092,ENSP00000368450,ENSP00000368699,ENSP00000468977	CCL19,CCL5,CD83,CSF1,CSF3,FLT3LG,HIF1A,IL15,IL1B,IL6,IL7,IL7R,ISG15,LIF,MYB,PML,PRDM1,RIPK1,RIPK2,STAT5A
GO.0022603	regulation of anatomical structure morphogenesis	62	0.000705	ENSP00000006053,ENSP00000173229,ENSP00000206249,ENSP00000225245,ENSP00000225844,ENSP00000237289,ENSP00000245907,ENSP00000249075,ENSP00000256015,ENSP00000258743,ENSP00000259206,ENSP00000261454,ENSP00000263339,ENSP00000263341,ENSP00000263923,ENSP00000264051,ENSP00000264498,ENSP00000264832,ENSP00000268058,ENSP00000280193,ENSP00000291281,ENSP00000293272,ENSP00000294489,ENSP00000296754,ENSP00000301455…	ANGPTL4,ATP10A,BTG1,C3,C3AR1,CACNA1A,CCBE1,CCL13,CCL3,CCL5,CCL7,CD34,CDKL5,CFLAR,CNTN2,CSF1,CX3CL1,CXCL10,CXCL9,CYLD,DLL1,EDN1,ERAP1,ESR1,FGD6,FGF2,FGFR1,FLT3LG,FMNL3,GBP1,HCK,HIF1A,ICAM1,IL1A,IL1B,IL1RN,IL6,IL8,KDR,LIF,MSX1,MYO10,NGEF,NTN1,PAX3,PDPN,PML,POU3F2,PRKD2,PROX1,PTGS2,PTN,RAPGEF3,RET,RIMS2,SHOX2,SP100,TGIF2,TNFAIP3,TNFSF13B,VEGFC,WARS
GO.0010939	regulation of necrotic cell death	8	0.000751	ENSP00000241261,ENSP00000247668,ENSP00000259808,ENSP00000263464,ENSP00000312455,ENSP00000341268,ENSP00000347979,ENSP00000348632	BIRC3,CFLAR,FAS,RBCK1,RIPK1,TNFSF10,TRADD,TRAF2
GO.0032653	regulation of interleukin-10 production	9	0.000756	ENSP00000300589,ENSP00000310036,ENSP00000355718,ENSP00000363089,ENSP00000368450,ENSP00000370989,ENSP00000380855,ENSP00000391676,ENSP00000430505	CD274,CD34,CD83,DLL1,IDO1,JAK3,NOD2,PDCD1LG2,TLR4
GO.0032446	protein modification by small protein conjugation	51	0.000764	ENSP00000044462,ENSP00000216455,ENSP00000216802,ENSP00000223321,ENSP00000227451,ENSP00000227758,ENSP00000230099,ENSP00000237289,ENSP00000244061,ENSP00000247668,ENSP00000254436,ENSP00000259939,ENSP00000260983,ENSP00000261479,ENSP00000261593,ENSP00000263464,ENSP00000263642,ENSP00000263666,ENSP00000264346,ENSP00000264350,ENSP00000268058,ENSP00000269397,ENSP00000282369,ENSP00000287156,ENSP00000295317…	BIRC2,BIRC3,CBX4,DTX3L,DTX4,EID3,FBXL7,FBXO6,HECW2,HERC5,HERC6,IFIH1,MARCH3,NEURL1B,NUB1,NUP62,PDZRN3,PELI1,PML,PSMA2,PSMA3,PSMA4,PSMA6,PSMB10,PSME2,RBBP6,RBCK1,RNF114,RNF138,RNF144B,RNF149,RNF19A,RNF19B,RNF213,RNF217,SOCS1,SP100,SPSB1,TNFAIP3,TRAF2,TRIM21,TRIM22,TRIM25,TRIM36,TRIM38,TRIM5,TRIM56,TRIM69,UBA7,UBE2L6,XIAP
GO.0046824	positive regulation of nucleocytoplasmic transport	16	0.000764	ENSP00000225474,ENSP00000233957,ENSP00000258743,ENSP00000263341,ENSP00000265171,ENSP00000296795,ENSP00000302665,ENSP00000308815,ENSP00000331288,ENSP00000348632,ENSP00000356438,ENSP00000363089,ENSP00000369213,ENSP00000370034,ENSP00000371067,ENSP00000373864	CCL19,CSF3,DDX58,EGF,IGF1,IL18R1,IL1B,IL6,JAK2,PTGS2,RAPGEF3,RBCK1,TLR3,TLR4,TLR7,TMEM173
GO.0030595	leukocyte chemotaxis	15	0.000795	ENSP00000225245,ENSP00000225831,ENSP00000225844,ENSP00000258743,ENSP00000263341,ENSP00000293272,ENSP00000293778,ENSP00000296026,ENSP00000305651,ENSP00000306512,ENSP00000306884,ENSP00000308815,ENSP00000332116,ENSP00000354901,ENSP00000367832	CCL13,CCL19,CCL2,CCL3,CCL5,CCL7,CXCL10,CXCL11,CXCL16,CXCL3,CXCL9,IL1B,IL6,IL8,PDE4B
GO.0034146	toll-like receptor 5 signaling pathway	12	0.000795	ENSP00000216797,ENSP00000220751,ENSP00000222823,ENSP00000226574,ENSP00000256458,ENSP00000261991,ENSP00000286332,ENSP00000300589,ENSP00000351789,ENSP00000358983,ENSP00000384273,ENSP00000401399	IRAK2,MYD88,NFKB1,NFKB2,NFKBIA,NOD1,NOD2,PELI1,RELA,RIPK2,RPS6KA5,TAB2
GO.0034166	toll-like receptor 10 signaling pathway	12	0.000795	ENSP00000216797,ENSP00000220751,ENSP00000222823,ENSP00000226574,ENSP00000256458,ENSP00000261991,ENSP00000286332,ENSP00000300589,ENSP00000351789,ENSP00000358983,ENSP00000384273,ENSP00000401399	IRAK2,MYD88,NFKB1,NFKB2,NFKBIA,NOD1,NOD2,PELI1,RELA,RIPK2,RPS6KA5,TAB2
GO.0046822	regulation of nucleocytoplasmic transport	23	0.000861	ENSP00000216797,ENSP00000225474,ENSP00000233957,ENSP00000258743,ENSP00000263341,ENSP00000265171,ENSP00000275015,ENSP00000296795,ENSP00000298902,ENSP00000302665,ENSP00000308815,ENSP00000308928,ENSP00000325618,ENSP00000331288,ENSP00000333657,ENSP00000343023,ENSP00000348632,ENSP00000356438,ENSP00000363089,ENSP00000369213,ENSP00000370034,ENSP00000371067,ENSP00000373864	CCL19,CSF3,CYLD,DDX58,EGF,IFI27,IGF1,IL18R1,IL1B,IL6,JAK2,MX2,NFKBIA,NFKBIE,PARP10,PTGS2,RAPGEF3,RBCK1,SP100,TLR3,TLR4,TLR7,TMEM173
GO.0045859	regulation of protein kinase activity	52	0.000875	ENSP00000046794,ENSP00000176183,ENSP00000220751,ENSP00000222823,ENSP00000233057,ENSP00000237289,ENSP00000244869,ENSP00000245960,ENSP00000247668,ENSP00000256261,ENSP00000256458,ENSP00000258704,ENSP00000258743,ENSP00000259206,ENSP00000259808,ENSP00000261233,ENSP00000261454,ENSP00000263056,ENSP00000263341,ENSP00000264350,ENSP00000264498,ENSP00000266395,ENSP00000286332,ENSP00000293272,ENSP00000295926…	ADAM17,ADAR,ADCY4,AKT1S1,BAK1,CARD14,CCL19,CCL5,CCND3,CCNL1,CD40,CDC25B,CDKN2D,CSF1,CXCL10,DBNL,DNAJA1,DRD4,DUSP26,DUSP5,EDN1,EIF2AK2,EREG,FGF2,FGFR1,HERC5,IL1B,IL1RN,IL6,IRAK2,IRAK3,LCP2,MAP3K5,MAP3K8,NGF,NKX3-1,NOD1,NOD2,NUP62,PDE6H,PROX1,RAP2C,RAPGEF3,RIPK1,RIPK2,SOCS1,SPDYE1,TAB2,TLR3,TLR4,TNFAIP3,TRAF2
GO.0097306	cellular response to alcohol	14	0.000911	ENSP00000206249,ENSP00000225831,ENSP00000258743,ENSP00000261173,ENSP00000293272,ENSP00000293897,ENSP00000296545,ENSP00000301645,ENSP00000341170,ENSP00000350198,ENSP00000366330,ENSP00000367832,ENSP00000369581,ENSP00000371067	ATP2B1,CCL2,CCL5,CCL7,CYP7A1,ESR1,IFNB1,IL15,IL6,JAK2,KLF9,PTN,SSTR2,SSTR5
GO.0001961	positive regulation of cytokine-mediated signaling pathway	8	0.000971	ENSP00000220751,ENSP00000247668,ENSP00000262510,ENSP00000327513,ENSP00000329411,ENSP00000338018,ENSP00000360215,ENSP00000368683	CSF1,EDN1,HIF1A,IRF7,NLRC5,RIPK2,TRAF2,ZBP1
GO.0016567	protein ubiquitination	45	0.00098	ENSP00000044462,ENSP00000216455,ENSP00000216802,ENSP00000223321,ENSP00000227451,ENSP00000227758,ENSP00000230099,ENSP00000237289,ENSP00000244061,ENSP00000247668,ENSP00000254436,ENSP00000259939,ENSP00000260983,ENSP00000261479,ENSP00000261593,ENSP00000263464,ENSP00000263666,ENSP00000264346,ENSP00000264350,ENSP00000282369,ENSP00000287156,ENSP00000295317,ENSP00000296161,ENSP00000305161,ENSP00000309141…	BIRC2,BIRC3,DTX3L,DTX4,FBXL7,FBXO6,HECW2,HERC5,HERC6,MARCH3,NEURL1B,NUB1,PDZRN3,PELI1,PSMA2,PSMA3,PSMA4,PSMA6,PSMB10,PSME2,RBBP6,RBCK1,RNF114,RNF138,RNF144B,RNF149,RNF19A,RNF19B,RNF213,RNF217,SOCS1,SPSB1,TNFAIP3,TRAF2,TRIM21,TRIM22,TRIM25,TRIM36,TRIM38,TRIM5,TRIM56,TRIM69,UBA7,UBE2L6,XIAP
GO.0032757	positive regulation of interleukin-8 production	9	0.00116	ENSP00000259808,ENSP00000263341,ENSP00000291281,ENSP00000296795,ENSP00000300589,ENSP00000363089,ENSP00000369213,ENSP00000370034,ENSP00000378856	DDX58,IL1B,LGALS9,NOD2,PRKD2,RIPK1,TLR3,TLR4,TLR7
GO.0045621	positive regulation of lymphocyte differentiation	13	0.00116	ENSP00000220751,ENSP00000258743,ENSP00000263341,ENSP00000263851,ENSP00000268058,ENSP00000296545,ENSP00000306157,ENSP00000308815,ENSP00000339992,ENSP00000341208,ENSP00000358092,ENSP00000368450,ENSP00000468977	CCL19,CD83,FLT3LG,IL15,IL1B,IL6,IL7,IL7R,MYB,PML,PRDM1,RIPK2,STAT5A
GO.2000379	positive regulation of reactive oxygen species metabolic process	13	0.00116	ENSP00000206249,ENSP00000248244,ENSP00000258743,ENSP00000259808,ENSP00000263341,ENSP00000264832,ENSP00000295927,ENSP00000356438,ENSP00000362174,ENSP00000363089,ENSP00000366682,ENSP00000368683,ENSP00000371067	EDN1,ESR1,ICAM1,IL1B,IL6,IRG1,JAK2,PTGS2,PTX3,RIPK1,TICAM1,TLR4,ZC3H12A
GO.0060443	mammary gland morphogenesis	10	0.00117	ENSP00000173229,ENSP00000206249,ENSP00000257566,ENSP00000264487,ENSP00000268058,ENSP00000290167,ENSP00000302234,ENSP00000327513,ENSP00000352673,ENSP00000375921	AREG,CCL11,CSF1,ELF3,ESR1,NTN1,PAX3,PML,TBX3,WNT4
GO.0032880	regulation of protein localization	64	0.0012	ENSP00000006053,ENSP00000176183,ENSP00000216797,ENSP00000225245,ENSP00000225474,ENSP00000225831,ENSP00000226279,ENSP00000227638,ENSP00000233957,ENSP00000240139,ENSP00000247668,ENSP00000249075,ENSP00000251507,ENSP00000258743,ENSP00000260585,ENSP00000261439,ENSP00000263339,ENSP00000263341,ENSP00000265171,ENSP00000265715,ENSP00000268058,ENSP00000275015,ENSP00000280193,ENSP00000293272,ENSP00000293897…	AIM2,BID,CACNA1A,CASP1,CASP5,CCL19,CCL2,CCL3,CCL5,CD274,CD34,CD38,CD40,CSF3,CX3CL1,CYLD,DDX58,DNAJA1,DRD4,EGF,EPT1,FAM115C,FKBP1B,GBP1,HIF1A,IFI27,IGF1,IL18R1,IL1A,IL1B,IL33,IL6,JAK2,KCNS3,LGALS9,LIF,NFKBIA,NFKBIE,NOD2,PANX1,PARP10,PIM3,PMAIP1,PML,PPP3CC,PTGS2,RAB8B,RABGAP1L,RAPGEF3,RBCK1,RHBDF2,RSAD2,SLC26A4,SOCS1,SP100,SSTR5,TBC1D1,TLR3,TLR4,TLR7,TMEM173,TRAF2,USP17L2,VEGFC
GO.0071360	cellular response to exogenous dsRNA	5	0.0012	ENSP00000242351,ENSP00000331288,ENSP00000359339,ENSP00000360869,ENSP00000369581	IFIT1,IFNB1,MB21D1,TMEM173,ZC3HAV1
GO.0008283	cell proliferation	51	0.00121	ENSP00000003302,ENSP00000206249,ENSP00000220751,ENSP00000221847,ENSP00000242728,ENSP00000244869,ENSP00000252593,ENSP00000258743,ENSP00000261454,ENSP00000263339,ENSP00000265162,ENSP00000265433,ENSP00000289361,ENSP00000290167,ENSP00000294489,ENSP00000296545,ENSP00000298048,ENSP00000302665,ENSP00000306157,ENSP00000306565,ENSP00000310036,ENSP00000311280,ENSP00000315011,ENSP00000326247,ENSP00000327541…	BAK1,BHLHE41,BLZF1,BRCA2,BST2,BTN3A1,CCND3,CD34,CD40,CXCL1,EBI3,EDNRA,ELF4,ENPEP,EREG,ESR1,ETV6,FBXL7,FGFR1,FKBP1B,IFI16,IFNAR2,IFNB1,IFNW1,IGF1,IL15,IL15RA,IL1A,IL6,IL7R,IRF2,ISG20,KCNA1,MELK,MSX1,NBN,NKX3-1,PAX3,PDPN,POU3F2,PRDM1,PROX1,PSMB10,RAPGEF3,RIPK2,SAMD9L,STAT1,TLR4,TNFSF13B,USP28,WNT4
GO.0009306	protein secretion	17	0.00129	ENSP00000046794,ENSP00000259206,ENSP00000263036,ENSP00000289361,ENSP00000300589,ENSP00000308815,ENSP00000312734,ENSP00000331748,ENSP00000334319,ENSP00000348751,ENSP00000357112,ENSP00000357750,ENSP00000362555,ENSP00000365048,ENSP00000370373,ENSP00000384892,ENSP00000393840	AIM2,BLOC1S3,BTN3A1,BTN3A2,CCL19,FKBP1B,IL1RN,LCP2,NOD2,OPTN,PCLO,RAB12,RAB8B,RIMS2,RNF19B,TNFSF13B,TRAF3IP2
GO.0042592	homeostatic process	84	0.00129	ENSP00000176183,ENSP00000206249,ENSP00000216629,ENSP00000219919,ENSP00000225245,ENSP00000225831,ENSP00000225842,ENSP00000225844,ENSP00000226279,ENSP00000228606,ENSP00000237289,ENSP00000250111,ENSP00000259206,ENSP00000260645,ENSP00000261007,ENSP00000262715,ENSP00000262958,ENSP00000263339,ENSP00000263341,ENSP00000263923,ENSP00000264498,ENSP00000264832,ENSP00000264930,ENSP00000265433,ENSP00000265465…	ABCG5,ADAR,ADCY4,AIPL1,AMPD3,ANGPTL4,AQP9,ATP1B2,BDKRB1,C1QTNF1,C3AR1,CCDC109B,CCL1,CCL11,CCL13,CCL19,CCL2,CCL3,CCL5,CCL7,CCL8,CD34,CD38,CD40,CD7,CHRNA1,CSF1,CYP27B1,CYP7A1,DRD4,DYNLT1,EDN1,EDNRA,ESR1,FAS,FGF2,FKBP1B,GNA15,HK2,ICAM1,IFIT1,IGF1,IL1A,IL1B,IL1RN,IL7R,JPH2,KCNA1,KDR,MAK,MCL1,MT1X,MYB,NBN,NOD2,NPC1L1,OAS1,PDE4B,PMAIP1,PML,POLA2,RAB20,S1PR3,SLAMF8,SLC11A2,SLC12A7,SLC25A28,SLC25A37,SLC2…
GO.0042990	regulation of transcription factor import into nucleus	14	0.00131	ENSP00000216797,ENSP00000225474,ENSP00000233957,ENSP00000263341,ENSP00000275015,ENSP00000296795,ENSP00000308815,ENSP00000308928,ENSP00000331288,ENSP00000348632,ENSP00000356438,ENSP00000363089,ENSP00000369213,ENSP00000370034	CCL19,CSF3,CYLD,DDX58,IL18R1,IL1B,NFKBIA,NFKBIE,PTGS2,RBCK1,TLR3,TLR4,TLR7,TMEM173
GO.0010558	negative regulation of macromolecule biosynthetic process	85	0.00132	ENSP00000203629,ENSP00000206249,ENSP00000216797,ENSP00000221452,ENSP00000225245,ENSP00000226279,ENSP00000233057,ENSP00000237289,ENSP00000242728,ENSP00000243346,ENSP00000243440,ENSP00000244869,ENSP00000245414,ENSP00000254436,ENSP00000256261,ENSP00000256458,ENSP00000257566,ENSP00000257818,ENSP00000258743,ENSP00000261233,ENSP00000261454,ENSP00000261881,ENSP00000261991,ENSP00000262510,ENSP00000263341…	AIM2,ARID5A,ASCL2,ATF5,BATF3,BHLHE41,BRCA2,CBX4,CCL3,CCL5,CD38,CIITA,CREM,CYLD,DUSP26,EDN1,EIF2AK2,ELF3,EREG,ESR1,ETV7,FGFR1,FMR1,IFI16,IFI27,IFITM3,IL1B,IL29,IL6,IRAK2,IRAK3,IRF1,IRF2,IRF7,IRG1,JAK3,KLF5,LAG3,LMO2,MSX1,MYB,NFKB2,NFKBIA,NKX3-1,NLRC5,NMI,NOD2,PARP10,PATL2,PAX3,PELI1,POU3F2,PRDM1,PRDM8,PROX1,QKI,RBCK1,RELA,RELB,RFX5,RORB,RPS6KA5,RUNX3,SAMD4A,SHOX2,SP100,STAT1,TBX3,TFEC,TGIF2,TIA1,T…
GO.1901698	response to nitrogen compound	61	0.00133	ENSP00000176183,ENSP00000180166,ENSP00000216797,ENSP00000219919,ENSP00000222823,ENSP00000225831,ENSP00000226574,ENSP00000227638,ENSP00000227758,ENSP00000232564,ENSP00000237289,ENSP00000242351,ENSP00000244869,ENSP00000247668,ENSP00000248244,ENSP00000256015,ENSP00000258743,ENSP00000259206,ENSP00000261233,ENSP00000262741,ENSP00000263341,ENSP00000264170,ENSP00000264487,ENSP00000264498,ENSP00000264832…	ADAM17,ADAR,ADCY4,AKAP7,AQP9,AREG,BIRC2,BTG1,CASP1,CCL19,CCL2,CCL5,CHRNB1,CREM,DDX58,DRD4,EDN1,EREG,FGF2,FGF20,FGFR1,GCNT1,GNB4,HCK,ICAM1,IFIT1,IFNB1,IFNW1,IL1B,IL1RN,IL6,IRAK3,JAK2,JAK3,KYNU,MAP3K5,MB21D1,NFKB1,NFKBIA,NNMT,NOD1,NR4A3,PANX1,PDE4B,PELI1,PIK3R3,PMAIP1,PPP2R2A,PTGS2,RAB8B,RAPGEF3,RELA,SSTR2,SSTR5,STAT5A,TICAM1,TLR3,TMEM173,TNFAIP3,TRAF2,ZC3HAV1
GO.0071294	cellular response to zinc ion	6	0.00137	ENSP00000290705,ENSP00000307706,ENSP00000334998,ENSP00000369146,ENSP00000377995,ENSP00000391397	MT1A,MT1B,MT1E,MT1G,MT1M,MT1X
GO.0072678	T cell migration	6	0.00137	ENSP00000225245,ENSP00000225831,ENSP00000293778,ENSP00000305651,ENSP00000306884,ENSP00000354901	CCL2,CCL3,CXCL10,CXCL11,CXCL16,CXCL9
GO.0043124	negative regulation of I-kappaB kinase/NF-kappaB signaling	10	0.00138	ENSP00000057513,ENSP00000206249,ENSP00000216797,ENSP00000237289,ENSP00000259808,ENSP00000263036,ENSP00000308928,ENSP00000317891,ENSP00000354394,ENSP00000371219	CYLD,ESR1,NFKBIA,OPTN,RHOH,RIPK1,STAT1,TNFAIP3,TNIP1,TNIP3
GO.2001239	regulation of extrinsic apoptotic signaling pathway in absence of ligand	10	0.00138	ENSP00000006053,ENSP00000259808,ENSP00000263339,ENSP00000263341,ENSP00000263851,ENSP00000342513,ENSP00000347942,ENSP00000347979,ENSP00000358022,ENSP00000393312	CX3CL1,FAS,FGFR1,IFI6,IL1A,IL1B,IL7,MCL1,RET,RIPK1
GO.0042098	T cell proliferation	9	0.0014	ENSP00000220751,ENSP00000221847,ENSP00000289361,ENSP00000290167,ENSP00000296545,ENSP00000311280,ENSP00000351314,ENSP00000362082,ENSP00000370373	BTN3A1,CCND3,EBI3,ELF4,FKBP1B,IL15,PSMB10,RIPK2,WNT4
GO.1902107	positive regulation of leukocyte differentiation	17	0.0014	ENSP00000220751,ENSP00000249075,ENSP00000258743,ENSP00000259808,ENSP00000263341,ENSP00000263851,ENSP00000268058,ENSP00000293272,ENSP00000296545,ENSP00000306157,ENSP00000308815,ENSP00000327513,ENSP00000339992,ENSP00000341208,ENSP00000358092,ENSP00000368450,ENSP00000468977	CCL19,CCL5,CD83,CSF1,FLT3LG,IL15,IL1B,IL6,IL7,IL7R,LIF,MYB,PML,PRDM1,RIPK1,RIPK2,STAT5A
GO.0060444	branching involved in mammary gland duct morphogenesis	7	0.00145	ENSP00000206249,ENSP00000257566,ENSP00000264487,ENSP00000268058,ENSP00000290167,ENSP00000302234,ENSP00000327513	AREG,CCL11,CSF1,ESR1,PML,TBX3,WNT4
GO.0048661	positive regulation of smooth muscle cell proliferation	10	0.00165	ENSP00000006053,ENSP00000222553,ENSP00000244869,ENSP00000258743,ENSP00000293272,ENSP00000302079,ENSP00000302665,ENSP00000354394,ENSP00000356438,ENSP00000368683	C3AR1,CCL5,CX3CL1,EDN1,EREG,IGF1,IL6,NAMPT,PTGS2,STAT1
GO.2000117	negative regulation of cysteine-type endopeptidase activity	14	0.00165	ENSP00000227758,ENSP00000241261,ENSP00000247668,ENSP00000258743,ENSP00000259808,ENSP00000263464,ENSP00000312455,ENSP00000337056,ENSP00000341268,ENSP00000342513,ENSP00000347858,ENSP00000347979,ENSP00000357113,ENSP00000421848	BIRC2,BIRC3,CDKN2D,CFLAR,FAS,IFI16,IFI6,IL6,RIPK1,TNFAIP8,TNFSF10,TRADD,TRAF2,XIAP
GO.0048660	regulation of smooth muscle cell proliferation	13	0.00167	ENSP00000006053,ENSP00000222553,ENSP00000237289,ENSP00000244869,ENSP00000258743,ENSP00000291294,ENSP00000293272,ENSP00000296545,ENSP00000302079,ENSP00000302665,ENSP00000354394,ENSP00000356438,ENSP00000368683	C3AR1,CCL5,CX3CL1,EDN1,EREG,IGF1,IL15,IL6,NAMPT,PTGIR,PTGS2,STAT1,TNFAIP3
GO.0050731	positive regulation of peptidyl-tyrosine phosphorylation	19	0.00167	ENSP00000220325,ENSP00000220751,ENSP00000225474,ENSP00000244869,ENSP00000249075,ENSP00000258743,ENSP00000264832,ENSP00000265171,ENSP00000280193,ENSP00000293272,ENSP00000296545,ENSP00000300589,ENSP00000302665,ENSP00000309968,ENSP00000329991,ENSP00000349959,ENSP00000354566,ENSP00000361359,ENSP00000371067	ADAM17,CCL5,CD3E,CD40,CSF3,EGF,EHD4,EREG,ICAM1,IGF1,IL15,IL29,IL6,JAK2,LIF,NOD2,RICTOR,RIPK2,VEGFC
GO.0030098	lymphocyte differentiation	22	0.00171	ENSP00000221452,ENSP00000233957,ENSP00000245414,ENSP00000258743,ENSP00000263851,ENSP00000290167,ENSP00000294728,ENSP00000296545,ENSP00000306157,ENSP00000309576,ENSP00000309968,ENSP00000339992,ENSP00000341208,ENSP00000347979,ENSP00000353878,ENSP00000354566,ENSP00000369578,ENSP00000369581,ENSP00000371219,ENSP00000371471,ENSP00000391676,ENSP00000468977	ADAM17,BAK1,CD3E,FAS,FLT3LG,IFNB1,IFNW1,IL15,IL18R1,IL6,IL7,IL7R,IRF1,JAK3,LGALS8,MYB,RELB,RHOH,RSAD2,STAT5A,VCAM1,WNT4
GO.0032020	ISG15-protein conjugation	4	0.00171	ENSP00000264350,ENSP00000287156,ENSP00000333266,ENSP00000368699	HERC5,ISG15,UBA7,UBE2L6
GO.1903556	negative regulation of tumor necrosis factor superfamily cytokine production	9	0.00171	ENSP00000237289,ENSP00000261233,ENSP00000268058,ENSP00000300589,ENSP00000310036,ENSP00000362174,ENSP00000363089,ENSP00000370989,ENSP00000405176	CD274,CD34,IRAK3,NOD2,PML,TLR4,TNFAIP3,TWIST2,ZC3H12A
GO.0010629	negative regulation of gene expression	89	0.00176	ENSP00000206249,ENSP00000216797,ENSP00000221452,ENSP00000225245,ENSP00000226279,ENSP00000226574,ENSP00000227758,ENSP00000233057,ENSP00000237289,ENSP00000242728,ENSP00000243440,ENSP00000244869,ENSP00000245414,ENSP00000254436,ENSP00000256261,ENSP00000256458,ENSP00000257566,ENSP00000257818,ENSP00000261233,ENSP00000261454,ENSP00000261991,ENSP00000262510,ENSP00000263341,ENSP00000263464,ENSP00000265372…	ADAR,AIM2,ARID5A,ASCL2,BAK1,BATF3,BHLHE41,BIRC2,BIRC3,CBX4,CCL3,CCL5,CCRN4L,CD34,CD38,CIITA,CREM,CYLD,DUSP26,EDN1,EIF2AK2,ELF3,EREG,ESR1,ETV7,FGFR1,FMR1,IFI16,IFI27,IFITM3,IL1B,IL29,IRAK2,IRAK3,IRF1,IRF2,IRF7,IRG1,KLF5,LMO2,MOV10,MSC,MSX1,MYB,NFKB1,NFKB2,NFKBIA,NKX3-1,NLRC5,NOD2,PARP10,PATL2,PAX3,PELI1,PIWIL4,POU3F2,PRDM1,PRDM8,PROX1,QKI,RBCK1,RELA,RELB,RFX5,RORB,RPS6KA5,RUNX3,SAMD4A,SERPING1,SHO…
GO.0045595	regulation of cell differentiation	91	0.00178	ENSP00000006053,ENSP00000173229,ENSP00000216797,ENSP00000220751,ENSP00000225245,ENSP00000225474,ENSP00000226574,ENSP00000227758,ENSP00000228606,ENSP00000233057,ENSP00000242728,ENSP00000244769,ENSP00000244869,ENSP00000245414,ENSP00000249075,ENSP00000249440,ENSP00000256015,ENSP00000258743,ENSP00000259808,ENSP00000261454,ENSP00000263071,ENSP00000263341,ENSP00000263851,ENSP00000264051,ENSP00000264487…	APOLD1,AREG,ASCL2,ATXN1,BHLHE41,BIRC2,BTC,BTG1,CACNA1A,CCL19,CCL3,CCL5,CCRN4L,CD34,CD83,CDKL5,CFLAR,CNTN2,CSF1,CSF3,CX3CL1,CXCL10,CXCL9,CYLD,CYP27B1,DYNLT1,EDN1,EIF2AK2,EREG,FAM101A,FAS,FGF2,FKBP1B,FLT3LG,GBP1,GPR37L1,HIF1A,HLA-B,HOXD3,IFITM1,IFNB1,IGF1,IL15,IL1B,IL29,IL6,IL7,IL7R,IRF1,IRF7,ISG15,JAK2,JAK3,KLF5,LIF,MAFF,MAP3K5,MSX1,MYB,NFKB1,NFKBIA,NGEF,NTN1,PML,POU3F2,PRDM1,PROX1,PTGS2,PTN,RELA,…
GO.0033273	response to vitamin	13	0.00189	ENSP00000225831,ENSP00000228606,ENSP00000261173,ENSP00000263341,ENSP00000264170,ENSP00000293272,ENSP00000296545,ENSP00000305651,ENSP00000337056,ENSP00000341170,ENSP00000356438,ENSP00000370373,ENSP00000384273	ATP2B1,CCL2,CCL5,CDKN2D,CXCL10,CYP27B1,FKBP1B,IL15,IL1B,KYNU,PTGS2,PTN,RELA
GO.0046597	negative regulation of viral entry into host cell	6	0.00196	ENSP00000295927,ENSP00000323889,ENSP00000330825,ENSP00000369373,ENSP00000382707,ENSP00000382714	IFITM1,IFITM2,IFITM3,PTX3,TRIM25,TRIM5
GO.0050663	cytokine secretion	8	0.00196	ENSP00000046794,ENSP00000263036,ENSP00000289361,ENSP00000300589,ENSP00000308815,ENSP00000348751,ENSP00000357112,ENSP00000362555	AIM2,BTN3A1,BTN3A2,CCL19,LCP2,NOD2,OPTN,RNF19B
GO.0061180	mammary gland epithelium development	11	0.00196	ENSP00000173229,ENSP00000206249,ENSP00000257566,ENSP00000264487,ENSP00000268058,ENSP00000302234,ENSP00000327513,ENSP00000338018,ENSP00000341208,ENSP00000371067,ENSP00000372170	AREG,CCL11,CSF1,ESR1,HIF1A,JAK2,MSX1,NTN1,PML,STAT5A,TBX3
GO.0001763	morphogenesis of a branching structure	21	0.00205	ENSP00000206249,ENSP00000257566,ENSP00000258743,ENSP00000261454,ENSP00000263923,ENSP00000264487,ENSP00000264498,ENSP00000265171,ENSP00000268058,ENSP00000290167,ENSP00000302234,ENSP00000302665,ENSP00000315011,ENSP00000327513,ENSP00000349131,ENSP00000353878,ENSP00000358092,ENSP00000368683,ENSP00000370253,ENSP00000374309,ENSP00000393312	AREG,BAK1,CCL11,CSF1,EDN1,EDNRA,EGF,ESR1,FGF2,FGFR1,IGF1,IL6,KDR,LAMA1,NKX3-1,PML,PRDM1,PROX1,RSPO3,TBX3,WNT4
GO.0051253	negative regulation of RNA metabolic process	77	0.00217	ENSP00000206249,ENSP00000216099,ENSP00000216797,ENSP00000221452,ENSP00000225245,ENSP00000226279,ENSP00000226574,ENSP00000237289,ENSP00000242728,ENSP00000243440,ENSP00000244869,ENSP00000245414,ENSP00000254436,ENSP00000256261,ENSP00000256458,ENSP00000257566,ENSP00000257818,ENSP00000261233,ENSP00000261454,ENSP00000261991,ENSP00000262510,ENSP00000263341,ENSP00000265372,ENSP00000265440,ENSP00000269397…	AIM2,APOBEC3D,APOBEC3F,APOBEC3G,ARID5A,ASCL2,ATF5,BATF3,BHLHE41,CBX4,CCL3,CCL5,CD38,CIITA,CREM,CYLD,DUSP26,EDN1,ELF3,EREG,ESR1,ETV7,FGFR1,IFI16,IFI27,IFITM3,IL1B,IL29,IRAK2,IRAK3,IRF1,IRF2,IRF7,IRG1,KLF5,LMO2,MSX1,MYB,NFKB1,NFKB2,NFKBIA,NKX3-1,NLRC5,NOD2,PARP10,PAX3,PELI1,POU3F2,PRDM1,PRDM8,PROX1,RBCK1,RELA,RELB,RFX5,RORB,RPS6KA5,RUNX3,SHOX2,SP100,STAT1,TBX3,TFEC,TGIF2,TLE4,TNFAIP3,TRIM14,TRIM21,…
GO.0098609	cell-cell adhesion	44	0.00222	ENSP00000161559,ENSP00000173229,ENSP00000220751,ENSP00000221452,ENSP00000221847,ENSP00000233957,ENSP00000245414,ENSP00000252229,ENSP00000252483,ENSP00000253680,ENSP00000258743,ENSP00000263341,ENSP00000263851,ENSP00000264832,ENSP00000289361,ENSP00000290167,ENSP00000290246,ENSP00000293272,ENSP00000294489,ENSP00000294728,ENSP00000296545,ENSP00000306157,ENSP00000308815,ENSP00000309968,ENSP00000310036…	ADAM17,BTN3A1,CCL19,CCL5,CCND3,CD34,CD7,CEACAM1,CLDN23,EBI3,ELF4,ELMO2,FAS,FKBP1B,GCNT1,HSH2D,ICAM1,ICAM4,IFNB1,IFNW1,IL15,IL18R1,IL1B,IL6,IL7,IL7R,IRF1,JAM2,KIRREL,MICB,NTN1,PCDH17,PDPN,PSMB10,PVRL2,RELB,RHOH,RIPK2,RSAD2,STAT5A,STX11,TNIP1,VCAM1,WNT4
GO.0050871	positive regulation of B cell activation	11	0.00227	ENSP00000226279,ENSP00000248244,ENSP00000258743,ENSP00000263851,ENSP00000300589,ENSP00000341208,ENSP00000351789,ENSP00000358092,ENSP00000361359,ENSP00000363089,ENSP00000365048	CD38,CD40,IL6,IL7,NOD2,PELI1,PRDM1,STAT5A,TICAM1,TLR4,TNFSF13B
GO.0051172	negative regulation of nitrogen compound metabolic process	88	0.00228	ENSP00000176183,ENSP00000206249,ENSP00000216099,ENSP00000216797,ENSP00000221452,ENSP00000225245,ENSP00000226279,ENSP00000226574,ENSP00000233057,ENSP00000237289,ENSP00000242728,ENSP00000243440,ENSP00000244869,ENSP00000245414,ENSP00000254436,ENSP00000256261,ENSP00000256458,ENSP00000257566,ENSP00000257818,ENSP00000261233,ENSP00000261454,ENSP00000261881,ENSP00000261991,ENSP00000262510,ENSP00000263341…	AIM2,APOBEC3D,APOBEC3F,APOBEC3G,ARID5A,ASCL2,ATF5,BATF3,BHLHE41,BRCA2,CBX4,CCL3,CCL5,CD34,CD38,CIITA,CREM,CYLD,DRD4,DUSP26,EDN1,EDNRA,EIF2AK2,ELF3,EREG,ESR1,ETV7,FGFR1,FMR1,IFI16,IFI27,IFITM3,IL1B,IL29,IRAK2,IRAK3,IRF1,IRF2,IRF7,IRG1,KLF5,LMO2,MSX1,MYB,NFKB1,NFKB2,NFKBIA,NKX3-1,NLRC5,NOD2,PARP10,PATL2,PAX3,PELI1,POU3F2,PRDM1,PRDM8,PROX1,QKI,RBCK1,RELA,RELB,RFX5,RORB,RPS6KA5,RUNX3,SAMD4A,SHOX2,SP1…
GO.0051347	positive regulation of transferase activity	44	0.00241	ENSP00000044462,ENSP00000046794,ENSP00000176183,ENSP00000216455,ENSP00000216802,ENSP00000220751,ENSP00000222823,ENSP00000223321,ENSP00000233057,ENSP00000244869,ENSP00000245960,ENSP00000247668,ENSP00000256458,ENSP00000259206,ENSP00000259808,ENSP00000261454,ENSP00000261479,ENSP00000263056,ENSP00000263341,ENSP00000264498,ENSP00000265433,ENSP00000266395,ENSP00000286332,ENSP00000293272,ENSP00000296795…	ADAM17,ADCY4,AMBRA1,BAK1,CARD14,CCL19,CCL5,CCND3,CD40,CDC25B,CSF1,DBNL,DRD4,EDN1,EIF2AK2,EREG,FGF2,FGFR1,IL1B,IL1RN,IRAK2,LCP2,MAP3K5,MAP3K8,MASTL,NBN,NGF,NKX3-1,NOD1,NOD2,PDE6H,PROX1,PSMA2,PSMA3,PSMA4,PSMA6,PSMB10,PSME2,RIPK1,RIPK2,TAB2,TLR3,TLR4,TRAF2
GO.1901654	response to ketone	17	0.00244	ENSP00000225831,ENSP00000226279,ENSP00000245907,ENSP00000258743,ENSP00000261173,ENSP00000263341,ENSP00000293272,ENSP00000308815,ENSP00000329418,ENSP00000353508,ENSP00000366330,ENSP00000366682,ENSP00000368683,ENSP00000369581,ENSP00000370253,ENSP00000371067,ENSP00000384273	ATP2B1,C3,CCL19,CCL2,CCL5,CD38,EDN1,IFNB1,IL1B,IL6,IRG1,JAK2,KLF9,MAP2,NKX3-1,RELA,SOCS1
GO.0048878	chemical homeostasis	59	0.00248	ENSP00000176183,ENSP00000206249,ENSP00000216629,ENSP00000219919,ENSP00000225245,ENSP00000225831,ENSP00000225842,ENSP00000225844,ENSP00000226279,ENSP00000228606,ENSP00000250111,ENSP00000258743,ENSP00000260645,ENSP00000262958,ENSP00000263341,ENSP00000263923,ENSP00000264498,ENSP00000264832,ENSP00000265715,ENSP00000267328,ENSP00000268058,ENSP00000287908,ENSP00000289547,ENSP00000289707,ENSP00000289952…	ABCG5,ADCY4,ANGPTL4,AQP9,ATP1B2,BDKRB1,C1QTNF1,C3AR1,CCDC109B,CCL1,CCL11,CCL13,CCL19,CCL2,CCL3,CCL5,CCL7,CCL8,CD38,CD40,CYP27B1,CYP7A1,DRD4,DYNLT1,EDN1,EDNRA,ESR1,FGF2,FKBP1B,GNA15,HK2,ICAM1,IFIT1,IGF1,IL1B,IL6,JAK2,JAK3,JPH2,KCNA1,KDR,MT1X,NPC1L1,OAS1,PML,RAB20,S1PR3,SLAMF8,SLC11A2,SLC25A28,SLC25A37,SLC26A4,SLC39A14,SOD2,SSTR5,STAT1,STEAP1,STEAP2,XIAP
GO.2000107	negative regulation of leukocyte apoptotic process	9	0.00248	ENSP00000253680,ENSP00000293272,ENSP00000300589,ENSP00000308815,ENSP00000329411,ENSP00000338018,ENSP00000341208,ENSP00000391676,ENSP00000430505	CCL19,CCL5,HIF1A,HSH2D,IDO1,IRF7,JAK3,NOD2,STAT5A
GO.0043086	negative regulation of catalytic activity	58	0.00249	ENSP00000044462,ENSP00000176183,ENSP00000216455,ENSP00000216802,ENSP00000222543,ENSP00000223321,ENSP00000226574,ENSP00000227758,ENSP00000228515,ENSP00000228606,ENSP00000237289,ENSP00000241261,ENSP00000245907,ENSP00000247668,ENSP00000252593,ENSP00000256261,ENSP00000258743,ENSP00000259808,ENSP00000261233,ENSP00000261479,ENSP00000263341,ENSP00000263464,ENSP00000263851,ENSP00000266041,ENSP00000266395…	ADAR,AKT1S1,ANGPTL4,BIRC2,BIRC3,BST2,C3,CARD16,CARD17,CDKN2D,CFLAR,CSRNP2,CYP27B1,DNAJA1,DRD4,DUSP26,DUSP5,FAS,FKBP1B,IFI16,IFI6,IFIT1,IL1B,IL6,IL7,IRAK3,ITIH4,KIAA0226,MASTL,NFKB1,NGF,NUP62,PAPLN,PDE6H,PHACTR1,PML,PPP4R4,PSMA2,PSMA3,PSMA4,PSMA6,PSMB10,PSME2,PTN,PTX3,RHOH,RIPK1,SERPINB2,SERPING1,SOCS1,TFPI2,TNFAIP3,TNFAIP8,TNFSF10,TRADD,TRAF2,USP17L2,XIAP
GO.0002706	regulation of lymphocyte mediated immunity	14	0.00254	ENSP00000203629,ENSP00000245907,ENSP00000247668,ENSP00000252483,ENSP00000263341,ENSP00000300589,ENSP00000306157,ENSP00000341208,ENSP00000356906,ENSP00000361359,ENSP00000366005,ENSP00000369581,ENSP00000371471,ENSP00000399168	C3,CD40,HLA-A,HLA-B,IFNB1,IL1B,IL7R,LAG3,NOD2,PVRL2,RSAD2,SH2D1B,STAT5A,TRAF2
GO.0009597	detection of virus	3	0.00261	ENSP00000263642,ENSP00000296795,ENSP00000369213	DDX58,IFIH1,TLR3
GO.0032608	interferon-beta production	3	0.00261	ENSP00000305161,ENSP00000329411,ENSP00000331288	IRF7,TMEM173,TRIM56
GO.0034344	regulation of type III interferon production	3	0.00261	ENSP00000263642,ENSP00000296795,ENSP00000369213	DDX58,IFIH1,TLR3
GO.0009987	cellular process	540	0.00262	ENSP00000003302,ENSP00000012134,ENSP00000044462,ENSP00000057513,ENSP00000161559,ENSP00000176183,ENSP00000203629,ENSP00000206249,ENSP00000215794,ENSP00000215906,ENSP00000216044,ENSP00000216099,ENSP00000216455,ENSP00000216797,ENSP00000216802,ENSP00000219919,ENSP00000222553,ENSP00000222823,ENSP00000223321,ENSP00000225245,ENSP00000225474,ENSP00000225831,ENSP00000225842,ENSP00000225844,ENSP00000226284…	ABCG5,ACSL5,ADAM17,ADAP1,ADC,ADCY4,ADORA2A,ADPRHL2,AGBL2,AGTRAP,AKAP7,AKT1S1,ALAS1,AMBRA1,ANGPTL1,ANKFY1,ANO2,APOBEC3D,APOBEC3F,APOBEC3G,APOL3,APOLD1,AQP9,AREG,ARHGAP27,ARID5A,ARL5B,ARL9,ARNTL2,ASAH2,ASPHD2,ATP10A,ATP1B2,ATXN7,B3GALNT1,B3GALT2,B4GALT5,BAK1,BATF2,BATF3,BAZ1A,BCL2A1,BCL2L13,BEST3,BHLHE22,BID,BIRC3,BLZF1,BRIP1,BST2,BTC,BTG1,BTN3A1,BTN3A2,C17orf66,C3,C3AR1,C3orf38,C7orf60,C8orf4,CA13…
GO.0061138	morphogenesis of a branching epithelium	20	0.00262	ENSP00000206249,ENSP00000257566,ENSP00000258743,ENSP00000261454,ENSP00000263923,ENSP00000264487,ENSP00000264498,ENSP00000265171,ENSP00000268058,ENSP00000290167,ENSP00000302234,ENSP00000302665,ENSP00000315011,ENSP00000327513,ENSP00000349131,ENSP00000353878,ENSP00000368683,ENSP00000370253,ENSP00000374309,ENSP00000393312	AREG,BAK1,CCL11,CSF1,EDN1,EDNRA,EGF,ESR1,FGF2,FGFR1,IGF1,IL6,KDR,LAMA1,NKX3-1,PML,PROX1,RSPO3,TBX3,WNT4
GO.0050691	regulation of defense response to virus by host	17	0.00263	ENSP00000216099,ENSP00000237289,ENSP00000242351,ENSP00000252229,ENSP00000265113,ENSP00000268058,ENSP00000296545,ENSP00000309749,ENSP00000315768,ENSP00000331288,ENSP00000333329,ENSP00000357112,ENSP00000357750,ENSP00000359339,ENSP00000360869,ENSP00000369213,ENSP00000385057	AIM2,APOBEC3D,APOBEC3F,APOBEC3G,DDX58,IFIT1,IL15,MB21D1,MICB,PML,SLC1A3,STAT2,TMEM173,TNFAIP3,TRAF3IP2,USP17L2,ZC3HAV1
GO.0070374	positive regulation of ERK1 and ERK2 cascade	17	0.00263	ENSP00000180166,ENSP00000220751,ENSP00000222823,ENSP00000225245,ENSP00000245907,ENSP00000258743,ENSP00000263339,ENSP00000263341,ENSP00000263923,ENSP00000264498,ENSP00000264832,ENSP00000269209,ENSP00000291281,ENSP00000300589,ENSP00000308815,ENSP00000363089,ENSP00000378856	C3,CCL19,CCL3,FAM59A,FGF2,FGF20,ICAM1,IL1A,IL1B,IL6,KDR,LGALS9,NOD1,NOD2,PRKD2,RIPK2,TLR4
GO.0050679	positive regulation of epithelial cell proliferation	18	0.00268	ENSP00000225831,ENSP00000237289,ENSP00000258743,ENSP00000261454,ENSP00000263923,ENSP00000264498,ENSP00000280193,ENSP00000291281,ENSP00000293272,ENSP00000300589,ENSP00000302234,ENSP00000302665,ENSP00000310721,ENSP00000338018,ENSP00000341170,ENSP00000349959,ENSP00000353582,ENSP00000405176	CCL11,CCL2,CCL5,CYP7B1,FGF2,HIF1A,IGF1,IL6,KDR,NOD2,NRP2,PRKD2,PROX1,PTN,RICTOR,TNFAIP3,TWIST2,VEGFC
GO.0010951	negative regulation of endopeptidase activity	24	0.00296	ENSP00000222543,ENSP00000227758,ENSP00000241261,ENSP00000245907,ENSP00000247668,ENSP00000252593,ENSP00000258743,ENSP00000259808,ENSP00000263464,ENSP00000266041,ENSP00000278407,ENSP00000299502,ENSP00000312455,ENSP00000337056,ENSP00000341268,ENSP00000342513,ENSP00000345395,ENSP00000347858,ENSP00000347979,ENSP00000357113,ENSP00000358525,ENSP00000364858,ENSP00000364859,ENSP00000421848	BIRC2,BIRC3,BST2,C3,CARD16,CARD17,CDKN2D,CFLAR,FAS,IFI16,IFI6,IL6,ITIH4,NGF,PAPLN,RIPK1,SERPINB2,SERPING1,TFPI2,TNFAIP8,TNFSF10,TRADD,TRAF2,XIAP
GO.0050852	T cell receptor signaling pathway	13	0.00299	ENSP00000046794,ENSP00000216797,ENSP00000220751,ENSP00000226574,ENSP00000286332,ENSP00000289361,ENSP00000291281,ENSP00000332116,ENSP00000348632,ENSP00000354566,ENSP00000363031,ENSP00000384273,ENSP00000425845	BTN3A1,CD3E,FYB,LCP2,NFKB1,NFKBIA,PDE4B,PRKD2,RBCK1,RELA,RIPK2,TAB2,THEMIS2
GO.0032729	positive regulation of interferon-gamma production	10	0.00309	ENSP00000220751,ENSP00000221847,ENSP00000233957,ENSP00000263341,ENSP00000296795,ENSP00000329991,ENSP00000332116,ENSP00000354566,ENSP00000363089,ENSP00000370034	CD3E,EBI3,IL18R1,IL1B,IL29,PDE4B,RIPK2,TLR3,TLR4,TLR7
GO.0042306	regulation of protein import into nucleus	19	0.00313	ENSP00000216797,ENSP00000225474,ENSP00000233957,ENSP00000258743,ENSP00000263341,ENSP00000265171,ENSP00000275015,ENSP00000296795,ENSP00000302665,ENSP00000308815,ENSP00000308928,ENSP00000325618,ENSP00000331288,ENSP00000348632,ENSP00000356438,ENSP00000363089,ENSP00000369213,ENSP00000370034,ENSP00000371067	CCL19,CSF3,CYLD,DDX58,EGF,IGF1,IL18R1,IL1B,IL6,JAK2,NFKBIA,NFKBIE,PARP10,PTGS2,RBCK1,TLR3,TLR4,TLR7,TMEM173
GO.0043433	negative regulation of sequence-specific DNA binding transcription factor activity	17	0.00313	ENSP00000206249,ENSP00000216797,ENSP00000237289,ENSP00000254436,ENSP00000256458,ENSP00000261233,ENSP00000261454,ENSP00000262510,ENSP00000300589,ENSP00000308928,ENSP00000325618,ENSP00000343023,ENSP00000348632,ENSP00000351789,ENSP00000357112,ENSP00000362174,ENSP00000366682	AIM2,CYLD,ESR1,IRAK2,IRAK3,IRG1,NFKBIA,NLRC5,NOD2,PARP10,PELI1,PROX1,RBCK1,SP100,TNFAIP3,TRIM21,ZC3H12A
GO.0010575	positive regulation of vascular endothelial growth factor production	7	0.0032	ENSP00000245907,ENSP00000263339,ENSP00000263341,ENSP00000302079,ENSP00000338018,ENSP00000356438,ENSP00000404464	C3,C3AR1,CCBE1,HIF1A,IL1A,IL1B,PTGS2
GO.0030879	mammary gland development	16	0.00332	ENSP00000173229,ENSP00000206249,ENSP00000264487,ENSP00000265171,ENSP00000268058,ENSP00000290573,ENSP00000302234,ENSP00000302665,ENSP00000327513,ENSP00000338018,ENSP00000341208,ENSP00000352673,ENSP00000369497,ENSP00000371067,ENSP00000372170,ENSP00000375921	AREG,BRCA2,CCL11,CSF1,EGF,ELF3,ESR1,HIF1A,HK2,IGF1,JAK2,MSX1,NTN1,PAX3,PML,STAT5A
GO.0071385	cellular response to glucocorticoid stimulus	9	0.0035	ENSP00000225831,ENSP00000258743,ENSP00000261173,ENSP00000293897,ENSP00000350198,ENSP00000366330,ENSP00000368683,ENSP00000369581,ENSP00000371067	ATP2B1,CCL2,EDN1,IFNB1,IL6,JAK2,KLF9,SSTR2,SSTR5
GO.0045359	positive regulation of interferon-beta biosynthetic process	4	0.00355	ENSP00000248244,ENSP00000296795,ENSP00000363089,ENSP00000370034	TICAM1,TLR3,TLR4,TLR7
GO.0051049	regulation of transport	102	0.00355	ENSP00000006053,ENSP00000176183,ENSP00000216629,ENSP00000216797,ENSP00000220325,ENSP00000225245,ENSP00000225474,ENSP00000225831,ENSP00000226279,ENSP00000226574,ENSP00000227638,ENSP00000233957,ENSP00000240139,ENSP00000245907,ENSP00000247668,ENSP00000250111,ENSP00000252593,ENSP00000258743,ENSP00000259206,ENSP00000259808,ENSP00000260585,ENSP00000260645,ENSP00000262741,ENSP00000263339,ENSP00000263341…	ABCG5,ACSL4,ADC,AIM2,AKAP7,ANKFY1,ATP1B2,BDKRB1,BEST3,BID,BST2,C1QTNF1,C3,CASP1,CASP5,CCL19,CCL2,CCL3,CCL5,CD274,CD34,CD38,CD40,CD47,CLIC6,CSF3,CX3CL1,CXCL10,CXCL11,CXCL9,CYLD,DDX58,DNAJA1,DRD4,EDN1,EGF,EHD4,EPT1,FAM115C,FKBP1B,GBP1,HCK,HIF1A,HK2,ICAM1,IFI27,IGF1,IL18R1,IL1A,IL1B,IL1RN,IL33,IL6,JAK2,JAK3,JPH2,KCNA1,KCNE1L,KCNJ12,KCNJ15,KCNS3,KIAA0226,LGALS9,LRRTM2,MX2,MZB1,NFKB1,NFKBIA,NFKBIE,NGF…
GO.1900246	positive regulation of RIG-I signaling pathway	4	0.00355	ENSP00000242351,ENSP00000251642,ENSP00000333329,ENSP00000377344	DDX60,DHX58,USP17L2,ZC3HAV1
GO.1902679	negative regulation of RNA biosynthetic process	74	0.00355	ENSP00000206249,ENSP00000216797,ENSP00000221452,ENSP00000225245,ENSP00000226279,ENSP00000226574,ENSP00000237289,ENSP00000242728,ENSP00000243440,ENSP00000244869,ENSP00000245414,ENSP00000254436,ENSP00000256261,ENSP00000256458,ENSP00000257566,ENSP00000257818,ENSP00000261233,ENSP00000261454,ENSP00000261991,ENSP00000262510,ENSP00000263341,ENSP00000265372,ENSP00000265440,ENSP00000269397,ENSP00000290167…	AIM2,ARID5A,ASCL2,ATF5,BATF3,BHLHE41,CBX4,CCL3,CCL5,CD38,CIITA,CREM,CYLD,DUSP26,EDN1,ELF3,EREG,ESR1,ETV7,FGFR1,IFI16,IFI27,IFITM3,IL1B,IL29,IRAK2,IRAK3,IRF1,IRF2,IRF7,IRG1,KLF5,LMO2,MSX1,MYB,NFKB1,NFKB2,NFKBIA,NKX3-1,NLRC5,NOD2,PARP10,PAX3,PELI1,POU3F2,PRDM1,PRDM8,PROX1,RBCK1,RELA,RELB,RFX5,RORB,RPS6KA5,RUNX3,SHOX2,SP100,STAT1,TBX3,TFEC,TGIF2,TLE4,TNFAIP3,TRIM14,TRIM21,TRIM22,WNT4,YEATS2,ZBTB42,Z…
GO.0060603	mammary gland duct morphogenesis	8	0.00361	ENSP00000173229,ENSP00000206249,ENSP00000257566,ENSP00000264487,ENSP00000268058,ENSP00000290167,ENSP00000302234,ENSP00000327513	AREG,CCL11,CSF1,ESR1,NTN1,PML,TBX3,WNT4
GO.0006357	regulation of transcription from RNA polymerase II promoter	99	0.00371	ENSP00000206249,ENSP00000216797,ENSP00000220751,ENSP00000221452,ENSP00000222553,ENSP00000225474,ENSP00000226574,ENSP00000239882,ENSP00000242728,ENSP00000243440,ENSP00000244769,ENSP00000245414,ENSP00000249075,ENSP00000256261,ENSP00000257566,ENSP00000257818,ENSP00000258743,ENSP00000259008,ENSP00000259808,ENSP00000261454,ENSP00000261991,ENSP00000262510,ENSP00000263339,ENSP00000263341,ENSP00000264498…	ARNTL2,ASCL2,ATF5,ATXN1,ATXN7,AUTS2,BATF2,BATF3,BHLHE41,BLZF1,BRIP1,CBX4,CD40,CIITA,CREM,CSF3,CXCL10,DDX58,DLL1,DUSP26,EBF3,EDN1,ELF1,ELF4,ESR1,ETV7,FGF2,FGFR1,GRHL1,HELZ2,HIF1A,IFI16,IFI27,IFNAR2,IFNB1,IGF1,IKZF2,IL1A,IL1B,IL33,IL6,IRF1,IRF2,IRF7,JAK2,KLF9,LIF,LMO2,MAML2,MEIS1,MSC,MSX1,MYB,NAMPT,NCOA7,NFKB1,NFKB2,NFKBIA,NFKBIZ,NLRC5,NOD2,NPAS2,PCGF5,PLSCR1,PML,POU3F2,POU3F4,PRDM1,PRKD2,PROX1,RBM…
GO.1901623	regulation of lymphocyte chemotaxis	6	0.00371	ENSP00000225245,ENSP00000225831,ENSP00000293272,ENSP00000305651,ENSP00000309968,ENSP00000367832	ADAM17,CCL2,CCL3,CCL5,CCL7,CXCL10
GO.0050864	regulation of B cell activation	14	0.0038	ENSP00000226279,ENSP00000237289,ENSP00000248244,ENSP00000258743,ENSP00000263851,ENSP00000300589,ENSP00000303920,ENSP00000341208,ENSP00000347979,ENSP00000351789,ENSP00000358092,ENSP00000361359,ENSP00000363089,ENSP00000365048	CD38,CD40,FAS,IL6,IL7,MZB1,NOD2,PELI1,PRDM1,STAT5A,TICAM1,TLR4,TNFAIP3,TNFSF13B
GO.0097529	myeloid leukocyte migration	12	0.00387	ENSP00000006053,ENSP00000225245,ENSP00000225831,ENSP00000225844,ENSP00000258743,ENSP00000263341,ENSP00000293272,ENSP00000296026,ENSP00000306512,ENSP00000308815,ENSP00000332116,ENSP00000367832	CCL13,CCL19,CCL2,CCL3,CCL5,CCL7,CX3CL1,CXCL3,IL1B,IL6,IL8,PDE4B
GO.0006875	cellular metal ion homeostasis	33	0.00391	ENSP00000176183,ENSP00000206249,ENSP00000216629,ENSP00000225245,ENSP00000225831,ENSP00000225842,ENSP00000225844,ENSP00000226279,ENSP00000250111,ENSP00000262958,ENSP00000263341,ENSP00000264498,ENSP00000268058,ENSP00000289952,ENSP00000293272,ENSP00000302079,ENSP00000302234,ENSP00000308815,ENSP00000315011,ENSP00000338018,ENSP00000340864,ENSP00000350878,ENSP00000353362,ENSP00000361359,ENSP00000362071…	ATP1B2,BDKRB1,C1QTNF1,C3AR1,CACNA1A,CCDC109B,CCL1,CCL11,CCL13,CCL19,CCL2,CCL3,CCL5,CCL7,CCL8,CD38,CD40,DRD4,EDN1,EDNRA,ESR1,FGF2,FKBP1B,GNA15,HIF1A,IL1B,JAK2,JAK3,JPH2,MT1X,PML,S1PR3,SLC39A14
GO.0071902	positive regulation of protein serine/threonine kinase activity	26	0.00395	ENSP00000176183,ENSP00000220751,ENSP00000222823,ENSP00000244869,ENSP00000247668,ENSP00000256458,ENSP00000259206,ENSP00000259808,ENSP00000261454,ENSP00000263341,ENSP00000264498,ENSP00000265171,ENSP00000266395,ENSP00000286332,ENSP00000296795,ENSP00000300589,ENSP00000308815,ENSP00000309968,ENSP00000344549,ENSP00000351908,ENSP00000361359,ENSP00000362082,ENSP00000363089,ENSP00000368683,ENSP00000393312…	ADAM17,CARD14,CCL19,CCND3,CD40,DBNL,DRD4,EDN1,EGF,EREG,FGF2,FGFR1,IL1B,IL1RN,IRAK2,MAP3K5,NOD1,NOD2,PDE6H,PROX1,RIPK1,RIPK2,TAB2,TLR3,TLR4,TRAF2
GO.1900180	regulation of protein localization to nucleus	20	0.00402	ENSP00000216797,ENSP00000225474,ENSP00000233957,ENSP00000249075,ENSP00000258743,ENSP00000263341,ENSP00000265171,ENSP00000275015,ENSP00000296795,ENSP00000302665,ENSP00000308815,ENSP00000308928,ENSP00000325618,ENSP00000331288,ENSP00000348632,ENSP00000356438,ENSP00000363089,ENSP00000369213,ENSP00000370034,ENSP00000371067	CCL19,CSF3,CYLD,DDX58,EGF,IGF1,IL18R1,IL1B,IL6,JAK2,LIF,NFKBIA,NFKBIE,PARP10,PTGS2,RBCK1,TLR3,TLR4,TLR7,TMEM173
GO.0043154	negative regulation of cysteine-type endopeptidase activity involved in apoptotic process	13	0.00412	ENSP00000227758,ENSP00000241261,ENSP00000247668,ENSP00000258743,ENSP00000259808,ENSP00000263464,ENSP00000312455,ENSP00000337056,ENSP00000341268,ENSP00000342513,ENSP00000347858,ENSP00000347979,ENSP00000421848	BIRC2,BIRC3,CDKN2D,CFLAR,FAS,IFI6,IL6,RIPK1,TNFAIP8,TNFSF10,TRADD,TRAF2,XIAP
GO.0007584	response to nutrient	19	0.00419	ENSP00000225831,ENSP00000228606,ENSP00000260645,ENSP00000261173,ENSP00000263341,ENSP00000264170,ENSP00000266971,ENSP00000293272,ENSP00000296545,ENSP00000305651,ENSP00000337056,ENSP00000339787,ENSP00000341170,ENSP00000350198,ENSP00000354566,ENSP00000356438,ENSP00000369497,ENSP00000370373,ENSP00000384273	ABCG5,ACSL4,ATP2B1,BRCA2,CCL2,CCL5,CD3E,CDKN2D,CXCL10,CYP27B1,FKBP1B,IL15,IL1B,KYNU,PTGS2,PTN,RELA,SSTR2,SUOX
GO.0033674	positive regulation of kinase activity	37	0.00421	ENSP00000046794,ENSP00000176183,ENSP00000220751,ENSP00000222823,ENSP00000233057,ENSP00000244869,ENSP00000245960,ENSP00000247668,ENSP00000256458,ENSP00000259206,ENSP00000259808,ENSP00000261454,ENSP00000263056,ENSP00000263341,ENSP00000264498,ENSP00000265433,ENSP00000266395,ENSP00000286332,ENSP00000293272,ENSP00000296795,ENSP00000300589,ENSP00000308815,ENSP00000309968,ENSP00000312126,ENSP00000318313…	ADAM17,ADCY4,AMBRA1,BAK1,CARD14,CCL19,CCL5,CCND3,CD40,CDC25B,CSF1,DBNL,DRD4,EDN1,EIF2AK2,EREG,FGF2,FGFR1,IL1B,IL1RN,IRAK2,LCP2,MAP3K5,MAP3K8,NBN,NGF,NKX3-1,NOD1,NOD2,PDE6H,PROX1,RIPK1,RIPK2,TAB2,TLR3,TLR4,TRAF2
GO.0043408	regulation of MAPK cascade	45	0.00424	ENSP00000176183,ENSP00000180166,ENSP00000225245,ENSP00000233057,ENSP00000244869,ENSP00000245907,ENSP00000247668,ENSP00000256261,ENSP00000256458,ENSP00000258743,ENSP00000259206,ENSP00000259808,ENSP00000261233,ENSP00000263056,ENSP00000263339,ENSP00000263341,ENSP00000263923,ENSP00000264498,ENSP00000264832,ENSP00000266395,ENSP00000269209,ENSP00000286332,ENSP00000291281,ENSP00000295317,ENSP00000296795…	ATF3,C1QTNF1,C3,CCL19,CCL3,CD40,DBNL,DNAJA1,DRD4,DUSP26,DUSP5,EDN1,EIF2AK2,EREG,FAM59A,FGF2,FGF20,GBP1,GPR37L1,ICAM1,IL1A,IL1B,IL1RN,IL6,IRAK2,IRAK3,JAK2,KDR,LGALS9,MAP3K5,MAP3K8,MID1,NGF,NOD2,NUP62,PDE6H,PRKD2,RIPK1,RNF149,TAB2,TLR3,TLR4,TNIP1,TRAF2,TRIM5
GO.0007204	positive regulation of cytosolic calcium ion concentration	18	0.00428	ENSP00000206249,ENSP00000216629,ENSP00000225245,ENSP00000226279,ENSP00000262958,ENSP00000263341,ENSP00000264498,ENSP00000302079,ENSP00000308815,ENSP00000315011,ENSP00000340864,ENSP00000350878,ENSP00000353362,ENSP00000362071,ENSP00000368683,ENSP00000370373,ENSP00000371067,ENSP00000391676	BDKRB1,C1QTNF1,C3AR1,CACNA1A,CCL19,CCL3,CD38,EDN1,EDNRA,ESR1,FGF2,FKBP1B,GNA15,IL1B,JAK2,JAK3,JPH2,S1PR3
GO.0048872	homeostasis of number of cells	20	0.00429	ENSP00000237289,ENSP00000258743,ENSP00000263851,ENSP00000272322,ENSP00000306157,ENSP00000312027,ENSP00000326119,ENSP00000327513,ENSP00000332116,ENSP00000338018,ENSP00000339992,ENSP00000341208,ENSP00000347979,ENSP00000353878,ENSP00000357459,ENSP00000365048,ENSP00000371067,ENSP00000378364,ENSP00000379802,ENSP00000391676	ADAR,AMPD3,BAK1,CD7,CSF1,FAS,HIF1A,IL6,IL7,IL7R,JAK2,JAK3,MYB,PDE4B,PMAIP1,SLC11A2,STAT5A,TNFAIP3,TNFSF13B,VPS54
GO.2000377	regulation of reactive oxygen species metabolic process	17	0.0043	ENSP00000206249,ENSP00000227758,ENSP00000248244,ENSP00000258743,ENSP00000259808,ENSP00000263341,ENSP00000264832,ENSP00000290573,ENSP00000295927,ENSP00000310036,ENSP00000338018,ENSP00000356438,ENSP00000362174,ENSP00000363089,ENSP00000366682,ENSP00000368683,ENSP00000371067	BIRC2,CD34,EDN1,ESR1,HIF1A,HK2,ICAM1,IL1B,IL6,IRG1,JAK2,PTGS2,PTX3,RIPK1,TICAM1,TLR4,ZC3H12A
GO.0070206	protein trimerization	8	0.00432	ENSP00000247668,ENSP00000254436,ENSP00000308351,ENSP00000340864,ENSP00000369299,ENSP00000369373,ENSP00000393953,ENSP00000402595	C1QTNF1,MLKL,PNPT1,TRAF2,TRIM21,TRIM22,TRIM34,TRIM5
GO.0030003	cellular cation homeostasis	35	0.00433	ENSP00000176183,ENSP00000206249,ENSP00000216629,ENSP00000225245,ENSP00000225831,ENSP00000225842,ENSP00000225844,ENSP00000226279,ENSP00000250111,ENSP00000262958,ENSP00000263341,ENSP00000264498,ENSP00000267328,ENSP00000268058,ENSP00000289707,ENSP00000289952,ENSP00000293272,ENSP00000302079,ENSP00000302234,ENSP00000308815,ENSP00000315011,ENSP00000338018,ENSP00000340864,ENSP00000350878,ENSP00000353362…	ATP1B2,BDKRB1,C1QTNF1,C3AR1,CACNA1A,CCDC109B,CCL1,CCL11,CCL13,CCL19,CCL2,CCL3,CCL5,CCL7,CCL8,CD38,CD40,DRD4,EDN1,EDNRA,ESR1,FGF2,FKBP1B,GNA15,HIF1A,IL1B,JAK2,JAK3,JPH2,MT1X,PML,RAB20,S1PR3,SLAMF8,SLC39A14
GO.0071496	cellular response to external stimulus	27	0.0044	ENSP00000226574,ENSP00000245414,ENSP00000261173,ENSP00000262580,ENSP00000263036,ENSP00000263341,ENSP00000263932,ENSP00000264832,ENSP00000290167,ENSP00000293272,ENSP00000296545,ENSP00000296795,ENSP00000312107,ENSP00000326119,ENSP00000341170,ENSP00000344352,ENSP00000347979,ENSP00000353878,ENSP00000356125,ENSP00000356438,ENSP00000357113,ENSP00000361359,ENSP00000363089,ENSP00000370034,ENSP00000376849…	ATF3,ATP2B1,BAK1,CASP1,CASP5,CCL5,CD40,FAS,GSDMD,ICAM1,IFI16,IL15,IL1B,IRF1,MYD88,NFKB1,NUAK2,OPTN,PMAIP1,PTGS2,PTN,TLR3,TLR4,TLR7,TNFRSF8,UBXN2A,WNT4
GO.0051171	regulation of nitrogen compound metabolic process	205	0.00454	ENSP00000012134,ENSP00000044462,ENSP00000176183,ENSP00000206249,ENSP00000216044,ENSP00000216099,ENSP00000216455,ENSP00000216797,ENSP00000216802,ENSP00000220751,ENSP00000221452,ENSP00000222553,ENSP00000222823,ENSP00000223321,ENSP00000225245,ENSP00000225474,ENSP00000226279,ENSP00000226574,ENSP00000227758,ENSP00000228928,ENSP00000230099,ENSP00000233057,ENSP00000237289,ENSP00000239882,ENSP00000242351…	ADORA2A,AIM2,AIPL1,APOBEC3D,APOBEC3F,APOBEC3G,AREG,ARNTL2,ASCL2,ATF5,ATXN7,AUTS2,BAK1,BATF2,BATF3,BAZ1A,BHLHE22,BHLHE41,BIRC2,BLZF1,BRIP1,BTG1,C3AR1,CARD14,CBX4,CCL3,CCL5,CCNL1,CCRN4L,CD34,CD38,CD40,CFLAR,CIITA,CSF3,CXCL10,CXCL11,CXCL9,CYLD,DDX58,DLL1,DRD4,DUSP26,EBF3,EDN1,EGF,EID3,EIF2AK2,ELF1,ELF4,EREG,ESR1,ETV7,FGF2,FGFR1,FMR1,GPBP1,GPR133,GRHL1,GTF2B,GTPBP1,GUCY1A3,HCK,HELZ2,HIF1A,HIVEP2,HIVE…
GO.0051781	positive regulation of cell division	16	0.00461	ENSP00000244869,ENSP00000245960,ENSP00000263339,ENSP00000263341,ENSP00000264498,ENSP00000265171,ENSP00000269209,ENSP00000280193,ENSP00000290167,ENSP00000293897,ENSP00000302665,ENSP00000341170,ENSP00000368683,ENSP00000370253,ENSP00000372170,ENSP00000379092	BTC,CDC25B,EDN1,EGF,EREG,FAM59A,FGF2,IGF1,IL1A,IL1B,MSX1,NKX3-1,PTN,SSTR5,VEGFC,WNT4
GO.0050715	positive regulation of cytokine secretion	12	0.0048	ENSP00000225245,ENSP00000227638,ENSP00000263339,ENSP00000300589,ENSP00000308815,ENSP00000310036,ENSP00000357112,ENSP00000370842,ENSP00000370989,ENSP00000376849,ENSP00000378856,ENSP00000410076	AIM2,CASP1,CASP5,CCL19,CCL3,CD274,CD34,IL1A,IL33,LGALS9,NOD2,PANX1
GO.0045787	positive regulation of cell cycle	28	0.00486	ENSP00000044462,ENSP00000216455,ENSP00000216802,ENSP00000223321,ENSP00000244869,ENSP00000245960,ENSP00000254436,ENSP00000257566,ENSP00000261454,ENSP00000261479,ENSP00000263339,ENSP00000263341,ENSP00000265171,ENSP00000268058,ENSP00000290167,ENSP00000293897,ENSP00000302665,ENSP00000309968,ENSP00000333122,ENSP00000341208,ENSP00000351314,ENSP00000362082,ENSP00000368683,ENSP00000369497,ENSP00000370253…	ADAM17,BRCA2,BTC,CCND3,CDC25B,EDN1,EGF,EREG,FGFR1,IGF1,IL1A,IL1B,MSX1,NKX3-1,NR4A3,PML,PROX1,PSMA2,PSMA3,PSMA4,PSMA6,PSMB10,PSME2,SSTR5,STAT5A,TBX3,TRIM21,WNT4
GO.0051050	positive regulation of transport	59	0.00487	ENSP00000176183,ENSP00000216629,ENSP00000216797,ENSP00000225245,ENSP00000225474,ENSP00000225831,ENSP00000226279,ENSP00000227638,ENSP00000233957,ENSP00000240139,ENSP00000245907,ENSP00000249075,ENSP00000250111,ENSP00000258743,ENSP00000260585,ENSP00000262741,ENSP00000263339,ENSP00000263341,ENSP00000265171,ENSP00000280193,ENSP00000293272,ENSP00000294517,ENSP00000295927,ENSP00000296795,ENSP00000302665…	ADC,AIM2,AKAP7,ANKFY1,ATP1B2,BDKRB1,BID,C1QTNF1,C3,CASP1,CASP5,CCL19,CCL2,CCL3,CCL5,CD274,CD34,CD38,CD47,CSF3,CXCL10,CXCL11,CXCL9,DDX58,DRD4,EDN1,EGF,EPT1,FAM115C,HIF1A,IGF1,IL18R1,IL1A,IL1B,IL33,IL6,JAK2,JAK3,JPH2,KCNE1L,LGALS9,LIF,NFKBIA,NKX3-1,PANX1,PIK3R3,PMAIP1,PPP3CC,PTGS2,PTX3,RAB8B,RAPGEF3,RBCK1,SGK1,TLR3,TLR4,TLR7,TMEM173,VEGFC
GO.0002833	positive regulation of response to biotic stimulus	7	0.00497	ENSP00000242351,ENSP00000251642,ENSP00000252483,ENSP00000300589,ENSP00000333329,ENSP00000366682,ENSP00000377344	DDX60,DHX58,IRG1,NOD2,PVRL2,USP17L2,ZC3HAV1
GO.0045934	negative regulation of nucleobase-containing compound metabolic process	81	0.00545	ENSP00000176183,ENSP00000206249,ENSP00000216099,ENSP00000216797,ENSP00000221452,ENSP00000225245,ENSP00000226279,ENSP00000226574,ENSP00000237289,ENSP00000242728,ENSP00000243440,ENSP00000244869,ENSP00000245414,ENSP00000254436,ENSP00000256261,ENSP00000256458,ENSP00000257566,ENSP00000257818,ENSP00000261233,ENSP00000261454,ENSP00000261881,ENSP00000261991,ENSP00000262510,ENSP00000263341,ENSP00000265372…	AIM2,APOBEC3D,APOBEC3F,APOBEC3G,ARID5A,ASCL2,ATF5,BATF3,BHLHE41,BRCA2,CBX4,CCL3,CCL5,CD38,CIITA,CREM,CYLD,DRD4,DUSP26,EDN1,EDNRA,ELF3,EREG,ESR1,ETV7,FGFR1,IFI16,IFI27,IFITM3,IL1B,IL29,IRAK2,IRAK3,IRF1,IRF2,IRF7,IRG1,KLF5,LMO2,MSX1,MYB,NFKB1,NFKB2,NFKBIA,NKX3-1,NLRC5,NOD2,PARP10,PAX3,PELI1,POU3F2,PRDM1,PRDM8,PROX1,RBCK1,RELA,RELB,RFX5,RORB,RPS6KA5,RUNX3,SHOX2,SP100,STAT1,TBX3,TFEC,TGIF2,TIPIN,TLE4…
GO.0051384	response to glucocorticoid	17	0.00545	ENSP00000225831,ENSP00000225842,ENSP00000245907,ENSP00000258743,ENSP00000259206,ENSP00000261173,ENSP00000263341,ENSP00000264487,ENSP00000293272,ENSP00000293897,ENSP00000347979,ENSP00000350198,ENSP00000356438,ENSP00000366330,ENSP00000368683,ENSP00000369581,ENSP00000371067	AREG,ATP2B1,C3,CCL1,CCL2,CCL5,EDN1,FAS,IFNB1,IL1B,IL1RN,IL6,JAK2,KLF9,PTGS2,SSTR2,SSTR5
GO.0045860	positive regulation of protein kinase activity	35	0.00561	ENSP00000046794,ENSP00000176183,ENSP00000220751,ENSP00000222823,ENSP00000233057,ENSP00000244869,ENSP00000245960,ENSP00000247668,ENSP00000256458,ENSP00000259206,ENSP00000259808,ENSP00000261454,ENSP00000263056,ENSP00000263341,ENSP00000264498,ENSP00000266395,ENSP00000286332,ENSP00000293272,ENSP00000296795,ENSP00000300589,ENSP00000308815,ENSP00000309968,ENSP00000312126,ENSP00000327513,ENSP00000344549…	ADAM17,ADCY4,BAK1,CARD14,CCL19,CCL5,CCND3,CD40,CDC25B,CSF1,DBNL,DRD4,EDN1,EIF2AK2,EREG,FGF2,FGFR1,IL1B,IL1RN,IRAK2,LCP2,MAP3K5,MAP3K8,NGF,NKX3-1,NOD1,NOD2,PDE6H,PROX1,RIPK1,RIPK2,TAB2,TLR3,TLR4,TRAF2
GO.0045597	positive regulation of cell differentiation	55	0.00624	ENSP00000006053,ENSP00000173229,ENSP00000220751,ENSP00000225474,ENSP00000226574,ENSP00000228606,ENSP00000244769,ENSP00000249075,ENSP00000249440,ENSP00000256015,ENSP00000258743,ENSP00000259808,ENSP00000261454,ENSP00000263071,ENSP00000263341,ENSP00000263851,ENSP00000263923,ENSP00000264498,ENSP00000268058,ENSP00000280193,ENSP00000280614,ENSP00000290167,ENSP00000293272,ENSP00000295713,ENSP00000296545…	ATXN1,BTC,BTG1,CCL19,CCL5,CCRN4L,CD34,CD83,CDKL5,CSF1,CSF3,CX3CL1,CXCL9,CYP27B1,EDN1,FGF2,FKBP1B,FLT3LG,HIF1A,HOXD3,IFITM1,IGF1,IL15,IL1B,IL6,IL7,IL7R,ISG15,JAK2,KDR,KLF5,LIF,MAP3K5,MYB,NFKB1,NTN1,PML,PRDM1,PROX1,PTGS2,PTN,RELA,RET,RIMS2,RIPK1,RIPK2,SCARF1,SHOX2,SRGAP2,STAT5A,TGIF2,VEGFC,WNT4,ZC3H12A,ZEB2
GO.0032720	negative regulation of tumor necrosis factor production	8	0.00626	ENSP00000237289,ENSP00000261233,ENSP00000268058,ENSP00000300589,ENSP00000310036,ENSP00000362174,ENSP00000363089,ENSP00000405176	CD34,IRAK3,NOD2,PML,TLR4,TNFAIP3,TWIST2,ZC3H12A
GO.0045091	regulation of single stranded viral RNA replication via double stranded DNA intermediate	4	0.00638	ENSP00000216099,ENSP00000306512,ENSP00000309749,ENSP00000385057	APOBEC3D,APOBEC3F,APOBEC3G,IL8
GO.0051346	negative regulation of hydrolase activity	33	0.00638	ENSP00000222543,ENSP00000227758,ENSP00000228515,ENSP00000241261,ENSP00000245907,ENSP00000247668,ENSP00000252593,ENSP00000258743,ENSP00000259808,ENSP00000263464,ENSP00000266041,ENSP00000278407,ENSP00000295927,ENSP00000299502,ENSP00000301455,ENSP00000305924,ENSP00000312455,ENSP00000333329,ENSP00000337056,ENSP00000341268,ENSP00000342513,ENSP00000345395,ENSP00000347858,ENSP00000347979,ENSP00000357113…	ANGPTL4,BIRC2,BIRC3,BST2,C3,CARD16,CARD17,CDKN2D,CFLAR,CSRNP2,FAS,FKBP1B,IFI16,IFI6,IFIT1,IL6,ITIH4,MASTL,NGF,PAPLN,PPP4R4,PTX3,RHOH,RIPK1,SERPINB2,SERPING1,TFPI2,TNFAIP8,TNFSF10,TRADD,TRAF2,USP17L2,XIAP
GO.2000501	regulation of natural killer cell chemotaxis	4	0.00638	ENSP00000225245,ENSP00000225831,ENSP00000293272,ENSP00000367832	CCL2,CCL3,CCL5,CCL7
GO.0035338	long-chain fatty-acyl-CoA biosynthetic process	6	0.00641	ENSP00000304736,ENSP00000339787,ENSP00000346693,ENSP00000348429,ENSP00000359022,ENSP00000402634	ACSL4,ACSL5,ELOVL2,ELOVL3,ELOVL6,ELOVL7
GO.0043406	positive regulation of MAP kinase activity	21	0.00684	ENSP00000176183,ENSP00000220751,ENSP00000222823,ENSP00000244869,ENSP00000247668,ENSP00000256458,ENSP00000259206,ENSP00000259808,ENSP00000263341,ENSP00000264498,ENSP00000265171,ENSP00000266395,ENSP00000286332,ENSP00000300589,ENSP00000308815,ENSP00000351908,ENSP00000361359,ENSP00000363089,ENSP00000368683,ENSP00000393312,ENSP00000417653	CCL19,CD40,DBNL,DRD4,EDN1,EGF,EREG,FGF2,FGFR1,IL1B,IL1RN,IRAK2,MAP3K5,NOD1,NOD2,PDE6H,RIPK1,RIPK2,TAB2,TLR4,TRAF2
GO.1903530	regulation of secretion by cell	44	0.00691	ENSP00000006053,ENSP00000176183,ENSP00000225245,ENSP00000226279,ENSP00000227638,ENSP00000247668,ENSP00000258743,ENSP00000259206,ENSP00000263339,ENSP00000263341,ENSP00000268058,ENSP00000280193,ENSP00000293272,ENSP00000293897,ENSP00000297239,ENSP00000300589,ENSP00000302665,ENSP00000305824,ENSP00000308815,ENSP00000310036,ENSP00000322775,ENSP00000329418,ENSP00000331748,ENSP00000334319,ENSP00000338018…	AIM2,C1QTNF1,CASP1,CASP5,CCL19,CCL3,CCL5,CD274,CD34,CD38,CD40,CX3CL1,DRD4,EDN1,FKBP1B,GBP1,HIF1A,IGF1,IL1A,IL1B,IL1RN,IL33,IL6,JAK2,KCNS3,LGALS9,NGF,NKX3-1,NOD2,PANX1,PCLO,PIM3,PML,RAB12,RAPGEF3,RHBDF2,RIMS2,RSAD2,SOCS1,SSTR5,SYTL3,TLR4,TRAF2,VEGFC
GO.0051046	regulation of secretion	47	0.00697	ENSP00000006053,ENSP00000176183,ENSP00000225245,ENSP00000226279,ENSP00000227638,ENSP00000247668,ENSP00000258743,ENSP00000259206,ENSP00000263339,ENSP00000263341,ENSP00000265171,ENSP00000268058,ENSP00000280193,ENSP00000293272,ENSP00000293897,ENSP00000297239,ENSP00000300589,ENSP00000302665,ENSP00000305824,ENSP00000308815,ENSP00000310036,ENSP00000322775,ENSP00000329418,ENSP00000331748,ENSP00000334319…	ACSL4,AIM2,C1QTNF1,CASP1,CASP5,CCL19,CCL3,CCL5,CD274,CD34,CD38,CD40,CX3CL1,DRD4,EDN1,EGF,FKBP1B,GBP1,HIF1A,IGF1,IL1A,IL1B,IL1RN,IL33,IL6,JAK2,KCNS3,LGALS9,NGF,NKX3-1,NOD2,PANX1,PCLO,PIM3,PML,RAB12,RAPGEF3,RHBDF2,RIMS2,RSAD2,SGK1,SOCS1,SSTR5,SYTL3,TLR4,TRAF2,VEGFC
GO.0046634	regulation of alpha-beta T cell activation	10	0.00707	ENSP00000220751,ENSP00000221847,ENSP00000245414,ENSP00000258743,ENSP00000268058,ENSP00000308815,ENSP00000339992,ENSP00000354566,ENSP00000368450,ENSP00000391676	CCL19,CD3E,CD83,EBI3,IL6,IRF1,JAK3,MYB,PML,RIPK2
GO.0002704	negative regulation of leukocyte mediated immunity	8	0.00744	ENSP00000252593,ENSP00000300589,ENSP00000306157,ENSP00000366005,ENSP00000369581,ENSP00000378856,ENSP00000391676,ENSP00000399168	BST2,HLA-A,HLA-B,IFNB1,IL7R,JAK3,LGALS9,NOD2
GO.0043370	regulation of CD4-positive, alpha-beta T cell differentiation	7	0.00768	ENSP00000220751,ENSP00000258743,ENSP00000268058,ENSP00000308815,ENSP00000339992,ENSP00000368450,ENSP00000391676	CCL19,CD83,IL6,JAK3,MYB,PML,RIPK2
GO.0050678	regulation of epithelial cell proliferation	25	0.00795	ENSP00000225831,ENSP00000237289,ENSP00000244869,ENSP00000258743,ENSP00000261454,ENSP00000263923,ENSP00000264498,ENSP00000280193,ENSP00000291281,ENSP00000293272,ENSP00000300589,ENSP00000302234,ENSP00000302665,ENSP00000310721,ENSP00000338018,ENSP00000341170,ENSP00000343477,ENSP00000349959,ENSP00000353582,ENSP00000354394,ENSP00000366330,ENSP00000369497,ENSP00000370253,ENSP00000386227,ENSP00000405176	BRCA2,CCL11,CCL2,CCL5,CYP7B1,EREG,FGF2,HIF1A,IGF1,IL6,KDR,KLF9,MCC,NKX3-1,NOD2,NRP2,PRKD2,PROX1,PTN,RICTOR,RUNX3,STAT1,TNFAIP3,TWIST2,VEGFC
GO.0002824	positive regulation of adaptive immune response based on somatic recombination of immune receptors built from immunoglobulin superfamily domains	10	0.00809	ENSP00000220751,ENSP00000245907,ENSP00000247668,ENSP00000252483,ENSP00000263341,ENSP00000300589,ENSP00000308815,ENSP00000361359,ENSP00000365048,ENSP00000371471	C3,CCL19,CD40,IL1B,NOD2,PVRL2,RIPK2,RSAD2,TNFSF13B,TRAF2
GO.0032897	negative regulation of viral transcription	6	0.00835	ENSP00000225245,ENSP00000254436,ENSP00000293272,ENSP00000343023,ENSP00000343990,ENSP00000382707	CCL3,CCL5,IFITM3,SP100,TRIM14,TRIM21
GO.0071407	cellular response to organic cyclic compound	30	0.00847	ENSP00000206249,ENSP00000219919,ENSP00000225245,ENSP00000226574,ENSP00000242351,ENSP00000258743,ENSP00000259206,ENSP00000261173,ENSP00000293897,ENSP00000296545,ENSP00000301645,ENSP00000331288,ENSP00000332116,ENSP00000333122,ENSP00000341170,ENSP00000350198,ENSP00000356438,ENSP00000357459,ENSP00000359339,ENSP00000360869,ENSP00000366093,ENSP00000366330,ENSP00000366682,ENSP00000368683,ENSP00000369581…	ADAR,AKAP7,AQP9,ATP2B1,CCL3,CYP7A1,EDN1,ESR1,IFIT1,IFNB1,IL15,IL1RN,IL6,IRG1,JAK2,KLF9,MB21D1,NFKB1,NKX3-1,NR4A3,PDE4B,PTGS2,PTN,RAPGEF3,RELA,RORB,SSTR2,SSTR5,TMEM173,ZC3HAV1
GO.0009968	negative regulation of signal transduction	67	0.00854	ENSP00000006053,ENSP00000044462,ENSP00000057513,ENSP00000206249,ENSP00000216455,ENSP00000216797,ENSP00000216802,ENSP00000223321,ENSP00000237289,ENSP00000239882,ENSP00000244769,ENSP00000249075,ENSP00000251642,ENSP00000256261,ENSP00000259206,ENSP00000260049,ENSP00000261233,ENSP00000261479,ENSP00000262510,ENSP00000263036,ENSP00000263339,ENSP00000263341,ENSP00000263851,ENSP00000264832,ENSP00000265171…	ADAM17,ADAR,AKT1S1,ATF3,ATXN1,ATXN7,BCL2A1,CCL5,CD3E,CDKN2D,CFLAR,CHST11,CX3CL1,CYLD,CYP7B1,DHX58,DNAJA1,DUSP26,DUSP5,EGF,ELF1,ESR1,GBP1,GPR37L1,ICAM1,IFI6,IGF1,IL18BP,IL1A,IL1B,IL1RN,IL7,IL8,IRAK3,IRG1,LGMN,LIF,MCC,MCL1,NFKBIA,NKX3-1,NLRC5,NOD2,NUAK2,NUP62,OPTN,PHACTR4,PRDM1,PSMA2,PSMA3,PSMA4,PSMA6,PSMB10,PSME2,PTGIR,RELA,RGS16,RGS20,RHOH,RNF149,SOCS1,SOD2,STAT1,TLR4,TNFAIP3,TNIP1,TNIP3
GO.0001660	fever generation	3	0.00873	ENSP00000259206,ENSP00000263339,ENSP00000263341	IL1A,IL1B,IL1RN
GO.0010648	negative regulation of cell communication	73	0.00873	ENSP00000006053,ENSP00000044462,ENSP00000057513,ENSP00000206249,ENSP00000216455,ENSP00000216797,ENSP00000216802,ENSP00000223321,ENSP00000226279,ENSP00000237289,ENSP00000239882,ENSP00000244769,ENSP00000251642,ENSP00000256261,ENSP00000258743,ENSP00000259206,ENSP00000260049,ENSP00000261233,ENSP00000261479,ENSP00000262510,ENSP00000263036,ENSP00000263339,ENSP00000263341,ENSP00000263851,ENSP00000264832…	ADAM17,ADAR,AKT1S1,ATF3,ATXN1,ATXN7,BCL2A1,CCL5,CD38,CD3E,CDKN2D,CFLAR,CHST11,CX3CL1,CYLD,CYP7B1,DHX58,DNAJA1,DUSP26,DUSP5,EDN1,EGF,ELF1,ESR1,FKBP1B,GBP1,GPR37L1,ICAM1,IFI6,IGF1,IL18BP,IL1A,IL1B,IL1RN,IL6,IL7,IL8,IRAK3,IRG1,KIAA0226,LGMN,MCC,MCL1,NFKBIA,NKX3-1,NLRC5,NOD2,NUAK2,NUP62,OPTN,PHACTR4,PIM3,PRDM1,PSMA2,PSMA3,PSMA4,PSMA6,PSMB10,PSME2,PTGIR,PTGS2,RELA,RGS16,RGS20,RHOH,RNF149,SOCS1,SOD2,ST…
GO.0034136	negative regulation of toll-like receptor 2 signaling pathway	3	0.00873	ENSP00000237289,ENSP00000300589,ENSP00000366682	IRG1,NOD2,TNFAIP3
GO.0034626	fatty acid elongation, polyunsaturated fatty acid	3	0.00873	ENSP00000346693,ENSP00000359022,ENSP00000402634	ELOVL2,ELOVL3,ELOVL7
GO.0055099	response to high density lipoprotein particle	3	0.00873	ENSP00000225831,ENSP00000293272,ENSP00000309968	ADAM17,CCL2,CCL5
GO.0070269	pyroptosis	3	0.00873	ENSP00000357112,ENSP00000376849,ENSP00000410076	AIM2,CASP1,CASP5
GO.0071225	cellular response to muramyl dipeptide	3	0.00873	ENSP00000220751,ENSP00000222823,ENSP00000300589	NOD1,NOD2,RIPK2
GO.1900245	positive regulation of MDA-5 signaling pathway	3	0.00873	ENSP00000251642,ENSP00000333329,ENSP00000377344	DDX60,DHX58,USP17L2
GO.2000110	negative regulation of macrophage apoptotic process	3	0.00873	ENSP00000293272,ENSP00000300589,ENSP00000329411	CCL5,IRF7,NOD2
GO.0042129	regulation of T cell proliferation	15	0.00885	ENSP00000220751,ENSP00000221847,ENSP00000245414,ENSP00000258743,ENSP00000263341,ENSP00000293272,ENSP00000294728,ENSP00000296545,ENSP00000302665,ENSP00000308815,ENSP00000341208,ENSP00000351789,ENSP00000365048,ENSP00000370989,ENSP00000430505	CCL19,CCL5,CD274,EBI3,IDO1,IGF1,IL15,IL1B,IL6,IRF1,PELI1,RIPK2,STAT5A,TNFSF13B,VCAM1
GO.0019219	regulation of nucleobase-containing compound metabolic process	190	0.00908	ENSP00000012134,ENSP00000176183,ENSP00000206249,ENSP00000216044,ENSP00000216099,ENSP00000216797,ENSP00000220751,ENSP00000221452,ENSP00000222553,ENSP00000222823,ENSP00000225245,ENSP00000225474,ENSP00000226279,ENSP00000226574,ENSP00000227758,ENSP00000228928,ENSP00000230099,ENSP00000233057,ENSP00000237289,ENSP00000239882,ENSP00000242351,ENSP00000242728,ENSP00000243346,ENSP00000243440,ENSP00000244869…	ADORA2A,AIM2,AIPL1,APOBEC3D,APOBEC3F,APOBEC3G,AREG,ARNTL2,ASCL2,ATF5,ATXN7,AUTS2,BAK1,BATF2,BATF3,BAZ1A,BHLHE22,BHLHE41,BIRC2,BLZF1,BRIP1,BTG1,C3AR1,CARD14,CBX4,CCL3,CCL5,CCNL1,CCRN4L,CD38,CD40,CFLAR,CIITA,CSF3,CXCL10,CXCL11,CXCL9,CYLD,DDX58,DLL1,DRD4,DUSP26,EBF3,EDN1,EGF,EID3,EIF2AK2,ELF1,ELF4,EREG,ESR1,ETV7,FGF2,FGFR1,GPBP1,GPR133,GRHL1,GTF2B,GTPBP1,GUCY1A3,HCK,HELZ2,HIF1A,HIVEP2,HIVEP3,HOXD3,I…
GO.2001240	negative regulation of extrinsic apoptotic signaling pathway in absence of ligand	7	0.00923	ENSP00000006053,ENSP00000259808,ENSP00000263339,ENSP00000263341,ENSP00000263851,ENSP00000342513,ENSP00000358022	CX3CL1,IFI6,IL1A,IL1B,IL7,MCL1,RIPK1
GO.0032609	interferon-gamma production	5	0.00924	ENSP00000289361,ENSP00000343477,ENSP00000348751,ENSP00000362555,ENSP00000363089	BTN3A1,BTN3A2,RNF19B,RUNX3,TLR4
GO.0032693	negative regulation of interleukin-10 production	5	0.00924	ENSP00000355718,ENSP00000370989,ENSP00000380855,ENSP00000391676,ENSP00000430505	CD274,DLL1,IDO1,JAK3,PDCD1LG2
GO.0032703	negative regulation of interleukin-2 production	5	0.00924	ENSP00000203629,ENSP00000237289,ENSP00000300589,ENSP00000310036,ENSP00000359504	CD34,GBP1,LAG3,NOD2,TNFAIP3
GO.0042088	T-helper 1 type immune response	5	0.00924	ENSP00000221452,ENSP00000221847,ENSP00000233957,ENSP00000260049,ENSP00000363089	EBI3,IL18BP,IL18R1,RELB,TLR4
GO.0002700	regulation of production of molecular mediator of immune response	12	0.0101	ENSP00000252593,ENSP00000258743,ENSP00000261233,ENSP00000296795,ENSP00000300589,ENSP00000303920,ENSP00000361359,ENSP00000363089,ENSP00000369581,ENSP00000370842,ENSP00000371471,ENSP00000391676	BST2,CD40,IFNB1,IL33,IL6,IRAK3,JAK3,MZB1,NOD2,RSAD2,TLR3,TLR4
GO.0001910	regulation of leukocyte mediated cytotoxicity	8	0.0102	ENSP00000203629,ENSP00000225831,ENSP00000252483,ENSP00000264832,ENSP00000306157,ENSP00000341208,ENSP00000366005,ENSP00000399168	CCL2,HLA-A,HLA-B,ICAM1,IL7R,LAG3,PVRL2,STAT5A
GO.0002708	positive regulation of lymphocyte mediated immunity	10	0.0102	ENSP00000203629,ENSP00000245907,ENSP00000247668,ENSP00000252483,ENSP00000263341,ENSP00000300589,ENSP00000341208,ENSP00000356906,ENSP00000361359,ENSP00000371471	C3,CD40,IL1B,LAG3,NOD2,PVRL2,RSAD2,SH2D1B,STAT5A,TRAF2
GO.0010529	negative regulation of transposition	4	0.0102	ENSP00000216099,ENSP00000309749,ENSP00000327459,ENSP00000385057	APOBEC3B,APOBEC3D,APOBEC3F,APOBEC3G
GO.0016553	base conversion or substitution editing	4	0.0102	ENSP00000216099,ENSP00000309749,ENSP00000357459,ENSP00000385057	ADAR,APOBEC3D,APOBEC3F,APOBEC3G
GO.0032874	positive regulation of stress-activated MAPK cascade	15	0.0102	ENSP00000220751,ENSP00000222823,ENSP00000233057,ENSP00000247668,ENSP00000259206,ENSP00000259808,ENSP00000263339,ENSP00000296795,ENSP00000300589,ENSP00000308815,ENSP00000312678,ENSP00000351908,ENSP00000363089,ENSP00000368683,ENSP00000417653	CCL19,DBNL,EDN1,EIF2AK2,IL1A,IL1RN,MAP3K5,MID1,NOD1,NOD2,RIPK1,RIPK2,TLR3,TLR4,TRAF2
GO.0033160	positive regulation of protein import into nucleus, translocation	4	0.0102	ENSP00000258743,ENSP00000302665,ENSP00000331288,ENSP00000371067	IGF1,IL6,JAK2,TMEM173
GO.0043372	positive regulation of CD4-positive, alpha-beta T cell differentiation	6	0.0102	ENSP00000220751,ENSP00000258743,ENSP00000268058,ENSP00000308815,ENSP00000339992,ENSP00000368450	CCL19,CD83,IL6,MYB,PML,RIPK2
GO.0045075	regulation of interleukin-12 biosynthetic process	4	0.0102	ENSP00000226574,ENSP00000245414,ENSP00000363089,ENSP00000384273	IRF1,NFKB1,RELA,TLR4
GO.0050851	antigen receptor-mediated signaling pathway	14	0.0102	ENSP00000046794,ENSP00000216797,ENSP00000220751,ENSP00000226279,ENSP00000226574,ENSP00000286332,ENSP00000289361,ENSP00000291281,ENSP00000332116,ENSP00000348632,ENSP00000354566,ENSP00000363031,ENSP00000384273,ENSP00000425845	BTN3A1,CD38,CD3E,FYB,LCP2,NFKB1,NFKBIA,PDE4B,PRKD2,RBCK1,RELA,RIPK2,TAB2,THEMIS2
GO.0051353	positive regulation of oxidoreductase activity	8	0.0102	ENSP00000206249,ENSP00000222823,ENSP00000228606,ENSP00000263341,ENSP00000300589,ENSP00000338018,ENSP00000368683,ENSP00000378890	CYP27B1,EDN1,ESR1,GCH1,HIF1A,IL1B,NOD1,NOD2
GO.0060397	JAK-STAT cascade involved in growth hormone signaling pathway	6	0.0102	ENSP00000309968,ENSP00000329418,ENSP00000341208,ENSP00000354394,ENSP00000371067,ENSP00000391676	ADAM17,JAK2,JAK3,SOCS1,STAT1,STAT5A
GO.0000165	MAPK cascade	20	0.0104	ENSP00000220751,ENSP00000222823,ENSP00000225245,ENSP00000225831,ENSP00000256458,ENSP00000259808,ENSP00000261991,ENSP00000263056,ENSP00000263341,ENSP00000265171,ENSP00000286332,ENSP00000293272,ENSP00000300589,ENSP00000302234,ENSP00000302665,ENSP00000308815,ENSP00000347942,ENSP00000384192,ENSP00000393312,ENSP00000417653	CCL11,CCL19,CCL2,CCL3,CCL5,DBNL,EGF,FGFR1,IGF1,IL1B,IRAK2,MAP3K8,NOD1,NOD2,RASGRP3,RET,RIPK1,RIPK2,RPS6KA5,TAB2
GO.0043405	regulation of MAP kinase activity	25	0.0105	ENSP00000176183,ENSP00000220751,ENSP00000222823,ENSP00000244869,ENSP00000247668,ENSP00000256458,ENSP00000259206,ENSP00000259808,ENSP00000261233,ENSP00000263341,ENSP00000264498,ENSP00000265171,ENSP00000266395,ENSP00000286332,ENSP00000300589,ENSP00000305503,ENSP00000308815,ENSP00000351908,ENSP00000358596,ENSP00000361359,ENSP00000363089,ENSP00000368683,ENSP00000369127,ENSP00000393312,ENSP00000417653	CCL19,CD40,DBNL,DNAJA1,DRD4,DUSP5,EDN1,EGF,EREG,FGF2,FGFR1,IL1B,IL1RN,IRAK2,IRAK3,MAP3K5,NOD1,NOD2,NUP62,PDE6H,RIPK1,RIPK2,TAB2,TLR4,TRAF2
GO.0071900	regulation of protein serine/threonine kinase activity	34	0.0106	ENSP00000176183,ENSP00000220751,ENSP00000222823,ENSP00000237289,ENSP00000244869,ENSP00000247668,ENSP00000256458,ENSP00000259206,ENSP00000259808,ENSP00000261233,ENSP00000261454,ENSP00000263341,ENSP00000264350,ENSP00000264498,ENSP00000265171,ENSP00000266395,ENSP00000286332,ENSP00000295926,ENSP00000296795,ENSP00000300589,ENSP00000305503,ENSP00000308815,ENSP00000309968,ENSP00000337056,ENSP00000344549…	ADAM17,CARD14,CCL19,CCND3,CCNL1,CD40,CDKN2D,DBNL,DNAJA1,DRD4,DUSP5,EDN1,EGF,EREG,FGF2,FGFR1,HERC5,IL1B,IL1RN,IRAK2,IRAK3,MAP3K5,NOD1,NOD2,NUP62,PDE6H,PROX1,RIPK1,RIPK2,TAB2,TLR3,TLR4,TNFAIP3,TRAF2
GO.0044257	cellular protein catabolic process	38	0.0107	ENSP00000003302,ENSP00000044462,ENSP00000215794,ENSP00000216455,ENSP00000216802,ENSP00000223321,ENSP00000227758,ENSP00000230099,ENSP00000259808,ENSP00000259939,ENSP00000260983,ENSP00000261479,ENSP00000262585,ENSP00000264346,ENSP00000264350,ENSP00000268058,ENSP00000287156,ENSP00000297229,ENSP00000301962,ENSP00000308928,ENSP00000312107,ENSP00000317872,ENSP00000323889,ENSP00000326119,ENSP00000331748…	BIRC2,CYLD,DENND3,FAM125B,FBXL7,FBXO6,HECW2,HERC5,HERC6,ISG15,LGMN,NUB1,PMAIP1,PML,PSMA2,PSMA3,PSMA4,PSMA6,PSMB10,PSME2,RAB12,RBBP6,RBCK1,RIPK1,RNF144B,RNF217,TRIM25,TRIM38,UBA7,UBE2L6,UBE2Z,UBXN2A,USP17L2,USP18,USP28,USP41,USP42,USP49
GO.0006873	cellular ion homeostasis	34	0.0115	ENSP00000176183,ENSP00000206249,ENSP00000216629,ENSP00000225245,ENSP00000225831,ENSP00000225842,ENSP00000225844,ENSP00000226279,ENSP00000250111,ENSP00000262958,ENSP00000263341,ENSP00000264498,ENSP00000267328,ENSP00000268058,ENSP00000289707,ENSP00000289952,ENSP00000293272,ENSP00000302079,ENSP00000302234,ENSP00000308815,ENSP00000315011,ENSP00000338018,ENSP00000340864,ENSP00000350878,ENSP00000361359…	ATP1B2,BDKRB1,C1QTNF1,C3AR1,CCDC109B,CCL1,CCL11,CCL13,CCL19,CCL2,CCL3,CCL5,CCL7,CCL8,CD38,CD40,DRD4,EDN1,EDNRA,ESR1,FGF2,FKBP1B,GNA15,HIF1A,IL1B,JAK2,JAK3,JPH2,MT1X,PML,RAB20,S1PR3,SLAMF8,SLC39A14
GO.0097192	extrinsic apoptotic signaling pathway in absence of ligand	8	0.0117	ENSP00000263339,ENSP00000263341,ENSP00000267953,ENSP00000302665,ENSP00000347979,ENSP00000353878,ENSP00000358022,ENSP00000358525	BAK1,BCL2A1,FAS,IGF1,IL1A,IL1B,MCL1,NGF
GO.0051222	positive regulation of protein transport	33	0.0121	ENSP00000225245,ENSP00000225474,ENSP00000225831,ENSP00000226279,ENSP00000227638,ENSP00000233957,ENSP00000258743,ENSP00000260585,ENSP00000263339,ENSP00000263341,ENSP00000265171,ENSP00000280193,ENSP00000296795,ENSP00000300589,ENSP00000302665,ENSP00000308815,ENSP00000310036,ENSP00000331288,ENSP00000338018,ENSP00000348632,ENSP00000349902,ENSP00000356438,ENSP00000357112,ENSP00000363089,ENSP00000369213…	AIM2,CASP1,CASP5,CCL19,CCL2,CCL3,CD274,CD34,CD38,CSF3,DDX58,EGF,EPT1,FAM115C,HIF1A,IGF1,IL18R1,IL1A,IL1B,IL33,IL6,JAK2,LGALS9,NOD2,PANX1,PTGS2,RAPGEF3,RBCK1,TLR3,TLR4,TLR7,TMEM173,VEGFC
GO.0033158	regulation of protein import into nucleus, translocation	5	0.0123	ENSP00000258743,ENSP00000302665,ENSP00000325618,ENSP00000331288,ENSP00000371067	IGF1,IL6,JAK2,PARP10,TMEM173
GO.0050687	negative regulation of defense response to virus	5	0.0123	ENSP00000230099,ENSP00000233057,ENSP00000251642,ENSP00000252229,ENSP00000360869	DHX58,EIF2AK2,IFIT1,MICB,TRIM38
GO.2000403	positive regulation of lymphocyte migration	6	0.0128	ENSP00000225245,ENSP00000293272,ENSP00000305651,ENSP00000309968,ENSP00000351671,ENSP00000367832	ADAM17,CCL20,CCL3,CCL5,CCL7,CXCL10
GO.0072358	cardiovascular system development	53	0.0129	ENSP00000006053,ENSP00000161559,ENSP00000225831,ENSP00000244869,ENSP00000249075,ENSP00000257566,ENSP00000261454,ENSP00000263923,ENSP00000264231,ENSP00000264498,ENSP00000265162,ENSP00000265171,ENSP00000268058,ENSP00000272369,ENSP00000280193,ENSP00000286332,ENSP00000291281,ENSP00000294489,ENSP00000296754,ENSP00000301455,ENSP00000302665,ENSP00000306512,ENSP00000310036,ENSP00000315011,ENSP00000324277…	ANGPTL4,APOLD1,BAK1,CCBE1,CCL2,CD34,CEACAM1,CX3CL1,DLL1,EDN1,EDNRA,EGF,ENPEP,ERAP1,EREG,FGF2,FGFR1,GJA4,HIF1A,IGF1,IL8,KDM6A,KDR,KLF5,LAMA1,LIF,MEIS1,MSX1,MYH7,NKX3-1,NRP2,PAX3,PDPN,PML,POPDC2,PRDM1,PRKD2,PROX1,PTGS2,QKI,RAPGEF3,RBM20,RSPO3,SAT1,SHB,TAB2,TBX3,TNFAIP2,VEGFC,WARS,XIRP1,ZC3H12A,ZFPM2
GO.0072359	circulatory system development	53	0.0129	ENSP00000006053,ENSP00000161559,ENSP00000225831,ENSP00000244869,ENSP00000249075,ENSP00000257566,ENSP00000261454,ENSP00000263923,ENSP00000264231,ENSP00000264498,ENSP00000265162,ENSP00000265171,ENSP00000268058,ENSP00000272369,ENSP00000280193,ENSP00000286332,ENSP00000291281,ENSP00000294489,ENSP00000296754,ENSP00000301455,ENSP00000302665,ENSP00000306512,ENSP00000310036,ENSP00000315011,ENSP00000324277…	ANGPTL4,APOLD1,BAK1,CCBE1,CCL2,CD34,CEACAM1,CX3CL1,DLL1,EDN1,EDNRA,EGF,ENPEP,ERAP1,EREG,FGF2,FGFR1,GJA4,HIF1A,IGF1,IL8,KDM6A,KDR,KLF5,LAMA1,LIF,MEIS1,MSX1,MYH7,NKX3-1,NRP2,PAX3,PDPN,PML,POPDC2,PRDM1,PRKD2,PROX1,PTGS2,QKI,RAPGEF3,RBM20,RSPO3,SAT1,SHB,TAB2,TBX3,TNFAIP2,VEGFC,WARS,XIRP1,ZC3H12A,ZFPM2
GO.2000113	negative regulation of cellular macromolecule biosynthetic process	77	0.013	ENSP00000206249,ENSP00000216797,ENSP00000221452,ENSP00000226279,ENSP00000226574,ENSP00000233057,ENSP00000237289,ENSP00000242728,ENSP00000243440,ENSP00000244869,ENSP00000245414,ENSP00000254436,ENSP00000256261,ENSP00000256458,ENSP00000257566,ENSP00000257818,ENSP00000261233,ENSP00000261454,ENSP00000261881,ENSP00000261991,ENSP00000262510,ENSP00000263341,ENSP00000265372,ENSP00000269397,ENSP00000290167…	AIM2,ARID5A,ASCL2,BATF3,BHLHE41,BRCA2,CBX4,CD38,CIITA,CREM,CYLD,DUSP26,EDN1,EIF2AK2,ELF3,EREG,ESR1,ETV7,FGFR1,FMR1,IFI16,IFI27,IL1B,IL29,IRAK2,IRAK3,IRF1,IRF2,IRF7,IRG1,JAK3,KLF5,LMO2,MSC,MSX1,MYB,NFKB1,NFKB2,NFKBIA,NKX3-1,NLRC5,NOD2,PARP10,PATL2,PAX3,PELI1,POU3F2,PRDM1,PRDM8,PROX1,QKI,RBCK1,RELA,RELB,RFX5,RORB,RPS6KA5,RUNX3,SAMD4A,SHOX2,SP100,STAT1,TBX3,TGIF2,TIA1,TIPIN,TLE4,TNFAIP3,TRIM21,WNT4,…
GO.0051252	regulation of RNA metabolic process	176	0.0133	ENSP00000012134,ENSP00000206249,ENSP00000216044,ENSP00000216099,ENSP00000216797,ENSP00000220751,ENSP00000221452,ENSP00000222553,ENSP00000222823,ENSP00000225245,ENSP00000225474,ENSP00000226279,ENSP00000226574,ENSP00000227758,ENSP00000228928,ENSP00000230099,ENSP00000233057,ENSP00000237289,ENSP00000239882,ENSP00000242351,ENSP00000242728,ENSP00000243346,ENSP00000243440,ENSP00000244869,ENSP00000245414…	AIM2,APOBEC3D,APOBEC3F,APOBEC3G,ARNTL2,ASCL2,ATF5,ATXN7,AUTS2,BATF2,BATF3,BAZ1A,BHLHE22,BHLHE41,BIRC2,BLZF1,BRCA2,BRIP1,BTG1,CARD14,CBX4,CCL3,CCL5,CCNL1,CCRN4L,CD38,CD40,CFLAR,CIITA,CSF3,CXCL10,CYLD,DDX58,DLL1,DUSP26,EBF3,EDN1,EGF,EID3,EIF2AK2,ELF1,ELF4,EREG,ESR1,ETV7,FGF2,FGFR1,GPBP1,GRHL1,GTF2B,GTPBP1,HCK,HELZ2,HIF1A,HIVEP2,HIVEP3,HOXD3,ICAM1,IFI16,IFI27,IFITM3,IFNAR2,IFNB1,IGF1,IKZF2,IL1A,IL1B…
GO.0006959	humoral immune response	15	0.0139	ENSP00000221847,ENSP00000225831,ENSP00000245907,ENSP00000252593,ENSP00000258743,ENSP00000263851,ENSP00000278407,ENSP00000351314,ENSP00000356399,ENSP00000357750,ENSP00000368450,ENSP00000369578,ENSP00000369581,ENSP00000379658,ENSP00000416561	BST2,C3,CCL2,CD83,CFB,CFH,EBI3,ETV6,IFNB1,IFNW1,IL6,IL7,PSMB10,SERPING1,TRAF3IP2
GO.0001776	leukocyte homeostasis	10	0.0142	ENSP00000237289,ENSP00000258743,ENSP00000326119,ENSP00000332116,ENSP00000338018,ENSP00000341208,ENSP00000347979,ENSP00000353878,ENSP00000365048,ENSP00000391676	BAK1,FAS,HIF1A,IL6,JAK3,PDE4B,PMAIP1,STAT5A,TNFAIP3,TNFSF13B
GO.0045582	positive regulation of T cell differentiation	10	0.0142	ENSP00000220751,ENSP00000258743,ENSP00000263341,ENSP00000263851,ENSP00000268058,ENSP00000306157,ENSP00000308815,ENSP00000339992,ENSP00000341208,ENSP00000368450	CCL19,CD83,IL1B,IL6,IL7,IL7R,MYB,PML,RIPK2,STAT5A
GO.0032940	secretion by cell	36	0.0145	ENSP00000046794,ENSP00000225245,ENSP00000257566,ENSP00000258743,ENSP00000259206,ENSP00000263036,ENSP00000265113,ENSP00000265171,ENSP00000278407,ENSP00000280193,ENSP00000282369,ENSP00000287908,ENSP00000289361,ENSP00000293272,ENSP00000297239,ENSP00000300589,ENSP00000302665,ENSP00000305647,ENSP00000308815,ENSP00000312734,ENSP00000325674,ENSP00000331748,ENSP00000332326,ENSP00000348751,ENSP00000353362…	AIM2,BLOC1S3,BTN3A1,BTN3A2,CACNA1A,CCL19,CCL3,CCL5,CCL8,EDN1,EGF,EXOC3L1,EXOC3L4,FKBP1B,HCK,IGF1,IL1RN,IL6,LCP2,NOD2,OPTN,RAB12,RAB8B,RIMS2,RNF19B,SERPING1,SLC1A3,STEAP2,SYTL3,TBX3,TNFAIP2,TNFSF13B,TRAF3IP2,TRIM36,VAMP5,VEGFC
GO.0002705	positive regulation of leukocyte mediated immunity	11	0.0147	ENSP00000203629,ENSP00000225831,ENSP00000245907,ENSP00000247668,ENSP00000252483,ENSP00000263341,ENSP00000300589,ENSP00000341208,ENSP00000356906,ENSP00000361359,ENSP00000371471	C3,CCL2,CD40,IL1B,LAG3,NOD2,PVRL2,RSAD2,SH2D1B,STAT5A,TRAF2
GO.1903507	negative regulation of nucleic acid-templated transcription	70	0.015	ENSP00000206249,ENSP00000216797,ENSP00000221452,ENSP00000226279,ENSP00000226574,ENSP00000237289,ENSP00000242728,ENSP00000243440,ENSP00000244869,ENSP00000245414,ENSP00000254436,ENSP00000256261,ENSP00000256458,ENSP00000257566,ENSP00000257818,ENSP00000261233,ENSP00000261454,ENSP00000261991,ENSP00000262510,ENSP00000263341,ENSP00000265372,ENSP00000265440,ENSP00000269397,ENSP00000290167,ENSP00000290524…	AIM2,ARID5A,ASCL2,ATF5,BATF3,BHLHE41,CBX4,CD38,CIITA,CREM,CYLD,DUSP26,EDN1,ELF3,EREG,ESR1,ETV7,FGFR1,IFI16,IFI27,IL1B,IL29,IRAK2,IRAK3,IRF1,IRF2,IRF7,IRG1,KLF5,LMO2,MSX1,MYB,NFKB1,NFKB2,NFKBIA,NKX3-1,NLRC5,NOD2,PARP10,PAX3,PELI1,POU3F2,PRDM1,PRDM8,PROX1,RBCK1,RELA,RELB,RFX5,RORB,RPS6KA5,RUNX3,SHOX2,SP100,STAT1,TBX3,TFEC,TGIF2,TLE4,TNFAIP3,TRIM21,TRIM22,WNT4,YEATS2,ZBTB42,ZC3H12A,ZEB2,ZFPM2,ZMYND1…
GO.0002009	morphogenesis of an epithelium	34	0.0151	ENSP00000173229,ENSP00000206249,ENSP00000257566,ENSP00000258743,ENSP00000261454,ENSP00000263923,ENSP00000264487,ENSP00000264498,ENSP00000265171,ENSP00000268058,ENSP00000280193,ENSP00000290167,ENSP00000291281,ENSP00000302234,ENSP00000302665,ENSP00000309968,ENSP00000310721,ENSP00000315011,ENSP00000327513,ENSP00000338018,ENSP00000341208,ENSP00000343477,ENSP00000347942,ENSP00000349131,ENSP00000353878…	ADAM17,AREG,BAK1,CCL11,CSF1,CYP7B1,DLL1,EDN1,EDNRA,EGF,ESR1,FGF2,FGFR1,HIF1A,IGF1,IL6,KDM6A,KDR,LAMA1,LMO4,NKX3-1,NTN1,PAX3,PHACTR4,PML,PRKD2,PROX1,RET,RSPO3,RUNX3,STAT5A,TBX3,VEGFC,WNT4
GO.2000401	regulation of lymphocyte migration	7	0.0155	ENSP00000225245,ENSP00000225831,ENSP00000293272,ENSP00000305651,ENSP00000309968,ENSP00000351671,ENSP00000367832	ADAM17,CCL2,CCL20,CCL3,CCL5,CCL7,CXCL10
GO.0002507	tolerance induction	4	0.0157	ENSP00000237289,ENSP00000245907,ENSP00000302079,ENSP00000366682	C3,C3AR1,IRG1,TNFAIP3
GO.0002675	positive regulation of acute inflammatory response	6	0.0157	ENSP00000245907,ENSP00000258743,ENSP00000263341,ENSP00000274276,ENSP00000293272,ENSP00000356438	C3,CCL5,IL1B,IL6,OSMR,PTGS2
GO.0002715	regulation of natural killer cell mediated immunity	6	0.0157	ENSP00000203629,ENSP00000252483,ENSP00000341208,ENSP00000356906,ENSP00000366005,ENSP00000399168	HLA-A,HLA-B,LAG3,PVRL2,SH2D1B,STAT5A
GO.0045622	regulation of T-helper cell differentiation	6	0.0157	ENSP00000220751,ENSP00000258743,ENSP00000268058,ENSP00000308815,ENSP00000339992,ENSP00000391676	CCL19,IL6,JAK3,MYB,PML,RIPK2
GO.0060330	regulation of response to interferon-gamma	6	0.0157	ENSP00000262510,ENSP00000290219,ENSP00000329418,ENSP00000353512,ENSP00000354394,ENSP00000371067	IFNGR2,JAK2,NLRC5,PARP9,SOCS1,STAT1
GO.0090022	regulation of neutrophil chemotaxis	6	0.0157	ENSP00000263341,ENSP00000300589,ENSP00000302079,ENSP00000306512,ENSP00000308815,ENSP00000368683	C3AR1,CCL19,EDN1,IL1B,IL8,NOD2
GO.0002548	monocyte chemotaxis	5	0.0162	ENSP00000225245,ENSP00000225831,ENSP00000258743,ENSP00000293272,ENSP00000367832	CCL2,CCL3,CCL5,CCL7,IL6
GO.0006935	chemotaxis	44	0.0162	ENSP00000225245,ENSP00000225831,ENSP00000225842,ENSP00000225844,ENSP00000226317,ENSP00000249887,ENSP00000258743,ENSP00000261991,ENSP00000263341,ENSP00000264051,ENSP00000264498,ENSP00000280193,ENSP00000290246,ENSP00000293272,ENSP00000295713,ENSP00000296026,ENSP00000302079,ENSP00000305595,ENSP00000305651,ENSP00000306512,ENSP00000306884,ENSP00000308461,ENSP00000308815,ENSP00000317790,ENSP00000330633…	B3GNT2,C3AR1,CACNA1I,CCL1,CCL13,CCL19,CCL2,CCL20,CCL3,CCL3L3,CCL4L2,CCL5,CCL7,CCL8,CCRL1,CCRL2,CNTN2,CXCL1,CXCL10,CXCL11,CXCL2,CXCL3,CXCL6,CXCL9,DOCK4,ELMO2,FGF2,FGFR1,FPR2,IL1B,IL6,IL8,LAMA1,MYO10,NGEF,NR4A3,NRP2,PDE4B,RND1,RPS6KA5,RUNX3,SPTBN5,SRGAP2,VEGFC
GO.0023057	negative regulation of signaling	71	0.0162	ENSP00000006053,ENSP00000044462,ENSP00000057513,ENSP00000206249,ENSP00000216455,ENSP00000216797,ENSP00000216802,ENSP00000223321,ENSP00000226279,ENSP00000237289,ENSP00000239882,ENSP00000244769,ENSP00000251642,ENSP00000256261,ENSP00000258743,ENSP00000259206,ENSP00000260049,ENSP00000261233,ENSP00000261479,ENSP00000262510,ENSP00000263339,ENSP00000263341,ENSP00000263851,ENSP00000264832,ENSP00000265171…	ADAM17,ADAR,AKT1S1,ATF3,ATXN1,ATXN7,BCL2A1,CCL5,CD38,CD3E,CDKN2D,CFLAR,CHST11,CX3CL1,CYLD,CYP7B1,DHX58,DNAJA1,DUSP26,DUSP5,EDN1,EGF,ELF1,ESR1,FKBP1B,GBP1,GPR37L1,ICAM1,IFI6,IGF1,IL18BP,IL1A,IL1B,IL1RN,IL6,IL7,IL8,IRAK3,IRG1,LGMN,MCC,MCL1,NFKBIA,NKX3-1,NLRC5,NOD2,NUAK2,NUP62,PHACTR4,PIM3,PRDM1,PSMA2,PSMA3,PSMA4,PSMA6,PSMB10,PSME2,PTGIR,PTGS2,RELA,RGS16,RGS20,RHOH,RNF149,SOCS1,SOD2,STAT1,TLR4,TNFAI…
GO.0030888	regulation of B cell proliferation	9	0.0162	ENSP00000226279,ENSP00000248244,ENSP00000263851,ENSP00000303920,ENSP00000351789,ENSP00000358092,ENSP00000361359,ENSP00000363089,ENSP00000365048	CD38,CD40,IL7,MZB1,PELI1,PRDM1,TICAM1,TLR4,TNFSF13B
GO.0060341	regulation of cellular localization	72	0.0171	ENSP00000006053,ENSP00000176183,ENSP00000216629,ENSP00000216797,ENSP00000225245,ENSP00000225474,ENSP00000225831,ENSP00000226279,ENSP00000227638,ENSP00000233957,ENSP00000240139,ENSP00000247668,ENSP00000249075,ENSP00000252593,ENSP00000258743,ENSP00000259206,ENSP00000260585,ENSP00000263339,ENSP00000263341,ENSP00000265171,ENSP00000275015,ENSP00000280193,ENSP00000293272,ENSP00000293897,ENSP00000296795…	AIM2,BDKRB1,BID,BST2,C1QTNF1,CASP1,CASP5,CCL19,CCL2,CCL3,CCL5,CD274,CD34,CD38,CD40,CSF3,CX3CL1,CXCL10,CXCL11,CXCL9,CYLD,DDX58,DRD4,EDN1,EGF,EPT1,FAM115C,FKBP1B,GBP1,HIF1A,IFI27,IGF1,IL18R1,IL1A,IL1B,IL1RN,IL33,IL6,JAK2,KCNS3,LGALS9,LIF,MX2,NFKBIA,NFKBIE,NGF,NKX3-1,NOD2,PANX1,PARP10,PCLO,PIM3,PMAIP1,PPP3CC,PTGS2,RAB12,RAPGEF3,RBCK1,RHBDF2,RIMS2,RSAD2,SOCS1,SP100,SSTR5,SYTL3,TLR3,TLR4,TLR7,TMEM173,…
GO.0046635	positive regulation of alpha-beta T cell activation	8	0.0179	ENSP00000220751,ENSP00000221847,ENSP00000258743,ENSP00000268058,ENSP00000308815,ENSP00000339992,ENSP00000354566,ENSP00000368450	CCL19,CD3E,CD83,EBI3,IL6,MYB,PML,RIPK2
GO.0043491	protein kinase B signaling	7	0.0182	ENSP00000225245,ENSP00000225831,ENSP00000263341,ENSP00000293272,ENSP00000302665,ENSP00000361359,ENSP00000370253	CCL2,CCL3,CCL5,CD40,IGF1,IL1B,NKX3-1
GO.1901222	regulation of NIK/NF-kappaB signaling	7	0.0182	ENSP00000222823,ENSP00000233057,ENSP00000247668,ENSP00000296795,ENSP00000300589,ENSP00000344549,ENSP00000384273	CARD14,EIF2AK2,NOD1,NOD2,RELA,TLR3,TRAF2
GO.0007262	STAT protein import into nucleus	3	0.0186	ENSP00000265171,ENSP00000371067,ENSP00000391676	EGF,JAK2,JAK3
GO.0019367	fatty acid elongation, saturated fatty acid	3	0.0186	ENSP00000304736,ENSP00000359022,ENSP00000402634	ELOVL3,ELOVL6,ELOVL7
GO.0042506	tyrosine phosphorylation of Stat5 protein	3	0.0186	ENSP00000296545,ENSP00000371067,ENSP00000391676	IL15,JAK2,JAK3
GO.0045345	positive regulation of MHC class I biosynthetic process	3	0.0186	ENSP00000262510,ENSP00000316328,ENSP00000329991	CIITA,IL29,NLRC5
GO.0048754	branching morphogenesis of an epithelial tube	16	0.0186	ENSP00000206249,ENSP00000257566,ENSP00000263923,ENSP00000264487,ENSP00000264498,ENSP00000265171,ENSP00000268058,ENSP00000290167,ENSP00000302234,ENSP00000302665,ENSP00000315011,ENSP00000327513,ENSP00000353878,ENSP00000368683,ENSP00000370253,ENSP00000374309	AREG,BAK1,CCL11,CSF1,EDN1,EDNRA,EGF,ESR1,FGF2,IGF1,KDR,LAMA1,NKX3-1,PML,TBX3,WNT4
GO.0097193	intrinsic apoptotic signaling pathway	17	0.0186	ENSP00000003302,ENSP00000240139,ENSP00000247668,ENSP00000265433,ENSP00000267953,ENSP00000298048,ENSP00000318822,ENSP00000347858,ENSP00000351908,ENSP00000353878,ENSP00000357113,ENSP00000358022,ENSP00000358327,ENSP00000365435,ENSP00000369497,ENSP00000371067,ENSP00000388566	BAK1,BCL2A1,BID,BRCA2,CASP4,CASP7,IFI16,JAK2,MAP3K5,MCL1,MELK,NBN,PPP3CC,TNFRSF1B,TRAF2,USP28,XIAP
GO.0097527	necroptotic signaling pathway	3	0.0186	ENSP00000259808,ENSP00000296795,ENSP00000347979	FAS,RIPK1,TLR3
GO.2000630	positive regulation of miRNA metabolic process	3	0.0186	ENSP00000226574,ENSP00000384273,ENSP00000393953	NFKB1,PNPT1,RELA
GO.0006979	response to oxidative stress	28	0.0189	ENSP00000226279,ENSP00000226574,ENSP00000237289,ENSP00000247668,ENSP00000252229,ENSP00000256015,ENSP00000258743,ENSP00000260049,ENSP00000262209,ENSP00000263341,ENSP00000264487,ENSP00000293272,ENSP00000298048,ENSP00000308815,ENSP00000333122,ENSP00000338018,ENSP00000347507,ENSP00000351908,ENSP00000353878,ENSP00000356022,ENSP00000356438,ENSP00000362273,ENSP00000368683,ENSP00000370373,ENSP00000371067…	ADPRHL2,AREG,BAK1,BTG1,CCL19,CCL5,CD38,EDN1,FKBP1B,HIF1A,IL18BP,IL1B,IL6,JAK2,MAP3K5,MELK,MICB,MYH7,NFKB1,NR4A3,PNPT1,PTGS2,RELA,SLC11A2,SOD2,TNFAIP3,TRAF2,TRPA1
GO.0060396	growth hormone receptor signaling pathway	6	0.0189	ENSP00000309968,ENSP00000329418,ENSP00000341208,ENSP00000354394,ENSP00000371067,ENSP00000391676	ADAM17,JAK2,JAK3,SOCS1,STAT1,STAT5A
GO.0071548	response to dexamethasone	6	0.0189	ENSP00000225831,ENSP00000258743,ENSP00000263341,ENSP00000368683,ENSP00000369581,ENSP00000371067	CCL2,EDN1,IFNB1,IL1B,IL6,JAK2
GO.1901224	positive regulation of NIK/NF-kappaB signaling	6	0.0189	ENSP00000222823,ENSP00000233057,ENSP00000247668,ENSP00000296795,ENSP00000300589,ENSP00000344549	CARD14,EIF2AK2,NOD1,NOD2,TLR3,TRAF2
GO.0055082	cellular chemical homeostasis	38	0.0191	ENSP00000176183,ENSP00000206249,ENSP00000216629,ENSP00000219919,ENSP00000225245,ENSP00000225831,ENSP00000225842,ENSP00000225844,ENSP00000226279,ENSP00000250111,ENSP00000262958,ENSP00000263341,ENSP00000264498,ENSP00000264832,ENSP00000267328,ENSP00000268058,ENSP00000289707,ENSP00000289952,ENSP00000290573,ENSP00000293272,ENSP00000301645,ENSP00000302079,ENSP00000302234,ENSP00000308815,ENSP00000315011…	AQP9,ATP1B2,BDKRB1,C1QTNF1,C3AR1,CCDC109B,CCL1,CCL11,CCL13,CCL19,CCL2,CCL3,CCL5,CCL7,CCL8,CD38,CD40,CYP7A1,DRD4,EDN1,EDNRA,ESR1,FGF2,FKBP1B,GNA15,HIF1A,HK2,ICAM1,IL1B,JAK2,JAK3,JPH2,MT1X,PML,RAB20,S1PR3,SLAMF8,SLC39A14
GO.0031396	regulation of protein ubiquitination	22	0.0192	ENSP00000044462,ENSP00000216455,ENSP00000216802,ENSP00000220751,ENSP00000223321,ENSP00000227758,ENSP00000237289,ENSP00000243346,ENSP00000248244,ENSP00000261479,ENSP00000262384,ENSP00000263464,ENSP00000265171,ENSP00000268058,ENSP00000312107,ENSP00000325618,ENSP00000347858,ENSP00000351314,ENSP00000351789,ENSP00000365107,ENSP00000368699,ENSP00000369127	BIRC2,BIRC3,DNAJA1,EGF,ISG15,MASTL,N4BP1,NMI,PARP10,PELI1,PML,PSMA2,PSMA3,PSMA4,PSMA6,PSMB10,PSME2,RIPK2,TICAM1,TNFAIP3,UBXN2A,XIAP
GO.0050730	regulation of peptidyl-tyrosine phosphorylation	20	0.0192	ENSP00000220325,ENSP00000220751,ENSP00000225474,ENSP00000244869,ENSP00000249075,ENSP00000258743,ENSP00000264832,ENSP00000265171,ENSP00000280193,ENSP00000293272,ENSP00000296545,ENSP00000300589,ENSP00000302665,ENSP00000309968,ENSP00000329991,ENSP00000340274,ENSP00000349959,ENSP00000354566,ENSP00000361359,ENSP00000371067	ADAM17,CCL5,CD3E,CD40,CSF3,EGF,EHD4,EREG,ICAM1,IGF1,IL15,IL29,IL6,JAK2,LIF,NOD2,RAP2C,RICTOR,RIPK2,VEGFC
GO.0043632	modification-dependent macromolecule catabolic process	34	0.0198	ENSP00000003302,ENSP00000044462,ENSP00000215794,ENSP00000216455,ENSP00000216802,ENSP00000223321,ENSP00000227758,ENSP00000230099,ENSP00000259939,ENSP00000260983,ENSP00000261479,ENSP00000264346,ENSP00000264350,ENSP00000268058,ENSP00000287156,ENSP00000297229,ENSP00000301962,ENSP00000308928,ENSP00000312107,ENSP00000317872,ENSP00000323889,ENSP00000333266,ENSP00000333329,ENSP00000348632,ENSP00000351314…	BIRC2,CYLD,FAM125B,FBXL7,FBXO6,HECW2,HERC5,HERC6,ISG15,NUB1,PML,PNPT1,PSMA2,PSMA3,PSMA4,PSMA6,PSMB10,PSME2,RBBP6,RBCK1,RNF144B,RNF217,TRIM25,TRIM38,UBA7,UBE2L6,UBE2Z,UBXN2A,USP17L2,USP18,USP28,USP41,USP42,USP49
GO.0051051	negative regulation of transport	35	0.02	ENSP00000006053,ENSP00000176183,ENSP00000216797,ENSP00000226574,ENSP00000249075,ENSP00000252593,ENSP00000258743,ENSP00000259206,ENSP00000260645,ENSP00000263341,ENSP00000264832,ENSP00000265171,ENSP00000268058,ENSP00000274711,ENSP00000275015,ENSP00000296343,ENSP00000303920,ENSP00000308928,ENSP00000310036,ENSP00000322775,ENSP00000325618,ENSP00000332413,ENSP00000333329,ENSP00000339787,ENSP00000343023…	ABCG5,ACSL4,BEST3,BST2,CD34,CX3CL1,CYLD,DRD4,EDN1,EGF,FAM115C,FKBP1B,GBP1,ICAM1,IL1B,IL1RN,IL33,IL6,KCNE1L,KIAA0226,LGALS9,LIF,LRRTM2,MZB1,NFKB1,NFKBIA,NFKBIE,PARP10,PIM3,PML,PTGS2,RHBDF2,RSAD2,SP100,USP17L2
GO.1903320	regulation of protein modification by small protein conjugation or removal	23	0.02	ENSP00000044462,ENSP00000216455,ENSP00000216802,ENSP00000220751,ENSP00000223321,ENSP00000227758,ENSP00000237289,ENSP00000243346,ENSP00000248244,ENSP00000254436,ENSP00000261479,ENSP00000262384,ENSP00000263464,ENSP00000265171,ENSP00000268058,ENSP00000312107,ENSP00000325618,ENSP00000347858,ENSP00000351314,ENSP00000351789,ENSP00000365107,ENSP00000368699,ENSP00000369127	BIRC2,BIRC3,DNAJA1,EGF,ISG15,MASTL,N4BP1,NMI,PARP10,PELI1,PML,PSMA2,PSMA3,PSMA4,PSMA6,PSMB10,PSME2,RIPK2,TICAM1,TNFAIP3,TRIM21,UBXN2A,XIAP
GO.0002223	stimulatory C-type lectin receptor signaling pathway	14	0.0201	ENSP00000044462,ENSP00000216455,ENSP00000216797,ENSP00000216802,ENSP00000221452,ENSP00000223321,ENSP00000226574,ENSP00000261479,ENSP00000261991,ENSP00000263341,ENSP00000286332,ENSP00000351314,ENSP00000358983,ENSP00000384273	IL1B,NFKB1,NFKB2,NFKBIA,PSMA2,PSMA3,PSMA4,PSMA6,PSMB10,PSME2,RELA,RELB,RPS6KA5,TAB2
GO.0051785	positive regulation of nuclear division	9	0.0203	ENSP00000244869,ENSP00000263339,ENSP00000263341,ENSP00000265171,ENSP00000290167,ENSP00000302665,ENSP00000368683,ENSP00000372170,ENSP00000379092	BTC,EDN1,EGF,EREG,IGF1,IL1A,IL1B,MSX1,WNT4
GO.0045624	positive regulation of T-helper cell differentiation	5	0.0206	ENSP00000220751,ENSP00000258743,ENSP00000268058,ENSP00000308815,ENSP00000339992	CCL19,IL6,MYB,PML,RIPK2
GO.0002695	negative regulation of leukocyte activation	15	0.0208	ENSP00000203629,ENSP00000237289,ENSP00000245414,ENSP00000308928,ENSP00000329991,ENSP00000347979,ENSP00000351789,ENSP00000358092,ENSP00000362174,ENSP00000369581,ENSP00000370989,ENSP00000378856,ENSP00000380855,ENSP00000391676,ENSP00000430505	CD274,CYLD,FAS,IDO1,IFNB1,IL29,IRF1,JAK3,LAG3,LGALS9,PDCD1LG2,PELI1,PRDM1,TNFAIP3,ZC3H12A
GO.0030890	positive regulation of B cell proliferation	7	0.0208	ENSP00000226279,ENSP00000248244,ENSP00000263851,ENSP00000351789,ENSP00000361359,ENSP00000363089,ENSP00000365048	CD38,CD40,IL7,PELI1,TICAM1,TLR4,TNFSF13B
GO.0048731	system development	179	0.0211	ENSP00000006053,ENSP00000161559,ENSP00000176183,ENSP00000180166,ENSP00000206249,ENSP00000206765,ENSP00000221452,ENSP00000225245,ENSP00000225474,ENSP00000225831,ENSP00000226284,ENSP00000227758,ENSP00000228606,ENSP00000232564,ENSP00000233957,ENSP00000237289,ENSP00000242728,ENSP00000243440,ENSP00000244769,ENSP00000244869,ENSP00000245414,ENSP00000245907,ENSP00000247584,ENSP00000249075,ENSP00000257818…	ACSL4,ADAM17,ADAR,ADORA2A,AMBRA1,ANGPTL4,APOLD1,AREG,ARID5A,ATF3,ATF5,ATP2B1,ATXN1,B3GNT2,BAK1,BATF2,BATF3,BHLHE41,BID,BIRC2,BLOC1S3,BRCA2,C17orf66,C3,C3AR1,CACNA1A,CACNA1I,CASP5,CCBE1,CCL11,CCL19,CCL2,CCL3,CCL5,CD34,CD3E,CDKL5,CEACAM1,CFLAR,CHRNA1,CHST11,CNTN2,CRYBA4,CSF1,CSF3,CSRNP1,CTNNBL1,CX3CL1,CXCL1,CXCL10,CYP27B1,CYP7B1,DBNL,DHTKD1,DLL1,DRD4,EDN1,EDNRA,ELF3,ENPEP,ERAP1,EREG,ESR1,ETV7,FAM10…
GO.0030217	T cell differentiation	14	0.0217	ENSP00000221452,ENSP00000233957,ENSP00000245414,ENSP00000258743,ENSP00000263851,ENSP00000290167,ENSP00000296545,ENSP00000306157,ENSP00000309968,ENSP00000341208,ENSP00000347979,ENSP00000354566,ENSP00000371219,ENSP00000371471	ADAM17,CD3E,FAS,IL15,IL18R1,IL6,IL7,IL7R,IRF1,RELB,RHOH,RSAD2,STAT5A,WNT4
GO.0050714	positive regulation of protein secretion	18	0.0217	ENSP00000225245,ENSP00000226279,ENSP00000227638,ENSP00000258743,ENSP00000263339,ENSP00000280193,ENSP00000300589,ENSP00000302665,ENSP00000308815,ENSP00000310036,ENSP00000338018,ENSP00000357112,ENSP00000370842,ENSP00000370989,ENSP00000371067,ENSP00000376849,ENSP00000378856,ENSP00000410076	AIM2,CASP1,CASP5,CCL19,CCL3,CD274,CD34,CD38,HIF1A,IGF1,IL1A,IL33,IL6,JAK2,LGALS9,NOD2,PANX1,VEGFC
GO.0032611	interleukin-1 beta production	4	0.0221	ENSP00000263341,ENSP00000357112,ENSP00000410076,ENSP00000421848	AIM2,CASP1,IL1B,TNFAIP8
GO.0045073	regulation of chemokine biosynthetic process	4	0.0221	ENSP00000248244,ENSP00000258743,ENSP00000263341,ENSP00000296795	IL1B,IL6,TICAM1,TLR3
GO.0045861	negative regulation of proteolysis	28	0.0221	ENSP00000222543,ENSP00000227758,ENSP00000241261,ENSP00000245907,ENSP00000247668,ENSP00000252593,ENSP00000254436,ENSP00000258743,ENSP00000259808,ENSP00000262384,ENSP00000263464,ENSP00000266041,ENSP00000268058,ENSP00000278407,ENSP00000299502,ENSP00000312455,ENSP00000333329,ENSP00000337056,ENSP00000341268,ENSP00000342513,ENSP00000345395,ENSP00000347858,ENSP00000347979,ENSP00000357113,ENSP00000358525…	BIRC2,BIRC3,BST2,C3,CARD16,CARD17,CDKN2D,CFLAR,FAS,IFI16,IFI6,IL6,ITIH4,N4BP1,NGF,PAPLN,PML,RIPK1,SERPINB2,SERPING1,TFPI2,TNFAIP8,TNFSF10,TRADD,TRAF2,TRIM21,USP17L2,XIAP
GO.0046330	positive regulation of JNK cascade	13	0.0221	ENSP00000220751,ENSP00000222823,ENSP00000247668,ENSP00000259206,ENSP00000259808,ENSP00000263339,ENSP00000296795,ENSP00000300589,ENSP00000308815,ENSP00000351908,ENSP00000363089,ENSP00000368683,ENSP00000417653	CCL19,DBNL,EDN1,IL1A,IL1RN,MAP3K5,NOD1,NOD2,RIPK1,RIPK2,TLR3,TLR4,TRAF2
GO.0046903	secretion	41	0.0221	ENSP00000046794,ENSP00000176183,ENSP00000219919,ENSP00000225245,ENSP00000257566,ENSP00000258743,ENSP00000259206,ENSP00000263036,ENSP00000265113,ENSP00000265171,ENSP00000278407,ENSP00000280193,ENSP00000282369,ENSP00000287908,ENSP00000289361,ENSP00000290573,ENSP00000293272,ENSP00000297239,ENSP00000300589,ENSP00000302665,ENSP00000305647,ENSP00000308815,ENSP00000312734,ENSP00000325674,ENSP00000331748…	AIM2,AQP9,BLOC1S3,BTN3A1,BTN3A2,CACNA1A,CCL19,CCL3,CCL5,CCL8,DRD4,EDN1,EGF,EXOC3L1,EXOC3L4,FKBP1B,HCK,HIF1A,HK2,IGF1,IL1RN,IL6,LCP2,NOD2,OPTN,RAB12,RAB8B,RIMS2,RNF19B,SERPING1,SLC1A3,STAT5A,STEAP2,SYTL3,TBX3,TNFAIP2,TNFSF13B,TRAF3IP2,TRIM36,VAMP5,VEGFC
GO.0060142	regulation of syncytium formation by plasma membrane fusion	6	0.0226	ENSP00000305651,ENSP00000312455,ENSP00000354394,ENSP00000354901,ENSP00000373864,ENSP00000468977	CFLAR,CXCL10,CXCL9,FLT3LG,RAPGEF3,STAT1
GO.0071378	cellular response to growth hormone stimulus	6	0.0226	ENSP00000309968,ENSP00000329418,ENSP00000341208,ENSP00000354394,ENSP00000371067,ENSP00000391676	ADAM17,JAK2,JAK3,SOCS1,STAT1,STAT5A
GO.0008150	biological_process	543	0.0232	ENSP00000003302,ENSP00000012134,ENSP00000044462,ENSP00000046794,ENSP00000057513,ENSP00000161559,ENSP00000176183,ENSP00000203629,ENSP00000206249,ENSP00000215794,ENSP00000215906,ENSP00000216044,ENSP00000216099,ENSP00000216455,ENSP00000216797,ENSP00000216802,ENSP00000220751,ENSP00000221452,ENSP00000222543,ENSP00000222553,ENSP00000222823,ENSP00000223321,ENSP00000225245,ENSP00000225474,ENSP00000225831…	ABCG5,ACSL5,ADAM17,ADAP1,ADC,ADCY4,ADORA2A,ADPRHL2,AGBL2,AGTRAP,AKAP7,AKT1S1,ALAS1,ANGPTL1,ANGPTL4,ANKFY1,ANO2,ANTXR2,APOBEC3B,APOBEC3D,APOBEC3F,APOBEC3G,APOL3,APOL6,APOLD1,APOO,AREG,ARHGAP27,ARL5B,ARL9,ARNTL2,ASAH2,ASPHD2,ATP10A,ATP13A3,ATP1B2,B4GALT5,BAK1,BATF3,BAZ1A,BCL2A1,BCL2L13,BEST3,BET3L,BHLHE22,BHLHE41,BID,BIRC3,BLZF1,BRIP1,BST2,BTG3,BTN3A1,BTN3A2,C17orf66,C3,C3orf38,C6orf58,C7orf60,C8or…
GO.0030163	protein catabolic process	39	0.0237	ENSP00000003302,ENSP00000044462,ENSP00000215794,ENSP00000216455,ENSP00000216802,ENSP00000223321,ENSP00000227758,ENSP00000230099,ENSP00000247668,ENSP00000259808,ENSP00000259939,ENSP00000260983,ENSP00000261479,ENSP00000262585,ENSP00000264346,ENSP00000264350,ENSP00000265162,ENSP00000268058,ENSP00000287156,ENSP00000297229,ENSP00000301962,ENSP00000308928,ENSP00000312107,ENSP00000317872,ENSP00000323889…	BIRC2,CYLD,DENND3,ENPEP,FAM125B,FBXL7,HECW2,HERC5,HERC6,ISG15,LGMN,NUB1,PMAIP1,PML,PSMA2,PSMA3,PSMA4,PSMA6,PSMB10,PSME2,RAB12,RBBP6,RBCK1,RIPK1,RNF144B,RNF217,TRAF2,TRIM25,TRIM38,UBA7,UBE2L6,UBE2Z,UBXN2A,USP17L2,USP18,USP28,USP41,USP42,USP49
GO.0002377	immunoglobulin production	7	0.0241	ENSP00000265433,ENSP00000300589,ENSP00000306157,ENSP00000347979,ENSP00000355050,ENSP00000357750,ENSP00000365048	CTNNBL1,FAS,IL7R,NBN,NOD2,TNFSF13B,TRAF3IP2
GO.0032570	response to progesterone	7	0.0241	ENSP00000225831,ENSP00000226279,ENSP00000245907,ENSP00000329418,ENSP00000353508,ENSP00000366682,ENSP00000384273	C3,CCL2,CD38,IRG1,MAP2,RELA,SOCS1
GO.0051259	protein oligomerization	31	0.025	ENSP00000216027,ENSP00000220325,ENSP00000222823,ENSP00000227638,ENSP00000227758,ENSP00000237289,ENSP00000254436,ENSP00000259808,ENSP00000262209,ENSP00000262878,ENSP00000263036,ENSP00000293272,ENSP00000300589,ENSP00000301455,ENSP00000305824,ENSP00000308351,ENSP00000316482,ENSP00000317790,ENSP00000318822,ENSP00000328150,ENSP00000340864,ENSP00000341268,ENSP00000347979,ENSP00000356022,ENSP00000369299…	ANGPTL4,BID,BIRC2,C1QTNF1,CCL5,EHD4,FAS,HSCB,KCNA1,KCNJ12,KCNS3,KCTD14,MLKL,NOD1,NOD2,OAS1,OPTN,PANX1,PNPT1,RIPK1,SAMHD1,SOD2,SPTBN5,TNFAIP3,TRADD,TRIM21,TRIM22,TRIM34,TRIM5,TRPA1,UXS1
GO.0010595	positive regulation of endothelial cell migration	9	0.0253	ENSP00000261454,ENSP00000263923,ENSP00000264498,ENSP00000280193,ENSP00000291281,ENSP00000353582,ENSP00000356438,ENSP00000368683,ENSP00000404464	CCBE1,EDN1,FGF2,KDR,NRP2,PRKD2,PROX1,PTGS2,VEGFC
GO.0045892	negative regulation of transcription, DNA-templated	68	0.0253	ENSP00000206249,ENSP00000216797,ENSP00000221452,ENSP00000226279,ENSP00000226574,ENSP00000237289,ENSP00000242728,ENSP00000243440,ENSP00000244869,ENSP00000245414,ENSP00000254436,ENSP00000256261,ENSP00000256458,ENSP00000257566,ENSP00000257818,ENSP00000261233,ENSP00000261454,ENSP00000261991,ENSP00000262510,ENSP00000263341,ENSP00000265372,ENSP00000269397,ENSP00000290167,ENSP00000290524,ENSP00000298902…	AIM2,ARID5A,ASCL2,BATF3,BHLHE41,CBX4,CD38,CIITA,CREM,CYLD,DUSP26,EDN1,ELF3,EREG,ESR1,ETV7,FGFR1,IFI16,IFI27,IL1B,IL29,IRAK2,IRAK3,IRF1,IRF2,IRF7,IRG1,KLF5,LMO2,MSC,MSX1,MYB,NFKB1,NFKB2,NFKBIA,NKX3-1,NLRC5,NOD2,PARP10,PAX3,PELI1,POU3F2,PRDM1,PRDM8,PROX1,RBCK1,RELA,RELB,RFX5,RORB,RPS6KA5,RUNX3,SHOX2,SP100,STAT1,TBX3,TGIF2,TLE4,TNFAIP3,TRIM21,WNT4,YEATS2,ZBTB42,ZC3H12A,ZEB2,ZFPM2,ZMYND15,ZNF224
GO.0050866	negative regulation of cell activation	16	0.0253	ENSP00000203629,ENSP00000237289,ENSP00000245414,ENSP00000308928,ENSP00000329991,ENSP00000340864,ENSP00000347979,ENSP00000351789,ENSP00000358092,ENSP00000362174,ENSP00000369581,ENSP00000370989,ENSP00000378856,ENSP00000380855,ENSP00000391676,ENSP00000430505	C1QTNF1,CD274,CYLD,FAS,IDO1,IFNB1,IL29,IRF1,JAK3,LAG3,LGALS9,PDCD1LG2,PELI1,PRDM1,TNFAIP3,ZC3H12A
GO.0019725	cellular homeostasis	44	0.0255	ENSP00000176183,ENSP00000206249,ENSP00000216629,ENSP00000219919,ENSP00000225245,ENSP00000225831,ENSP00000225842,ENSP00000225844,ENSP00000226279,ENSP00000250111,ENSP00000258743,ENSP00000261007,ENSP00000262958,ENSP00000263341,ENSP00000264498,ENSP00000264832,ENSP00000264930,ENSP00000265465,ENSP00000267328,ENSP00000268058,ENSP00000289707,ENSP00000289952,ENSP00000290573,ENSP00000293272,ENSP00000301645…	AQP9,ATP1B2,BDKRB1,C1QTNF1,C3AR1,CCDC109B,CCL1,CCL11,CCL13,CCL19,CCL2,CCL3,CCL5,CCL7,CCL8,CD38,CD40,CHRNA1,CYP7A1,DRD4,EDN1,EDNRA,ESR1,FGF2,FKBP1B,GNA15,HIF1A,HK2,ICAM1,IL1B,IL6,JAK2,JAK3,JPH2,MCL1,MT1X,PML,POLA2,RAB20,S1PR3,SLAMF8,SLC12A7,SLC39A14,TMX1
GO.0045076	regulation of interleukin-2 biosynthetic process	5	0.0259	ENSP00000203629,ENSP00000263339,ENSP00000263341,ENSP00000341208,ENSP00000354566	CD3E,IL1A,IL1B,LAG3,STAT5A
GO.0042060	wound healing	46	0.0262	ENSP00000006053,ENSP00000046794,ENSP00000161559,ENSP00000222543,ENSP00000236877,ENSP00000244869,ENSP00000245414,ENSP00000245907,ENSP00000250111,ENSP00000258743,ENSP00000261173,ENSP00000262958,ENSP00000263036,ENSP00000263339,ENSP00000263341,ENSP00000264498,ENSP00000265171,ENSP00000278407,ENSP00000280193,ENSP00000285850,ENSP00000291294,ENSP00000296518,ENSP00000299502,ENSP00000302665,ENSP00000305529…	ADAM17,ADORA2A,ATP1B2,ATP2B1,BLOC1S3,C3,CCL20,CD34,CD40,CD47,CEACAM1,CFLAR,CX3CL1,EGF,EREG,FGF2,GNA15,GUCY1A3,HIF1A,IFNB1,IGF1,IL1A,IL1B,IL6,IRF1,IRF2,JAK2,JAM2,LCP2,MAFF,MMP1,MYB,NINJ1,OPTN,PLSCR1,PTGIR,RAPGEF3,SERPINB2,SERPING1,SIRPA,SIRPG,SLC7A7,SLC8A2,TFPI2,VEGFC,ZFPM2
GO.0018108	peptidyl-tyrosine phosphorylation	16	0.0269	ENSP00000220751,ENSP00000233057,ENSP00000249075,ENSP00000251630,ENSP00000263923,ENSP00000265171,ENSP00000296545,ENSP00000298048,ENSP00000341208,ENSP00000347942,ENSP00000353582,ENSP00000361158,ENSP00000365012,ENSP00000371067,ENSP00000391676,ENSP00000393312	EGF,EIF2AK2,FGFR1,HCK,IL15,JAK2,JAK3,KDR,LIF,MELK,NRP2,PDGFRL,RET,RIPK2,STAT5A,TESK2
GO.0000187	activation of MAPK activity	15	0.027	ENSP00000176183,ENSP00000220751,ENSP00000222823,ENSP00000244869,ENSP00000256458,ENSP00000259808,ENSP00000263341,ENSP00000264498,ENSP00000266395,ENSP00000286332,ENSP00000300589,ENSP00000308815,ENSP00000351908,ENSP00000363089,ENSP00000417653	CCL19,DBNL,DRD4,EREG,FGF2,IL1B,IRAK2,MAP3K5,NOD1,NOD2,PDE6H,RIPK1,RIPK2,TAB2,TLR4
GO.0006928	movement of cell or subcellular component	77	0.0286	ENSP00000161559,ENSP00000216629,ENSP00000225245,ENSP00000225831,ENSP00000225842,ENSP00000225844,ENSP00000226317,ENSP00000250111,ENSP00000256015,ENSP00000258743,ENSP00000261454,ENSP00000261991,ENSP00000263341,ENSP00000263923,ENSP00000264051,ENSP00000264498,ENSP00000264832,ENSP00000265162,ENSP00000268058,ENSP00000280193,ENSP00000285850,ENSP00000290246,ENSP00000293272,ENSP00000294728,ENSP00000295713…	ADAM17,ATP1B2,B3GNT2,BDKRB1,BLOC1S3,BTG1,CACNA1I,CCL1,CCL13,CCL19,CCL2,CCL20,CCL3,CCL3L3,CCL4L2,CCL5,CCL7,CCL8,CD34,CD47,CDKL5,CEACAM1,CXCL1,CXCL10,CXCL11,CXCL2,CXCL3,CXCL6,CXCL9,DNAJA1,DNER,DOCK4,ELMO2,ENPEP,FGF2,FMNL3,FPR2,GCNT1,HCK,ICAM1,IGF1,IL1B,IL6,IL8,JAK2,JAK3,JAM2,KDR,LAMA1,MMP1,MYH7,MYO10,NGEF,NR4A3,NRP2,PARP9,PAX3,PDE4B,PHACTR1,PHACTR4,PML,POU3F2,PROX1,PSTPIP2,PTGS2,RND1,RPS6KA5,RUNX3,…
GO.0019941	modification-dependent protein catabolic process	33	0.0286	ENSP00000003302,ENSP00000044462,ENSP00000215794,ENSP00000216455,ENSP00000216802,ENSP00000223321,ENSP00000227758,ENSP00000230099,ENSP00000259939,ENSP00000260983,ENSP00000261479,ENSP00000264346,ENSP00000264350,ENSP00000268058,ENSP00000287156,ENSP00000297229,ENSP00000301962,ENSP00000308928,ENSP00000312107,ENSP00000317872,ENSP00000323889,ENSP00000333266,ENSP00000333329,ENSP00000348632,ENSP00000351314…	BIRC2,CYLD,FAM125B,FBXL7,FBXO6,HECW2,HERC5,HERC6,ISG15,NUB1,PML,PSMA2,PSMA3,PSMA4,PSMA6,PSMB10,PSME2,RBBP6,RBCK1,RNF144B,RNF217,TRIM25,TRIM38,UBA7,UBE2L6,UBE2Z,UBXN2A,USP17L2,USP18,USP28,USP41,USP42,USP49
GO.0051726	regulation of cell cycle	59	0.0288	ENSP00000044462,ENSP00000216455,ENSP00000216802,ENSP00000223321,ENSP00000227758,ENSP00000237289,ENSP00000244869,ENSP00000245414,ENSP00000245960,ENSP00000249075,ENSP00000254436,ENSP00000257566,ENSP00000261454,ENSP00000261479,ENSP00000261881,ENSP00000263056,ENSP00000263339,ENSP00000263341,ENSP00000264350,ENSP00000265171,ENSP00000265433,ENSP00000268058,ENSP00000282369,ENSP00000290167,ENSP00000293897…	ADAM17,BAK1,BID,BIRC2,BRCA2,BTC,BTG3,CCND3,CCNL1,CDC25B,CDKL5,CDKN2D,CYLD,EDN1,EGF,EREG,FGFR1,HERC5,IFNW1,IGF1,IL1A,IL1B,IL8,IRF1,LIF,MAK,MAP3K8,MASTL,MSX1,MX2,NBN,NGF,NKX3-1,NR4A3,PDPN,PHACTR4,PIM3,PML,PNPT1,PROX1,PSMA2,PSMA3,PSMA4,PSMA6,PSMB10,PSME2,PTGS2,RAD9A,RUNX3,SLFN11,SSTR5,STAT5A,TBX3,TIPIN,TNFAIP3,TRIM21,TRIM36,USP17L2,WNT4
GO.0045637	regulation of myeloid cell differentiation	18	0.0305	ENSP00000216797,ENSP00000225245,ENSP00000225474,ENSP00000249075,ENSP00000259808,ENSP00000268058,ENSP00000272369,ENSP00000293272,ENSP00000296795,ENSP00000327513,ENSP00000329411,ENSP00000338018,ENSP00000341208,ENSP00000347979,ENSP00000355718,ENSP00000363089,ENSP00000368699,ENSP00000405176	CCL3,CCL5,CSF1,CSF3,DLL1,FAS,HIF1A,IRF7,ISG15,LIF,MEIS1,NFKBIA,PML,RIPK1,STAT5A,TLR3,TLR4,TWIST2
GO.0030497	fatty acid elongation	4	0.0306	ENSP00000304736,ENSP00000346693,ENSP00000359022,ENSP00000402634	ELOVL2,ELOVL3,ELOVL6,ELOVL7
GO.0060544	regulation of necroptotic process	4	0.0306	ENSP00000259808,ENSP00000263464,ENSP00000312455,ENSP00000348632	BIRC3,CFLAR,RBCK1,RIPK1
GO.1902532	negative regulation of intracellular signal transduction	30	0.0306	ENSP00000057513,ENSP00000206249,ENSP00000216797,ENSP00000249075,ENSP00000251642,ENSP00000256261,ENSP00000259808,ENSP00000261233,ENSP00000263036,ENSP00000263341,ENSP00000267953,ENSP00000295317,ENSP00000302665,ENSP00000305503,ENSP00000308928,ENSP00000317891,ENSP00000329418,ENSP00000337056,ENSP00000341698,ENSP00000344352,ENSP00000354394,ENSP00000356022,ENSP00000356125,ENSP00000358022,ENSP00000358596…	AKT1S1,ATF3,BCL2A1,CDKN2D,CYLD,DHX58,DNAJA1,DUSP26,DUSP5,ESR1,GBP1,IGF1,IL1B,IRAK3,LIF,MCL1,NFKBIA,NUAK2,NUP62,OPTN,RELA,RHOH,RIPK1,RNF149,SOCS1,SOD2,STAT1,TLR4,TNIP1,TNIP3
GO.0048729	tissue morphogenesis	40	0.0321	ENSP00000173229,ENSP00000206249,ENSP00000258743,ENSP00000261454,ENSP00000263923,ENSP00000264487,ENSP00000264498,ENSP00000265171,ENSP00000268058,ENSP00000280193,ENSP00000290167,ENSP00000291281,ENSP00000302234,ENSP00000302665,ENSP00000309968,ENSP00000310721,ENSP00000315011,ENSP00000327513,ENSP00000333122,ENSP00000338018,ENSP00000341170,ENSP00000341208,ENSP00000343477,ENSP00000347507,ENSP00000349131…	ADAM17,AREG,BAK1,CCL11,CSF1,CYP7B1,DLL1,EDN1,EDNRA,EGF,ESR1,FGF2,FGFR1,GCNT1,HIF1A,IGF1,IL6,KDM6A,KDR,LAMA1,LMO4,MSX1,MYH7,NKX3-1,NR4A3,NTN1,PAX3,PHACTR4,PML,PRKD2,PROX1,PTN,RORB,RSPO3,RUNX3,SHOX2,STAT5A,VEGFC,WNT4,ZFPM2
GO.0032461	positive regulation of protein oligomerization	5	0.0324	ENSP00000318822,ENSP00000322788,ENSP00000326119,ENSP00000347979,ENSP00000357112	AIM2,BID,FAS,MMP1,PMAIP1
GO.0032816	positive regulation of natural killer cell activation	5	0.0324	ENSP00000248244,ENSP00000296545,ENSP00000341208,ENSP00000393840,ENSP00000468977	BLOC1S3,FLT3LG,IL15,STAT5A,TICAM1
GO.0071354	cellular response to interleukin-6	5	0.0324	ENSP00000225831,ENSP00000226574,ENSP00000258743,ENSP00000339992,ENSP00000384273	CCL2,IL6,MYB,NFKB1,RELA
GO.0090023	positive regulation of neutrophil chemotaxis	5	0.0324	ENSP00000263341,ENSP00000302079,ENSP00000306512,ENSP00000308815,ENSP00000368683	C3AR1,CCL19,EDN1,IL1B,IL8
GO.0002718	regulation of cytokine production involved in immune response	8	0.0325	ENSP00000247668,ENSP00000252593,ENSP00000261233,ENSP00000296795,ENSP00000363089,ENSP00000369581,ENSP00000371471,ENSP00000391676	BST2,IFNB1,IRAK3,JAK3,RSAD2,TLR3,TLR4,TRAF2
GO.0008360	regulation of cell shape	14	0.0325	ENSP00000225245,ENSP00000225831,ENSP00000225844,ENSP00000258743,ENSP00000263923,ENSP00000264832,ENSP00000294489,ENSP00000302234,ENSP00000335655,ENSP00000344446,ENSP00000349325,ENSP00000365012,ENSP00000367832,ENSP00000421280	ATP10A,CCL11,CCL13,CCL2,CCL3,CCL7,FGD6,FMNL3,HCK,ICAM1,IL6,KDR,MYO10,PDPN
GO.0032730	positive regulation of interleukin-1 alpha production	3	0.0325	ENSP00000227638,ENSP00000351671,ENSP00000410076	CASP1,CCL20,PANX1
GO.0039528	cytoplasmic pattern recognition receptor signaling pathway in response to virus	3	0.0325	ENSP00000263642,ENSP00000329411,ENSP00000369213	DDX58,IFIH1,IRF7
GO.0045354	regulation of interferon-alpha biosynthetic process	3	0.0325	ENSP00000243346,ENSP00000296795,ENSP00000370034	NMI,TLR3,TLR7
GO.0045869	negative regulation of single stranded viral RNA replication via double stranded DNA intermediate	3	0.0325	ENSP00000216099,ENSP00000309749,ENSP00000385057	APOBEC3D,APOBEC3F,APOBEC3G
GO.0051603	proteolysis involved in cellular protein catabolic process	35	0.0325	ENSP00000003302,ENSP00000044462,ENSP00000215794,ENSP00000216455,ENSP00000216802,ENSP00000223321,ENSP00000227758,ENSP00000230099,ENSP00000259939,ENSP00000260983,ENSP00000261479,ENSP00000264346,ENSP00000264350,ENSP00000268058,ENSP00000287156,ENSP00000297229,ENSP00000301962,ENSP00000308928,ENSP00000312107,ENSP00000317872,ENSP00000323889,ENSP00000326119,ENSP00000333266,ENSP00000333329,ENSP00000334052…	BIRC2,CYLD,FAM125B,FBXL7,FBXO6,HECW2,HERC5,HERC6,ISG15,LGMN,NUB1,PMAIP1,PML,PSMA2,PSMA3,PSMA4,PSMA6,PSMB10,PSME2,RBBP6,RBCK1,RNF144B,RNF217,TRIM25,TRIM38,UBA7,UBE2L6,UBE2Z,UBXN2A,USP17L2,USP18,USP28,USP41,USP42,USP49
GO.0060558	regulation of calcidiol 1-monooxygenase activity	3	0.0325	ENSP00000226574,ENSP00000228606,ENSP00000263341	CYP27B1,IL1B,NFKB1
GO.0070383	DNA cytosine deamination	3	0.0325	ENSP00000216099,ENSP00000309749,ENSP00000385057	APOBEC3D,APOBEC3F,APOBEC3G
GO.2000503	positive regulation of natural killer cell chemotaxis	3	0.0325	ENSP00000225245,ENSP00000293272,ENSP00000367832	CCL3,CCL5,CCL7
GO.0019538	protein metabolic process	195	0.0326	ENSP00000003302,ENSP00000044462,ENSP00000215794,ENSP00000215906,ENSP00000216027,ENSP00000216455,ENSP00000216802,ENSP00000220751,ENSP00000222823,ENSP00000223321,ENSP00000225245,ENSP00000225831,ENSP00000226299,ENSP00000226574,ENSP00000227451,ENSP00000227758,ENSP00000230099,ENSP00000237289,ENSP00000240139,ENSP00000241261,ENSP00000244061,ENSP00000245907,ENSP00000245960,ENSP00000248244,ENSP00000249066…	ADAM17,AGBL2,APOL2,APOL3,APOL4,APOL6,APOLD1,ASPHD2,ATF3,ATXN7,B3GALNT1,B3GALT2,B3GNT2,B4GALT5,BAK1,BCL2L13,BID,BIRC2,BIRC3,BRCA2,BTG1,C3,CASP1,CASP10,CASP7,CBX4,CCL19,CCL2,CCL3,CCL5,CCL8,CCND3,CDC25B,CDKL5,CFB,CFH,CFLAR,CHST11,CHST15,DBNL,DCLK3,DENND3,DLL1,DNAJA1,DNAJB13,DNER,DNPEP,DTX3L,DTX4,DUSP26,DUSP5,DUSP8,EID3,ENPEP,ERAP1,ERAP2,FAM125B,FAS,FBXL7,FGFR1,FKBP1B,FUT4,FYB,GCA,GCNT1,GFPT2,HCK,HEC…
GO.0090087	regulation of peptide transport	22	0.0335	ENSP00000216797,ENSP00000226279,ENSP00000233957,ENSP00000249075,ENSP00000263341,ENSP00000293272,ENSP00000293897,ENSP00000296795,ENSP00000305824,ENSP00000308815,ENSP00000308928,ENSP00000312734,ENSP00000338018,ENSP00000348632,ENSP00000353362,ENSP00000353824,ENSP00000356438,ENSP00000363089,ENSP00000370034,ENSP00000370373,ENSP00000371067,ENSP00000373864	CACNA1A,CCL19,CCL5,CD38,CYLD,FKBP1B,HIF1A,IL18R1,IL1B,JAK2,KCNS3,LIF,NFKBIA,PIM3,PTGS2,RAB8B,RAPGEF3,RBCK1,SSTR5,TLR3,TLR4,TLR7
GO.0050709	negative regulation of protein secretion	12	0.0351	ENSP00000006053,ENSP00000176183,ENSP00000258743,ENSP00000263341,ENSP00000268058,ENSP00000310036,ENSP00000322775,ENSP00000353824,ENSP00000359504,ENSP00000370373,ENSP00000370842,ENSP00000371471	CD34,CX3CL1,DRD4,FKBP1B,GBP1,IL1B,IL33,IL6,PIM3,PML,RHBDF2,RSAD2
GO.0051048	negative regulation of secretion	18	0.0354	ENSP00000006053,ENSP00000176183,ENSP00000249075,ENSP00000258743,ENSP00000259206,ENSP00000263341,ENSP00000265171,ENSP00000268058,ENSP00000310036,ENSP00000322775,ENSP00000339787,ENSP00000353824,ENSP00000359504,ENSP00000368683,ENSP00000370373,ENSP00000370842,ENSP00000371471,ENSP00000378856	ACSL4,CD34,CX3CL1,DRD4,EDN1,EGF,FKBP1B,GBP1,IL1B,IL1RN,IL33,IL6,LGALS9,LIF,PIM3,PML,RHBDF2,RSAD2
GO.0032102	negative regulation of response to external stimulus	21	0.0361	ENSP00000225831,ENSP00000226574,ENSP00000230099,ENSP00000233057,ENSP00000237289,ENSP00000243347,ENSP00000251642,ENSP00000252229,ENSP00000264498,ENSP00000278407,ENSP00000290167,ENSP00000296343,ENSP00000299502,ENSP00000300589,ENSP00000310036,ENSP00000340864,ENSP00000358092,ENSP00000360869,ENSP00000365435,ENSP00000366682,ENSP00000368683	C1QTNF1,CCL2,CD34,DHX58,EDN1,EIF2AK2,FGF2,IFIT1,IRG1,KIAA0226,MICB,NFKB1,NOD2,PRDM1,SERPINB2,SERPING1,TNFAIP3,TNFAIP6,TNFRSF1B,TRIM38,WNT4
GO.0051250	negative regulation of lymphocyte activation	13	0.0366	ENSP00000203629,ENSP00000237289,ENSP00000245414,ENSP00000308928,ENSP00000329991,ENSP00000347979,ENSP00000351789,ENSP00000358092,ENSP00000369581,ENSP00000370989,ENSP00000380855,ENSP00000391676,ENSP00000430505	CD274,CYLD,FAS,IDO1,IFNB1,IL29,IRF1,JAK3,LAG3,PDCD1LG2,PELI1,PRDM1,TNFAIP3
GO.1901655	cellular response to ketone	8	0.0366	ENSP00000225831,ENSP00000258743,ENSP00000261173,ENSP00000293272,ENSP00000366330,ENSP00000366682,ENSP00000369581,ENSP00000371067	ATP2B1,CCL2,CCL5,IFNB1,IL6,IRG1,JAK2,KLF9
GO.1903651	positive regulation of cytoplasmic transport	22	0.0368	ENSP00000216629,ENSP00000225474,ENSP00000233957,ENSP00000258743,ENSP00000260585,ENSP00000263341,ENSP00000265171,ENSP00000296795,ENSP00000302665,ENSP00000305651,ENSP00000306884,ENSP00000308815,ENSP00000331288,ENSP00000348632,ENSP00000353878,ENSP00000354901,ENSP00000356438,ENSP00000363089,ENSP00000369213,ENSP00000370034,ENSP00000371067,ENSP00000373864	BAK1,BDKRB1,CCL19,CSF3,CXCL10,CXCL11,CXCL9,DDX58,EGF,EPT1,IGF1,IL18R1,IL1B,IL6,JAK2,PTGS2,RAPGEF3,RBCK1,TLR3,TLR4,TLR7,TMEM173
GO.0000302	response to reactive oxygen species	17	0.0369	ENSP00000237289,ENSP00000247668,ENSP00000258743,ENSP00000260049,ENSP00000262209,ENSP00000263341,ENSP00000264487,ENSP00000308815,ENSP00000333122,ENSP00000347507,ENSP00000351908,ENSP00000353878,ENSP00000356022,ENSP00000362273,ENSP00000368683,ENSP00000370373,ENSP00000384273	ADPRHL2,AREG,BAK1,CCL19,EDN1,FKBP1B,IL18BP,IL1B,IL6,MAP3K5,MYH7,NR4A3,RELA,SOD2,TNFAIP3,TRAF2,TRPA1
GO.1903707	negative regulation of hemopoiesis	14	0.037	ENSP00000216797,ENSP00000225245,ENSP00000245414,ENSP00000268058,ENSP00000272369,ENSP00000296795,ENSP00000308928,ENSP00000329991,ENSP00000341208,ENSP00000355718,ENSP00000363089,ENSP00000369581,ENSP00000391676,ENSP00000405176	CCL3,CYLD,DLL1,IFNB1,IL29,IRF1,JAK3,MEIS1,NFKBIA,PML,STAT5A,TLR3,TLR4,TWIST2
GO.0032689	negative regulation of interferon-gamma production	6	0.0373	ENSP00000268058,ENSP00000300589,ENSP00000363089,ENSP00000370842,ENSP00000370989,ENSP00000380855	CD274,IL33,NOD2,PDCD1LG2,PML,TLR4
GO.0001866	NK T cell proliferation	2	0.0387	ENSP00000296545,ENSP00000311280	ELF4,IL15
GO.0002731	negative regulation of dendritic cell cytokine production	2	0.0387	ENSP00000252593,ENSP00000391676	BST2,JAK3
GO.0009889	regulation of biosynthetic process	194	0.0387	ENSP00000012134,ENSP00000176183,ENSP00000203629,ENSP00000206249,ENSP00000216797,ENSP00000220751,ENSP00000221452,ENSP00000221847,ENSP00000222553,ENSP00000222823,ENSP00000225245,ENSP00000225474,ENSP00000225831,ENSP00000226279,ENSP00000226574,ENSP00000227758,ENSP00000228606,ENSP00000230099,ENSP00000233057,ENSP00000237289,ENSP00000239882,ENSP00000242728,ENSP00000243440,ENSP00000244869,ENSP00000245907…	ADORA2A,AIM2,AREG,ARNTL2,ASCL2,ATF5,ATXN7,AUTS2,BATF2,BATF3,BAZ1A,BHLHE22,BHLHE41,BIRC2,BLZF1,BRIP1,BTG1,C3,C3AR1,CACNA1A,CARD14,CBX4,CCL19,CCL2,CCL20,CCL3,CCL5,CCNL1,CCRN4L,CD34,CD38,CD3E,CD40,CFLAR,CIITA,CSF3,CXCL10,CYLD,CYP27B1,CYP7A1,DDX58,DLL1,DRD4,DUSP26,EBF3,EBI3,EDN1,EGF,EID3,EIF2AK2,ELF1,ELF4,EREG,ESR1,ETV7,FGF2,FGFR1,FMR1,GPBP1,GPR133,GRHL1,GTF2B,GUCY1A3,HCK,HELZ2,HIF1A,HIVEP2,HIVEP3,HO…
GO.0060931	sinoatrial node cell development	2	0.0387	ENSP00000257566,ENSP00000264231	POPDC2,TBX3
GO.0070427	nucleotide-binding oligomerization domain containing 1 signaling pathway	2	0.0387	ENSP00000216797,ENSP00000220751	NFKBIA,RIPK2
GO.0070428	regulation of nucleotide-binding oligomerization domain containing 1 signaling pathway	2	0.0387	ENSP00000237289,ENSP00000363089	TLR4,TNFAIP3
GO.0071403	cellular response to high density lipoprotein particle stimulus	2	0.0387	ENSP00000225831,ENSP00000293272	CCL2,CCL5
GO.0072573	tolerance induction to lipopolysaccharide	2	0.0387	ENSP00000237289,ENSP00000366682	IRG1,TNFAIP3
GO.1900041	negative regulation of interleukin-2 secretion	2	0.0387	ENSP00000310036,ENSP00000359504	CD34,GBP1
GO.1901492	positive regulation of lymphangiogenesis	2	0.0387	ENSP00000280193,ENSP00000404464	CCBE1,VEGFC
GO.1902524	positive regulation of protein K48-linked ubiquitination	2	0.0387	ENSP00000227758,ENSP00000243346	BIRC2,NMI
GO.0010499	proteasomal ubiquitin-independent protein catabolic process	5	0.0389	ENSP00000044462,ENSP00000216455,ENSP00000223321,ENSP00000261479,ENSP00000351314	PSMA2,PSMA3,PSMA4,PSMA6,PSMB10
GO.0007267	cell-cell signaling	57	0.0393	ENSP00000006053,ENSP00000176183,ENSP00000180166,ENSP00000222553,ENSP00000225245,ENSP00000225844,ENSP00000226317,ENSP00000227638,ENSP00000241261,ENSP00000243347,ENSP00000244241,ENSP00000244769,ENSP00000244869,ENSP00000252593,ENSP00000257566,ENSP00000258743,ENSP00000259206,ENSP00000261007,ENSP00000263341,ENSP00000263851,ENSP00000264487,ENSP00000265113,ENSP00000265162,ENSP00000290167,ENSP00000291294…	ADCY4,ADORA2A,AREG,ATXN1,BST2,CCL13,CCL20,CCL3,CCL5,CCL7,CCL8,CD34,CHRNA1,CHRNB1,CNP,CX3CL1,CXCL10,CXCL11,CXCL6,CXCL9,DLL1,DRD4,EDN1,ENPEP,EREG,EXOC3L1,FGF20,FGFR1,FKBP1B,GJA4,IL15,IL17C,IL1B,IL1RN,IL6,IL7,KCNA1,KCNE1L,KCNJ12,KCNJ15,KCNS3,NAMPT,NGF,PANX1,PTGIR,RAB8B,RIMS2,SIRPG,SLC1A3,SSTR2,SSTR5,STX11,SYTL3,TBX3,TNFAIP6,TNFSF10,WNT4
GO.0033033	negative regulation of myeloid cell apoptotic process	4	0.0398	ENSP00000293272,ENSP00000300589,ENSP00000329411,ENSP00000341208	CCL5,IRF7,NOD2,STAT5A
GO.0043950	positive regulation of cAMP-mediated signaling	4	0.0398	ENSP00000291294,ENSP00000305651,ENSP00000306884,ENSP00000354901	CXCL10,CXCL11,CXCL9,PTGIR
GO.0045086	positive regulation of interleukin-2 biosynthetic process	4	0.0398	ENSP00000263339,ENSP00000263341,ENSP00000341208,ENSP00000354566	CD3E,IL1A,IL1B,STAT5A
GO.1902187	negative regulation of viral release from host cell	4	0.0398	ENSP00000254436,ENSP00000268058,ENSP00000323889,ENSP00000369373	PML,TRIM21,TRIM25,TRIM5
GO.1902914	regulation of protein polyubiquitination	4	0.0398	ENSP00000227758,ENSP00000243346,ENSP00000325618,ENSP00000347858	BIRC2,NMI,PARP10,XIAP
GO.0002709	regulation of T cell mediated immunity	7	0.0407	ENSP00000247668,ENSP00000252483,ENSP00000263341,ENSP00000300589,ENSP00000306157,ENSP00000369581,ENSP00000371471	IFNB1,IL1B,IL7R,NOD2,PVRL2,RSAD2,TRAF2
GO.0006953	acute-phase response	7	0.0407	ENSP00000249066,ENSP00000258743,ENSP00000259206,ENSP00000263339,ENSP00000263341,ENSP00000266041,ENSP00000345494	APOL2,IL1A,IL1B,IL1RN,IL6,ITIH4,PLSCR1
GO.2001237	negative regulation of extrinsic apoptotic signaling pathway	11	0.0407	ENSP00000006053,ENSP00000237289,ENSP00000263339,ENSP00000263341,ENSP00000263851,ENSP00000264832,ENSP00000302665,ENSP00000312455,ENSP00000342513,ENSP00000358022,ENSP00000384273	CFLAR,CX3CL1,ICAM1,IFI6,IGF1,IL1A,IL1B,IL7,MCL1,RELA,TNFAIP3
GO.0001938	positive regulation of endothelial cell proliferation	9	0.0411	ENSP00000225831,ENSP00000261454,ENSP00000263923,ENSP00000264498,ENSP00000291281,ENSP00000302234,ENSP00000338018,ENSP00000349959,ENSP00000353582	CCL11,CCL2,FGF2,HIF1A,KDR,NRP2,PRKD2,PROX1,RICTOR
GO.1901699	cellular response to nitrogen compound	37	0.042	ENSP00000180166,ENSP00000219919,ENSP00000222823,ENSP00000225831,ENSP00000226574,ENSP00000232564,ENSP00000242351,ENSP00000247668,ENSP00000259206,ENSP00000262741,ENSP00000263341,ENSP00000264498,ENSP00000264832,ENSP00000293272,ENSP00000293897,ENSP00000309968,ENSP00000312126,ENSP00000312734,ENSP00000331288,ENSP00000332116,ENSP00000341208,ENSP00000350198,ENSP00000351908,ENSP00000354394,ENSP00000356438…	ADAM17,ADAR,ADCY4,AKAP7,AQP9,CCL2,CCL5,EDN1,FGF2,FGF20,FGFR1,GNB4,HCK,ICAM1,IFIT1,IFNB1,IL1B,IL1RN,JAK2,JAK3,MAP3K5,MB21D1,NFKB1,NOD1,PDE4B,PIK3R3,PTGS2,RAB8B,RAPGEF3,RELA,SSTR2,SSTR5,STAT1,STAT5A,TMEM173,TRAF2,ZC3HAV1
GO.1901652	response to peptide	33	0.043	ENSP00000180166,ENSP00000216797,ENSP00000220751,ENSP00000222823,ENSP00000225831,ENSP00000226574,ENSP00000232564,ENSP00000237289,ENSP00000244869,ENSP00000256015,ENSP00000258743,ENSP00000262741,ENSP00000263341,ENSP00000264487,ENSP00000264498,ENSP00000293272,ENSP00000293897,ENSP00000300589,ENSP00000309968,ENSP00000312126,ENSP00000312734,ENSP00000329418,ENSP00000333122,ENSP00000341208,ENSP00000350198…	ADAM17,ADCY4,AREG,BTG1,CCL2,CCL5,EDN1,EREG,FGF2,FGF20,FGFR1,GCNT1,GNB4,HCK,IL1B,IL6,JAK2,JAK3,NFKB1,NFKBIA,NOD1,NOD2,NR4A3,PIK3R3,RAB8B,RELA,RIPK2,SOCS1,SSTR2,SSTR5,STAT1,STAT5A,TNFAIP3
GO.1901985	positive regulation of protein acetylation	6	0.043	ENSP00000249075,ENSP00000261991,ENSP00000263341,ENSP00000344087,ENSP00000350078,ENSP00000373864	ARID5A,AUTS2,IL1B,LIF,RAPGEF3,RPS6KA5
GO.0032386	regulation of intracellular transport	39	0.0435	ENSP00000216629,ENSP00000216797,ENSP00000225474,ENSP00000225831,ENSP00000233957,ENSP00000240139,ENSP00000252593,ENSP00000258743,ENSP00000260585,ENSP00000263341,ENSP00000265171,ENSP00000268058,ENSP00000275015,ENSP00000296795,ENSP00000298902,ENSP00000302665,ENSP00000305651,ENSP00000306884,ENSP00000308815,ENSP00000308928,ENSP00000318822,ENSP00000325618,ENSP00000326119,ENSP00000331288,ENSP00000333329…	BDKRB1,BID,BST2,CCL19,CCL2,CSF3,CXCL10,CXCL11,CXCL9,CYLD,DDX58,EGF,EPT1,FAM115C,FKBP1B,IFI27,IGF1,IL18R1,IL1B,IL6,JAK2,LGALS9,MX2,NFKBIA,NFKBIE,NGF,PARP10,PMAIP1,PML,PPP3CC,PTGS2,RAPGEF3,RBCK1,SP100,TLR3,TLR4,TLR7,TMEM173,USP17L2
GO.2000106	regulation of leukocyte apoptotic process	10	0.0435	ENSP00000253680,ENSP00000293272,ENSP00000300589,ENSP00000308815,ENSP00000309968,ENSP00000329411,ENSP00000333122,ENSP00000338018,ENSP00000341208,ENSP00000391676	ADAM17,CCL19,CCL5,HIF1A,HSH2D,IRF7,JAK3,NOD2,NR4A3,STAT5A
GO.0002366	leukocyte activation involved in immune response	13	0.0441	ENSP00000221452,ENSP00000225245,ENSP00000233957,ENSP00000248244,ENSP00000258743,ENSP00000264832,ENSP00000265433,ENSP00000309576,ENSP00000356540,ENSP00000356906,ENSP00000363089,ENSP00000369578,ENSP00000369581	CCL3,ICAM1,IFNB1,IFNW1,IL18R1,IL6,LGALS8,NBN,RELB,SH2D1B,STX11,TICAM1,TLR4
GO.0042531	positive regulation of tyrosine phosphorylation of STAT protein	8	0.0448	ENSP00000249075,ENSP00000258743,ENSP00000293272,ENSP00000296545,ENSP00000302665,ENSP00000329991,ENSP00000361359,ENSP00000371067	CCL5,CD40,IGF1,IL15,IL29,IL6,JAK2,LIF
GO.0048545	response to steroid hormone	30	0.0455	ENSP00000176183,ENSP00000206249,ENSP00000225831,ENSP00000225842,ENSP00000226279,ENSP00000228606,ENSP00000245907,ENSP00000258743,ENSP00000259206,ENSP00000261173,ENSP00000263341,ENSP00000264487,ENSP00000293272,ENSP00000293897,ENSP00000318822,ENSP00000329418,ENSP00000333122,ENSP00000347979,ENSP00000350198,ENSP00000353508,ENSP00000356438,ENSP00000366093,ENSP00000366330,ENSP00000366682,ENSP00000368683…	AREG,ATP2B1,BID,BRCA2,C3,CCL1,CCL2,CCL5,CD38,CYP27B1,DRD4,EDN1,ESR1,FAS,IFNB1,IL1B,IL1RN,IL6,IRG1,JAK2,KLF9,MAP2,NKX3-1,NR4A3,PTGS2,RELA,RORB,SOCS1,SSTR2,SSTR5
GO.0030593	neutrophil chemotaxis	7	0.0464	ENSP00000006053,ENSP00000225245,ENSP00000225831,ENSP00000263341,ENSP00000296026,ENSP00000306512,ENSP00000332116	CCL2,CCL3,CX3CL1,CXCL3,IL1B,IL8,PDE4B
