# Supplementary material for: Human renal fibroblasts are strong immunomobilizers during a urinary tract infection mediated by uropathogenic Escherichia coli
Source: Sci Rep. 2019 Feb 19;9:2296. doi: 10.1038/s41598-019-38691-8 (PMC6381130; doi:10.1038/s41598-019-38691-8)
Supplement: Supplementary file 4 — Supplementary Table S3 [file 41598_2019_38691_MOESM4_ESM.xlsx]

## Sheet: enrichment.Process.tsv-1
#pathway ID	pathway description	observed gene count	false discovery rate	matching genes in your network (IDs)	matching genes in your network (labels)
GO.0006351	transcription, DNA-templated	97	1.07e-07	ENSP00000006015,ENSP00000207157,ENSP00000216513,ENSP00000217233,ENSP00000222329,ENSP00000222753,ENSP00000226319,ENSP00000239938,ENSP00000240731,ENSP00000248211,ENSP00000253063,ENSP00000253144,ENSP00000254066,ENSP00000254657,ENSP00000255613,ENSP00000263620,ENSP00000266070,ENSP00000269385,ENSP00000271555,ENSP00000272223,ENSP00000283921,ENSP00000291442,ENSP00000292069,ENSP00000295208,ENSP00000300057…	ADNP,ANP32A,ARID3A,BRWD1,CBX8,CDCA7L,CSRNP3,CXXC5,DDIT3,DEDD2,DIDO1,DPF3,E2F7,EGR1,EGR3,EID2B,ERF,ETV1,FHL2,FOXL2,GZF1,HIC2,HOXA10,HOXA11,HOXA13,ING5,IRAK1BP1,IRX3,LIN54,MAMSTR,MEF2D,MESP1,MKL2,NR2F6,OSR1,PER2,PHF17,RARA,RCOR2,RCOR3,RFX2,RUNX1T1,SALL2,SCAI,SESN2,SIX4,SS18L1,SUV420H1,SUV420H2,TADA1,TBX15,TET1,TLE1,TOX2,TP53INP1,TRIB3,TSHZ1,UBTF,ZFP62,ZMIZ1,ZMYM2,ZNF10,ZNF211,ZNF233,ZNF248,ZNF254,Z…
GO.0006355	regulation of transcription, DNA-templated	111	1.07e-07	ENSP00000006015,ENSP00000202967,ENSP00000207157,ENSP00000217233,ENSP00000222329,ENSP00000222753,ENSP00000226319,ENSP00000240731,ENSP00000248211,ENSP00000253144,ENSP00000254066,ENSP00000254657,ENSP00000255198,ENSP00000255613,ENSP00000258201,ENSP00000261024,ENSP00000262643,ENSP00000263620,ENSP00000268035,ENSP00000269385,ENSP00000271555,ENSP00000272223,ENSP00000283684,ENSP00000283921,ENSP00000287020…	ADNP,ANP32A,ARID3A,ATP8B1,BRWD1,C3orf33,CAPRIN2,CBX8,CCNE1,CDCA7L,CTH,CXXC5,DDIT3,DEDD2,DKK1,DPF3,EGR3,EID2B,EMX2,ERF,ETV1,FHL2,FHOD1,GDF6,GPER,GREM2,GZF1,HIC2,HMGB2,HOXA10,HOXA11,HOXA13,IGF1R,ING5,IRAK1BP1,IRX1,IRX3,KIT,LDB1,LIN54,MAMSTR,MEF2D,MESP1,OSR1,PER2,PHF17,PTCH1,RARA,RCOR2,RCOR3,RFX2,RGCC,RUNX1T1,S1PR1,SALL2,SCAI,SIRT4,SLC40A1,SS18L1,SUV420H1,SUV420H2,TADA1,TBX15,TET1,TLE1,TOX,TP53INP1,…
GO.0032774	RNA biosynthetic process	98	2.56e-07	ENSP00000006015,ENSP00000207157,ENSP00000216513,ENSP00000217233,ENSP00000222329,ENSP00000222753,ENSP00000226319,ENSP00000239938,ENSP00000240731,ENSP00000248211,ENSP00000253063,ENSP00000253144,ENSP00000254066,ENSP00000254657,ENSP00000255613,ENSP00000263620,ENSP00000266070,ENSP00000269385,ENSP00000271555,ENSP00000272223,ENSP00000283921,ENSP00000291442,ENSP00000292069,ENSP00000295208,ENSP00000300057…	ADNP,ANP32A,ARID3A,BRWD1,CBX8,CDCA7L,CSRNP3,CXXC5,DDIT3,DEDD2,DIDO1,DPF3,E2F7,EGR1,EGR3,EID2B,ERF,ETV1,FHL2,FOXL2,GZF1,HIC2,HOXA10,HOXA11,HOXA13,ING5,IRAK1BP1,IRX3,LIN54,MAMSTR,MEF2D,MESP1,MKL2,NR2F6,OSR1,PER2,PHF17,PRIM1,RARA,RCOR2,RCOR3,RFX2,RUNX1T1,SALL2,SCAI,SESN2,SIX4,SS18L1,SUV420H1,SUV420H2,TADA1,TBX15,TET1,TLE1,TOX2,TP53INP1,TRIB3,TSHZ1,UBTF,ZFP62,ZMIZ1,ZMYM2,ZNF10,ZNF211,ZNF233,ZNF248,ZN…
GO.2000112	regulation of cellular macromolecule biosynthetic process	116	3.53e-07	ENSP00000006015,ENSP00000202967,ENSP00000207157,ENSP00000217233,ENSP00000222329,ENSP00000222753,ENSP00000226319,ENSP00000240731,ENSP00000244741,ENSP00000248211,ENSP00000250896,ENSP00000253144,ENSP00000254066,ENSP00000254657,ENSP00000255198,ENSP00000255613,ENSP00000258201,ENSP00000261024,ENSP00000262643,ENSP00000263620,ENSP00000268035,ENSP00000269385,ENSP00000271555,ENSP00000272223,ENSP00000283684…	ACPL2,ADNP,ANP32A,ARID3A,ATP8B1,BRWD1,C3orf33,CAPRIN2,CBX8,CCNE1,CDCA7L,CDKN1A,CPEB1,CTH,CXXC5,DDIT3,DEDD2,DKK1,DPF3,DSCC1,EGR3,EID2B,EMX2,ERF,ETV1,FHL2,FHOD1,GDF6,GPER,GREM2,GZF1,HIC2,HMGB2,HOXA10,HOXA11,HOXA13,IGF1R,ING5,IRAK1BP1,IRX1,IRX3,KIT,LDB1,LIN54,MAMSTR,MEF2D,MESP1,MKNK2,OSR1,PER2,PHF17,PTCH1,RARA,RCOR2,RCOR3,RFX2,RGCC,RUNX1T1,S1PR1,SALL2,SCAI,SIRT4,SLC40A1,SS18L1,SUV420H1,SUV420H2,TADA…
GO.0010556	regulation of macromolecule biosynthetic process	117	4.32e-07	ENSP00000006015,ENSP00000202967,ENSP00000207157,ENSP00000217233,ENSP00000222329,ENSP00000222753,ENSP00000226319,ENSP00000240731,ENSP00000244741,ENSP00000248211,ENSP00000250896,ENSP00000253144,ENSP00000254066,ENSP00000254657,ENSP00000255198,ENSP00000255613,ENSP00000258201,ENSP00000261024,ENSP00000262643,ENSP00000263620,ENSP00000268035,ENSP00000271555,ENSP00000272223,ENSP00000283684,ENSP00000283921…	ACPL2,ADNP,ANP32A,ARID3A,ATP8B1,BRWD1,C3orf33,CAPRIN2,CCNE1,CDCA7L,CDKN1A,CPEB1,CTH,CXXC5,DDIT3,DEDD2,DKK1,DPF3,DSCC1,EGR3,EID2B,EMX2,ERF,ERRFI1,ETV1,FHL2,FHOD1,GDF6,GPER,GREM2,GZF1,HIC2,HMGB2,HOXA10,HOXA11,HOXA13,IGF1R,IL6R,ING5,IRAK1BP1,IRX1,IRX3,KIT,LDB1,LIN54,MAMSTR,MEF2D,MESP1,MKNK2,OSR1,PER2,PHF17,PTCH1,RARA,RCOR2,RCOR3,RFX2,RGCC,RUNX1T1,S1PR1,SALL2,SCAI,SIRT4,SLC40A1,SS18L1,SUV420H1,SUV420…
GO.0034654	nucleobase-containing compound biosynthetic process	103	7.24e-07	ENSP00000006015,ENSP00000207157,ENSP00000216513,ENSP00000217233,ENSP00000222329,ENSP00000222753,ENSP00000226319,ENSP00000239938,ENSP00000240731,ENSP00000248211,ENSP00000253063,ENSP00000253144,ENSP00000254066,ENSP00000254657,ENSP00000255613,ENSP00000263620,ENSP00000264220,ENSP00000266070,ENSP00000268835,ENSP00000269385,ENSP00000271555,ENSP00000272223,ENSP00000283921,ENSP00000291442,ENSP00000292069…	ADAL,ADNP,ANP32A,ARID3A,BRWD1,CBX8,CDCA7L,CSRNP3,CXXC5,DDIT3,DEDD2,DIDO1,DPF3,E2F7,EGR1,EGR3,EID2B,ERF,ETV1,FHL2,FOXL2,GZF1,HIC2,HOXA10,HOXA11,HOXA13,ING5,IRAK1BP1,IRX3,LIN54,MAMSTR,MAT2A,MEF2D,MESP1,MKL2,NR2F6,OSR1,PANK1,PER2,PHF17,PPAT,PRIM1,PRPSAP2,RARA,RCOR2,RCOR3,RFX2,RUNX1T1,SALL2,SCAI,SESN2,SIX4,SS18L1,SUV420H1,SUV420H2,TADA1,TBX15,TET1,TLE1,TOX2,TP53INP1,TRIB3,TSHZ1,UBTF,ZFP62,ZMIZ1,ZMYM2…
GO.0018130	heterocycle biosynthetic process	104	9.36e-07	ENSP00000006015,ENSP00000207157,ENSP00000216513,ENSP00000217233,ENSP00000222329,ENSP00000222753,ENSP00000226319,ENSP00000239938,ENSP00000240731,ENSP00000248211,ENSP00000253063,ENSP00000253144,ENSP00000254066,ENSP00000254657,ENSP00000255613,ENSP00000263620,ENSP00000266070,ENSP00000268835,ENSP00000269385,ENSP00000271555,ENSP00000272223,ENSP00000283921,ENSP00000291442,ENSP00000292069,ENSP00000295208…	ADAL,ADNP,ANP32A,ARID3A,BRWD1,CBX8,CDCA7L,CSRNP3,CXXC5,DDIT3,DEDD2,DIDO1,DPF3,E2F7,EGR1,EGR3,EID2B,ERF,ETV1,FHL2,FOXL2,GZF1,HIC2,HOXA10,HOXA11,HOXA13,ING5,IRAK1BP1,IRX3,LIN54,LIPT2,MAMSTR,MAT2A,MEF2D,MESP1,MKL2,MMAB,NR2F6,OSR1,PANK1,PER2,PHF17,PRIM1,PRPSAP2,RARA,RCOR2,RCOR3,RFX2,RUNX1T1,SALL2,SCAI,SESN2,SIX4,SS18L1,SUV420H1,SUV420H2,TADA1,TBX15,TET1,TLE1,TOX2,TP53INP1,TRIB3,TSHZ1,UBTF,ZFP62,ZMIZ1…
GO.0031326	regulation of cellular biosynthetic process	119	1.42e-06	ENSP00000006015,ENSP00000202967,ENSP00000207157,ENSP00000217233,ENSP00000222329,ENSP00000222753,ENSP00000226319,ENSP00000240731,ENSP00000244741,ENSP00000248211,ENSP00000250896,ENSP00000253063,ENSP00000253144,ENSP00000254066,ENSP00000254657,ENSP00000255198,ENSP00000255613,ENSP00000258201,ENSP00000261024,ENSP00000262643,ENSP00000263620,ENSP00000268035,ENSP00000269385,ENSP00000271555,ENSP00000272223…	ACPL2,ADNP,ADRA2A,ANP32A,ARID3A,ATP8B1,BRWD1,C3orf33,CAPRIN2,CBX8,CCNE1,CDCA7L,CDKN1A,CPEB1,CTH,CXXC5,DDIT3,DEDD2,DKK1,DPF3,DSCC1,EGR3,EID2B,EMX2,ERF,ERRFI1,ETV1,FHL2,FHOD1,GDF6,GPER,GREM2,GZF1,HIC2,HMGB2,HOXA10,HOXA11,HOXA13,IGF1R,ING5,IRAK1BP1,IRX1,IRX3,KIT,LDB1,LIN54,MAMSTR,MEF2D,MESP1,MKNK2,OSR1,PER2,PHF17,PTCH1,RARA,RCOR2,RCOR3,RFX2,RGCC,RUNX1T1,S1PR1,SALL2,SCAI,SESN2,SIRT4,SLC40A1,SS18L1,SU…
GO.0019438	aromatic compound biosynthetic process	103	1.93e-06	ENSP00000006015,ENSP00000207157,ENSP00000216513,ENSP00000217233,ENSP00000222329,ENSP00000222753,ENSP00000226319,ENSP00000239938,ENSP00000240731,ENSP00000248211,ENSP00000253063,ENSP00000253144,ENSP00000254066,ENSP00000254657,ENSP00000255613,ENSP00000263620,ENSP00000266070,ENSP00000268835,ENSP00000269385,ENSP00000271555,ENSP00000272223,ENSP00000283921,ENSP00000291442,ENSP00000292069,ENSP00000295208…	ADAL,ADNP,ANP32A,ARID3A,BRWD1,CBX8,CDCA7L,CSRNP3,CXXC5,DDIT3,DEDD2,DIDO1,DPF3,E2F7,EGR1,EGR3,EID2B,ERF,ETV1,FHL2,FOXL2,GZF1,HIC2,HOXA10,HOXA11,HOXA13,ING5,IRAK1BP1,IRX3,LIN54,MAMSTR,MAT2A,MEF2D,MESP1,MKL2,MMAB,NR2F6,OSR1,PANK1,PER2,PHF17,PRIM1,PRPSAP2,RARA,RCOR2,RCOR3,RFX2,RUNX1T1,SALL2,SCAI,SESN2,SIX4,SS18L1,SUV420H1,SUV420H2,TADA1,TBX15,TET1,TLE1,TOX2,TP53INP1,TRIB3,TSHZ1,UBTF,ZFP62,ZMIZ1,ZMYM2…
GO.0009889	regulation of biosynthetic process	119	2.23e-06	ENSP00000006015,ENSP00000202967,ENSP00000207157,ENSP00000217233,ENSP00000222329,ENSP00000222753,ENSP00000226319,ENSP00000240731,ENSP00000244741,ENSP00000248211,ENSP00000250896,ENSP00000253063,ENSP00000253144,ENSP00000254066,ENSP00000254657,ENSP00000255198,ENSP00000255613,ENSP00000258201,ENSP00000261024,ENSP00000262643,ENSP00000263620,ENSP00000268035,ENSP00000271555,ENSP00000272223,ENSP00000280155…	ACPL2,ADNP,ADRA2A,ANP32A,ARID3A,ATP8B1,BRWD1,C3orf33,CAPRIN2,CCNE1,CDCA7L,CDKN1A,CPEB1,CTH,CXXC5,DDIT3,DEDD2,DKK1,DPF3,DSCC1,EGR3,EID2B,EMX2,ERF,ERRFI1,ETV1,FHL2,FHOD1,GDF6,GPER,GREM2,GZF1,HIC2,HMGB2,HOXA10,HOXA11,HOXA13,IGF1R,IL6R,ING5,IRAK1BP1,IRX1,IRX3,KIT,LDB1,LIN54,MAMSTR,MEF2D,MESP1,MKNK2,OSR1,PER2,PHF17,PTCH1,RARA,RCOR2,RCOR3,RFX2,RGCC,RUNX1T1,S1PR1,SALL2,SCAI,SESN2,SIRT4,SLC40A1,SS18L1,SU…
GO.0019219	regulation of nucleobase-containing compound metabolic process	114	2.23e-06	ENSP00000006015,ENSP00000202967,ENSP00000207157,ENSP00000217233,ENSP00000222329,ENSP00000222753,ENSP00000226319,ENSP00000240731,ENSP00000244741,ENSP00000248211,ENSP00000253144,ENSP00000254066,ENSP00000254657,ENSP00000255198,ENSP00000255613,ENSP00000258201,ENSP00000261024,ENSP00000261888,ENSP00000262643,ENSP00000263620,ENSP00000268035,ENSP00000271555,ENSP00000272223,ENSP00000280155,ENSP00000283684…	ADNP,ADRA2A,ANP32A,ARID3A,ATP8B1,BRWD1,C3orf33,CAPRIN2,CCNE1,CDCA7L,CDKN1A,CTH,CXXC5,DDIT3,DEDD2,DKK1,DPF3,DSCC1,EGR3,EID2B,EMX2,ERF,ETV1,FHL2,FHOD1,FIGN,GDF6,GPER,GREM2,GZF1,HIC2,HMGB2,HOXA10,HOXA11,HOXA13,IGF1R,ING5,IRAK1BP1,IRX1,IRX3,KIT,LDB1,LIN54,MAMSTR,MEF2D,MESP1,OSR1,PARP16,PER2,PHF17,PTCH1,RARA,RCOR2,RCOR3,RFX2,RGCC,RUNX1T1,S1PR1,SALL2,SCAI,SIRT4,SLC40A1,SS18L1,SUV420H1,SUV420H2,TADA1,TB…
GO.1901362	organic cyclic compound biosynthetic process	105	2.58e-06	ENSP00000006015,ENSP00000207157,ENSP00000216513,ENSP00000217233,ENSP00000222329,ENSP00000222753,ENSP00000226319,ENSP00000239938,ENSP00000240731,ENSP00000248211,ENSP00000253063,ENSP00000253144,ENSP00000254066,ENSP00000254657,ENSP00000255613,ENSP00000263620,ENSP00000266070,ENSP00000268835,ENSP00000269385,ENSP00000271555,ENSP00000272223,ENSP00000283921,ENSP00000291442,ENSP00000292069,ENSP00000295208…	ADAL,ADNP,ANP32A,ARID3A,BRWD1,CBX8,CDCA7L,CSRNP3,CXXC5,CYP2R1,DDIT3,DEDD2,DIDO1,DPF3,E2F7,EGR1,EGR3,EID2B,ERF,ETV1,FHL2,FOXL2,GZF1,HIC2,HOXA10,HOXA11,HOXA13,ING5,IRAK1BP1,IRX3,LIN54,LIPT2,MAMSTR,MAT2A,MEF2D,MESP1,MKL2,MMAB,NR2F6,OSR1,PANK1,PER2,PHF17,PRIM1,PRPSAP2,RARA,RCOR2,RCOR3,RFX2,RUNX1T1,SALL2,SCAI,SESN2,SIX4,SS18L1,SUV420H1,SUV420H2,TADA1,TBX15,TET1,TLE1,TOX2,TP53INP1,TRIB3,TSHZ1,UBTF,ZFP6…
GO.0010468	regulation of gene expression	117	5.68e-06	ENSP00000006015,ENSP00000207157,ENSP00000217233,ENSP00000222329,ENSP00000222753,ENSP00000226319,ENSP00000240731,ENSP00000244741,ENSP00000248211,ENSP00000250896,ENSP00000253144,ENSP00000254066,ENSP00000254657,ENSP00000255198,ENSP00000255613,ENSP00000258201,ENSP00000261024,ENSP00000262643,ENSP00000263620,ENSP00000268035,ENSP00000269385,ENSP00000271555,ENSP00000272223,ENSP00000283684,ENSP00000283921…	ADNP,ANP32A,ARID3A,ATP8B1,BRWD1,C3orf33,CAPRIN2,CBX8,CCNE1,CDCA7L,CDKN1A,CPEB1,CTH,CXXC5,DDIT3,DEDD2,DKK1,DPF3,EGR3,EID2B,EMX2,ERF,ETV1,FHL2,FHOD1,GAS1,GDF6,GPER,GREM2,GZF1,HIC2,HMGB2,HOXA10,HOXA11,HOXA13,IGF1R,ING5,IRAK1BP1,IRX1,IRX3,KIT,LDB1,LIN54,MAMSTR,MAP3K4,MEF2D,MESP1,MKNK2,OSR1,PER2,PHF17,PLD6,PTCH1,RARA,RCOR2,RCOR3,RFX2,RGCC,RUNX1T1,S1PR1,SALL2,SCAI,SEC16B,SLC40A1,SS18L1,SUV420H1,SUV420H…
GO.0051171	regulation of nitrogen compound metabolic process	116	3.2e-05	ENSP00000006015,ENSP00000207157,ENSP00000217233,ENSP00000222329,ENSP00000222753,ENSP00000226319,ENSP00000240731,ENSP00000244741,ENSP00000248211,ENSP00000250896,ENSP00000253144,ENSP00000254066,ENSP00000254657,ENSP00000255198,ENSP00000255613,ENSP00000257430,ENSP00000258201,ENSP00000261024,ENSP00000261888,ENSP00000262643,ENSP00000263620,ENSP00000268035,ENSP00000271555,ENSP00000272223,ENSP00000280155…	ADNP,ADRA2A,ANP32A,APC,ARID3A,ATP8B1,BRWD1,C3orf33,CAPRIN2,CCNE1,CDCA7L,CDKN1A,CPEB1,CTH,CXXC5,DDIT3,DEDD2,DKK1,DPF3,DSCC1,EGR3,EID2B,EMX2,ERF,ETV1,FHL2,FHOD1,FIGN,GDF6,GPER,GREM2,GZF1,HIC2,HMGB2,HOXA10,HOXA11,HOXA13,IGF1R,ING5,IRAK1BP1,IRX1,IRX3,KIT,LDB1,LIN54,MAMSTR,MEF2D,MESP1,MKNK2,OSR1,PARP16,PER2,PHF17,PTCH1,RARA,RCOR2,RCOR3,RFX2,RGCC,RUNX1T1,S1PR1,SALL2,SCAI,SLC40A1,SS18L1,SUV420H1,SUV420H…
GO.0044271	cellular nitrogen compound biosynthetic process	103	0.00018	ENSP00000006015,ENSP00000207157,ENSP00000216513,ENSP00000217233,ENSP00000222329,ENSP00000222753,ENSP00000226319,ENSP00000239938,ENSP00000240731,ENSP00000248211,ENSP00000253063,ENSP00000253144,ENSP00000254066,ENSP00000254657,ENSP00000255613,ENSP00000263620,ENSP00000266070,ENSP00000268835,ENSP00000269385,ENSP00000271555,ENSP00000272223,ENSP00000283921,ENSP00000291442,ENSP00000292069,ENSP00000295208…	ADAL,ADNP,ANP32A,ARID3A,BRWD1,CBX8,CDCA7L,CSRNP3,CXXC5,DDIT3,DEDD2,DIDO1,DPF3,E2F7,EGR1,EGR3,EID2B,ERF,ETV1,FHL2,FOXL2,GZF1,HIC2,HOXA10,HOXA11,HOXA13,ING5,IRAK1BP1,IRX3,LIN54,MAMSTR,MAT2A,MEF2D,MESP1,MKL2,MMAB,NR2F6,OSR1,PANK1,PER2,PHF17,PRIM1,PRPSAP2,RARA,RCOR2,RCOR3,RFX2,RUNX1T1,SALL2,SCAI,SESN2,SIX4,SS18L1,SUV420H1,SUV420H2,TADA1,TBX15,TET1,TLE1,TOX2,TP53INP1,TRIB3,TSHZ1,UBTF,ZFP62,ZMIZ1,ZMYM2…
GO.0034645	cellular macromolecule biosynthetic process	107	0.000199	ENSP00000006015,ENSP00000202967,ENSP00000207157,ENSP00000216513,ENSP00000217233,ENSP00000222329,ENSP00000222753,ENSP00000226319,ENSP00000239938,ENSP00000240731,ENSP00000248211,ENSP00000253063,ENSP00000253144,ENSP00000254066,ENSP00000254657,ENSP00000255613,ENSP00000259241,ENSP00000261888,ENSP00000262643,ENSP00000263620,ENSP00000266070,ENSP00000269385,ENSP00000271555,ENSP00000272223,ENSP00000280155…	ACPL2,ADNP,ADRA2A,ANP32A,ARID3A,BRWD1,CBX8,CCNE1,CDCA7L,CSRNP3,CXXC5,DDIT3,DEDD2,DIDO1,DPF3,DSCC1,E2F7,EGR1,EGR3,EID2B,ERF,ETV1,FHL2,FOXL2,FUT10,GZF1,HIC2,HOXA10,HOXA11,HOXA13,HS6ST1,ING5,IRAK1BP1,IRX3,LIN54,MAMSTR,MAP6D1,MEF2D,MESP1,MKL2,NR2F6,OSR1,PARP16,PER2,PHF17,PRIM1,RARA,RCOR2,RCOR3,RFX2,RUNX1T1,SALL2,SCAI,SESN2,SIRT4,SIX4,SS18L1,SUV420H1,SUV420H2,TADA1,TBX15,TET1,TLE1,TOX2,TP53INP1,TRIB3,…
GO.0090304	nucleic acid metabolic process	113	0.000206	ENSP00000006015,ENSP00000207157,ENSP00000216513,ENSP00000217233,ENSP00000222329,ENSP00000222753,ENSP00000226319,ENSP00000229769,ENSP00000237283,ENSP00000239938,ENSP00000240731,ENSP00000242108,ENSP00000248211,ENSP00000253144,ENSP00000254066,ENSP00000254657,ENSP00000255613,ENSP00000262643,ENSP00000263620,ENSP00000266070,ENSP00000269385,ENSP00000271555,ENSP00000272223,ENSP00000275233,ENSP00000280155…	ADAT2,ADNP,ADRA2A,ANP32A,ARID3A,BRWD1,CBX8,CCNE1,CDCA7L,CPEB1,CSRNP3,CXXC5,DCLRE1A,DDIT3,DEDD2,DIDO1,DIEXF,DPF3,DSCC1,E2F7,EEPD1,EGR1,EGR3,EID2B,ERF,ETV1,FANCE,FHL2,GZF1,H1F0,HIC2,HMGB2,HOXA10,HOXA11,HOXA13,ING5,IRAK1BP1,IRX3,LIN54,MAMSTR,MEF2D,MESP1,MKL2,MUM1,NR2F6,OSR1,PER2,PHF17,PRIM1,RAD54B,RARA,RCOR2,RCOR3,RFX2,RUNX1T1,SALL2,SCAI,SHPRH,SIX4,SS18L1,SUV420H1,SUV420H2,SWAP70,SWSAP1,TADA1,TBX15,…
GO.0009059	macromolecule biosynthetic process	108	0.000271	ENSP00000006015,ENSP00000182527,ENSP00000202967,ENSP00000207157,ENSP00000216513,ENSP00000217233,ENSP00000222329,ENSP00000222753,ENSP00000226319,ENSP00000239938,ENSP00000240731,ENSP00000248211,ENSP00000253063,ENSP00000253144,ENSP00000254066,ENSP00000254657,ENSP00000255613,ENSP00000259241,ENSP00000261888,ENSP00000262643,ENSP00000263620,ENSP00000266070,ENSP00000269385,ENSP00000271555,ENSP00000272223…	ACPL2,ADNP,ADRA2A,ANP32A,ARID3A,BRWD1,CBX8,CCNE1,CDCA7L,CSRNP3,CXXC5,DDIT3,DEDD2,DIDO1,DPF3,DSCC1,E2F7,EGR1,EGR3,EID2B,ERF,ETV1,FHL2,FOXL2,FUT10,GZF1,HIC2,HOXA10,HOXA11,HOXA13,HS6ST1,ING5,IRAK1BP1,IRX3,LIN54,MAMSTR,MAP6D1,MEF2D,MESP1,MKL2,NR2F6,OSR1,PARP16,PER2,PHF17,PRIM1,RARA,RCOR2,RCOR3,RFX2,RUNX1T1,SALL2,SCAI,SESN2,SIRT4,SIX4,SS18L1,SUV420H1,SUV420H2,TADA1,TBX15,TET1,TLE1,TOX2,TP53INP1,TRAM2,…
GO.0016070	RNA metabolic process	102	0.000334	ENSP00000006015,ENSP00000207157,ENSP00000216513,ENSP00000217233,ENSP00000222329,ENSP00000222753,ENSP00000226319,ENSP00000237283,ENSP00000239938,ENSP00000240731,ENSP00000248211,ENSP00000253063,ENSP00000253144,ENSP00000254066,ENSP00000254657,ENSP00000255613,ENSP00000263620,ENSP00000266070,ENSP00000269385,ENSP00000271555,ENSP00000272223,ENSP00000283921,ENSP00000291442,ENSP00000292069,ENSP00000295208…	ADAT2,ADNP,ANP32A,ARID3A,BRWD1,CBX8,CDCA7L,CPEB1,CSRNP3,CXXC5,DDIT3,DEDD2,DIDO1,DIEXF,DPF3,E2F7,EGR1,EGR3,EID2B,ERF,ETV1,FHL2,FOXL2,GZF1,HIC2,HOXA10,HOXA11,HOXA13,ING5,IRAK1BP1,IRX3,LIN54,MAMSTR,MEF2D,MESP1,MKL2,NR2F6,OSR1,PER2,PHF17,PRIM1,RARA,RCOR2,RCOR3,RFX2,RUNX1T1,SALL2,SCAI,SESN2,SIX4,SS18L1,SUV420H1,SUV420H2,TADA1,TBX15,TET1,TLE1,TOX2,TP53INP1,TRIB3,TSHZ1,UBTF,ZC3H12D,ZFP62,ZMIZ1,ZMYM2,ZNF…
GO.0046483	heterocycle metabolic process	125	0.000463	ENSP00000006015,ENSP00000207157,ENSP00000215904,ENSP00000216513,ENSP00000217233,ENSP00000222329,ENSP00000222753,ENSP00000226319,ENSP00000229769,ENSP00000237283,ENSP00000239938,ENSP00000240731,ENSP00000242108,ENSP00000248211,ENSP00000253144,ENSP00000254066,ENSP00000254657,ENSP00000255613,ENSP00000262643,ENSP00000263620,ENSP00000266070,ENSP00000268835,ENSP00000269095,ENSP00000269385,ENSP00000271555…	ADAL,ADAT2,ADNP,ADRA2A,ANP32A,ARID3A,BRWD1,CBX8,CCNE1,CDCA7L,CPEB1,CSRNP3,CXXC5,DCLRE1A,DDIT3,DEDD2,DIDO1,DIEXF,DPF3,DSCC1,E2F7,EEPD1,EGR1,EGR3,EID2B,ERF,ETV1,FANCE,FHL2,GZF1,H1F0,HIC2,HMGB2,HOXA10,HOXA11,HOXA13,ING5,IRAK1BP1,IRX3,LIN54,LIPT2,MAMSTR,MAT2A,MEF2D,MESP1,MKL2,MMAB,MPP2,MUM1,NR2F6,NUDT18,OSR1,PANK1,PDE7B,PDXP,PER2,PFKFB2,PHF17,PRIM1,PRPSAP2,RAD54B,RARA,RCOR2,RCOR3,RFX2,RUNX1T1,SALL2,S…
GO.0006139	nucleobase-containing compound metabolic process	121	0.000465	ENSP00000006015,ENSP00000207157,ENSP00000216513,ENSP00000217233,ENSP00000222329,ENSP00000222753,ENSP00000226319,ENSP00000229769,ENSP00000237283,ENSP00000239938,ENSP00000240731,ENSP00000242108,ENSP00000248211,ENSP00000253144,ENSP00000254066,ENSP00000254657,ENSP00000255613,ENSP00000262643,ENSP00000263620,ENSP00000266070,ENSP00000268835,ENSP00000269095,ENSP00000269385,ENSP00000271555,ENSP00000272223…	ADAL,ADAT2,ADNP,ADRA2A,ANP32A,ARID3A,BRWD1,CBX8,CCNE1,CDCA7L,CPEB1,CSRNP3,CXXC5,DCLRE1A,DDIT3,DEDD2,DIDO1,DIEXF,DPF3,DSCC1,E2F7,EEPD1,EGR1,EGR3,EID2B,ERF,ETV1,FANCE,FHL2,GZF1,H1F0,HIC2,HMGB2,HOXA10,HOXA11,HOXA13,ING5,IRAK1BP1,IRX3,LIN54,MAMSTR,MAT2A,MEF2D,MESP1,MKL2,MPP2,MUM1,NR2F6,NUDT18,OSR1,PANK1,PDE7B,PER2,PFKFB2,PHF17,PRIM1,PRPSAP2,RAD54B,RARA,RCOR2,RCOR3,RFX2,RUNX1T1,SALL2,SCAI,SHPRH,SIX4,S…
GO.0044249	cellular biosynthetic process	124	0.000465	ENSP00000006015,ENSP00000202967,ENSP00000207157,ENSP00000216513,ENSP00000217233,ENSP00000222329,ENSP00000222753,ENSP00000226319,ENSP00000239938,ENSP00000240731,ENSP00000248211,ENSP00000253063,ENSP00000253144,ENSP00000254066,ENSP00000254657,ENSP00000255613,ENSP00000259241,ENSP00000261888,ENSP00000262643,ENSP00000263620,ENSP00000266070,ENSP00000268835,ENSP00000269385,ENSP00000271555,ENSP00000272223…	ACPL2,ADAL,ADNP,ADRA2A,AGPAT5,ANP32A,ARID3A,BRWD1,C5orf4,CBX8,CCNE1,CDCA7L,CSRNP3,CTH,CXXC5,CYP2R1,DAGLB,DDIT3,DEDD2,DIDO1,DPF3,DSCC1,E2F7,EGR1,EGR3,EID2B,ELOVL4,ERF,ETV1,FHL2,FOXL2,FUT10,GPCPD1,GPT2,GZF1,HIC2,HOXA10,HOXA11,HOXA13,HS6ST1,ING5,IRAK1BP1,IRX3,LIN54,LIPT2,MAMSTR,MAP6D1,MAT2A,MEF2D,MESP1,MKL2,MMAB,NR2F6,OSR1,PANK1,PARP16,PER2,PHF17,PIK3C2B,PLD6,PRIM1,PRPSAP2,RARA,RCOR2,RCOR3,RFX2,RUNX…
GO.0060255	regulation of macromolecule metabolic process	137	0.000465	ENSP00000006015,ENSP00000158166,ENSP00000207157,ENSP00000217233,ENSP00000222329,ENSP00000222753,ENSP00000226319,ENSP00000239938,ENSP00000240731,ENSP00000244741,ENSP00000248211,ENSP00000250896,ENSP00000251973,ENSP00000252809,ENSP00000253063,ENSP00000253144,ENSP00000254066,ENSP00000254657,ENSP00000255198,ENSP00000255613,ENSP00000257430,ENSP00000258201,ENSP00000261024,ENSP00000261888,ENSP00000263620…	ACPL2,ADNP,ADORA2B,ADRA2A,AKAP1,ALS2,ANP32A,APC,ARID3A,ARRDC4,ATP8B1,BRWD1,C3orf33,CAMKK1,CAPRIN2,CARD10,CCDC8,CDCA7L,CDKN1A,CPEB1,CTH,CXXC5,DBNDD2,DDIT3,DEDD2,DKK1,DPF3,DSCC1,DSTYK,EGR1,EGR3,EID2B,EMX2,ERF,ETV1,FHL2,FHOD1,FIGN,FMN2,GAS1,GDF15,GDF6,GPER,GREM2,GZF1,HIC2,HMGB2,HOXA10,HOXA11,HOXA13,IGF1R,IL6R,ING5,IRAK1BP1,IRX1,IRX3,KIT,LDB1,LIN54,MAMSTR,MEF2D,MESP1,MKNK2,OSR1,PARP16,PELI2,PER2,PHF1…
GO.0006725	cellular aromatic compound metabolic process	124	0.000676	ENSP00000006015,ENSP00000207157,ENSP00000215904,ENSP00000216513,ENSP00000217233,ENSP00000222329,ENSP00000222753,ENSP00000226319,ENSP00000229769,ENSP00000237283,ENSP00000239938,ENSP00000240731,ENSP00000242108,ENSP00000248211,ENSP00000253144,ENSP00000254066,ENSP00000254657,ENSP00000255613,ENSP00000262643,ENSP00000263620,ENSP00000266070,ENSP00000268835,ENSP00000269095,ENSP00000269385,ENSP00000271555…	ADAL,ADAT2,ADNP,ADRA2A,ANP32A,ARID3A,BRWD1,CBX8,CCNE1,CDCA7L,CPEB1,CSRNP3,CXXC5,DCLRE1A,DDIT3,DEDD2,DIDO1,DIEXF,DPF3,DSCC1,E2F7,EEPD1,EGR1,EGR3,EID2B,ERF,ETV1,FANCE,FHL2,GZF1,H1F0,HIC2,HMGB2,HOXA10,HOXA11,HOXA13,ING5,IRAK1BP1,IRX3,LIN54,MAMSTR,MAT2A,MEF2D,MESP1,MKL2,MMAB,MPP2,MUM1,NR2F6,NUDT18,OSR1,PANK1,PDE7B,PDXP,PER2,PFKFB2,PHF17,PRIM1,PRPSAP2,RAD54B,RARA,RCOR2,RCOR3,RFX2,RUNX1T1,SALL2,SCAI,SH…
GO.0044260	cellular macromolecule metabolic process	163	0.000676	ENSP00000006015,ENSP00000158166,ENSP00000202967,ENSP00000207157,ENSP00000215904,ENSP00000216513,ENSP00000217233,ENSP00000217740,ENSP00000222329,ENSP00000222753,ENSP00000226319,ENSP00000229769,ENSP00000237283,ENSP00000239938,ENSP00000240731,ENSP00000242108,ENSP00000244289,ENSP00000244741,ENSP00000248139,ENSP00000248211,ENSP00000250896,ENSP00000253144,ENSP00000254066,ENSP00000254657,ENSP00000255613…	AATK,ACPL2,ADAT2,ADNP,ADORA2B,ADRA2A,ALS2,ANP32A,APC,ARID3A,BAG2,BRWD1,CAMKK1,CDCA7L,CDKN1A,CPEB1,CSRNP3,CTH,CXXC5,DCAF4,DCLRE1A,DDIT3,DEDD2,DIDO1,DIEXF,DNAJB4,DPF3,DSCC1,DSTYK,E2F7,EEPD1,EGR1,EGR3,EID2B,EPHB3,EPHB4,ERF,ETV1,FAM86A,FANCE,FBXL22,FBXO10,FBXO25,FHL2,FUT10,GDF6,GZF1,H1F0,HIC2,HMGB2,HOXA10,HOXA11,HOXA13,HS6ST1,IGF1R,ING5,IRAK1BP1,IRX3,KANSL2,KLHL3,LDB1,LIN54,LIPE,LIPT2,MAMSTR,MAP3K4,M…
GO.0080090	regulation of primary metabolic process	137	0.000697	ENSP00000006015,ENSP00000158166,ENSP00000207157,ENSP00000215912,ENSP00000217233,ENSP00000222329,ENSP00000222753,ENSP00000226319,ENSP00000239938,ENSP00000240731,ENSP00000244741,ENSP00000248211,ENSP00000250896,ENSP00000251973,ENSP00000252809,ENSP00000253063,ENSP00000253144,ENSP00000254066,ENSP00000254657,ENSP00000255198,ENSP00000255613,ENSP00000257430,ENSP00000258201,ENSP00000261024,ENSP00000261888…	ACPL2,ADNP,ADRA2A,AKAP1,ALS2,ANP32A,APC,ARID3A,ARRDC4,ATP8B1,BRWD1,C3orf33,CAMKK1,CAPRIN2,CARD10,CCDC8,CDCA7L,CDKN1A,CPEB1,CTH,CXXC5,DBNDD2,DDIT3,DEDD2,DKK1,DPF3,DSCC1,DSTYK,EGR1,EGR3,EID2B,EMX2,ERF,ETV1,FHL2,FHOD1,FIGN,FMN2,GAS1,GDF15,GDF6,GPER,GREM2,GZF1,HIC2,HMGB2,HOXA10,HOXA11,HOXA13,IGF1R,IL6R,ING5,IRAK1BP1,IRX1,IRX3,KIT,LDB1,LIN54,MAMSTR,MAP3K4,MEF2D,MESP1,MKNK2,OSR1,PARP16,PELI2,PER2,PFKFB…
GO.1901576	organic substance biosynthetic process	124	0.000892	ENSP00000006015,ENSP00000182527,ENSP00000202967,ENSP00000207157,ENSP00000216513,ENSP00000217233,ENSP00000222329,ENSP00000222753,ENSP00000226319,ENSP00000239938,ENSP00000240731,ENSP00000248211,ENSP00000253063,ENSP00000253144,ENSP00000254066,ENSP00000254657,ENSP00000255613,ENSP00000259241,ENSP00000261888,ENSP00000262643,ENSP00000263620,ENSP00000266070,ENSP00000268835,ENSP00000269385,ENSP00000271555…	ACPL2,ADAL,ADNP,ADRA2A,AGPAT5,ANP32A,ARID3A,BRWD1,C5orf4,CBX8,CCNE1,CDCA7L,CSRNP3,CTH,CXXC5,CYP2R1,DDIT3,DEDD2,DIDO1,DPF3,DSCC1,E2F7,EGR1,EGR3,EID2B,ELOVL4,ERF,ETV1,FHL2,FOXL2,FUT10,GPCPD1,GPT2,GZF1,HIC2,HOXA10,HOXA11,HOXA13,HS6ST1,ING5,IRAK1BP1,IRX3,LIN54,LIPT2,MAMSTR,MAP6D1,MAT2A,MEF2D,MESP1,MKL2,MMAB,NR2F6,OSR1,PANK1,PARP16,PER2,PHF17,PIK3C2B,PLD6,PRIM1,PRPSAP2,RARA,RCOR2,RCOR3,RFX2,RUNX1T1,SA…
GO.0019222	regulation of metabolic process	154	0.00122	ENSP00000006015,ENSP00000158166,ENSP00000207157,ENSP00000215912,ENSP00000217233,ENSP00000222256,ENSP00000222329,ENSP00000222753,ENSP00000226319,ENSP00000239938,ENSP00000240731,ENSP00000244741,ENSP00000248211,ENSP00000250896,ENSP00000251973,ENSP00000252809,ENSP00000253063,ENSP00000253144,ENSP00000254066,ENSP00000254657,ENSP00000255198,ENSP00000255613,ENSP00000257430,ENSP00000258201,ENSP00000260402…	ACPL2,ADNP,ADRA2A,AGAP3,AKAP1,ALS2,ANP32A,APC,ARHGAP18,ARHGEF10,ARID3A,ARRDC4,ATP8B1,BRWD1,C3orf33,CAMKK1,CAPRIN2,CARD10,CCDC8,CDCA7L,CDKN1A,CPEB1,CTH,CXXC5,DBNDD2,DDIT3,DEDD2,DENND2C,DKK1,DPF3,DSCC1,DSTYK,EGR1,EGR3,EID2B,EMX2,EPHB3,ERF,ETV1,FHL2,FHOD1,FIGN,FMN2,GAS1,GDF15,GDF6,GIT2,GPER,GPSM2,GREM2,GZF1,HIC2,HMGB2,HOXA10,HOXA11,HOXA13,IGF1R,IL6R,ING5,IRAK1BP1,IRX1,IRX3,KIT,LDB1,LIN54,MAMSTR,MEF2…
GO.0009058	biosynthetic process	125	0.00128	ENSP00000006015,ENSP00000182527,ENSP00000202967,ENSP00000207157,ENSP00000216513,ENSP00000217233,ENSP00000222329,ENSP00000222753,ENSP00000226319,ENSP00000239938,ENSP00000240731,ENSP00000248211,ENSP00000253063,ENSP00000253144,ENSP00000254066,ENSP00000254657,ENSP00000255613,ENSP00000259241,ENSP00000261888,ENSP00000262643,ENSP00000263620,ENSP00000266070,ENSP00000268835,ENSP00000269385,ENSP00000271555…	ACPL2,ADAL,ADNP,ADRA2A,AGPAT5,ANP32A,ARID3A,BRWD1,C5orf4,CBX8,CCNE1,CDCA7L,CSRNP3,CTH,CXXC5,CYP2R1,DAGLB,DDIT3,DEDD2,DIDO1,DPF3,DSCC1,E2F7,EGR1,EGR3,EID2B,ELOVL4,ERF,ETV1,FHL2,FOXL2,FUT10,GPCPD1,GPT2,GZF1,HIC2,HOXA10,HOXA11,HOXA13,HS6ST1,ING5,IRAK1BP1,IRX3,LIN54,LIPT2,MAMSTR,MAP6D1,MAT2A,MEF2D,MESP1,MKL2,MMAB,NR2F6,OSR1,PANK1,PARP16,PER2,PHF17,PIK3C2B,PLD6,PRIM1,PRPSAP2,RARA,RCOR2,RCOR3,RFX2,RUNX…
GO.1901360	organic cyclic compound metabolic process	127	0.0014	ENSP00000006015,ENSP00000207157,ENSP00000215904,ENSP00000216513,ENSP00000217233,ENSP00000222329,ENSP00000222753,ENSP00000226319,ENSP00000229769,ENSP00000237283,ENSP00000239938,ENSP00000240731,ENSP00000242108,ENSP00000244289,ENSP00000248211,ENSP00000253144,ENSP00000254066,ENSP00000254657,ENSP00000255613,ENSP00000262643,ENSP00000263620,ENSP00000266070,ENSP00000268835,ENSP00000269095,ENSP00000269385…	ADAL,ADAT2,ADNP,ADRA2A,ANP32A,ARID3A,ATP8B1,BRWD1,CBX8,CCNE1,CDCA7L,CPEB1,CSRNP3,CXXC5,DCLRE1A,DDIT3,DEDD2,DIDO1,DIEXF,DPF3,DSCC1,E2F7,EEPD1,EGR1,EGR3,EID2B,ERF,ETV1,FANCE,FHL2,GZF1,H1F0,HIC2,HMGB2,HOXA10,HOXA11,HOXA13,ING5,IRAK1BP1,IRX3,LIN54,LIPE,LIPT2,MAMSTR,MAT2A,MEF2D,MESP1,MKL2,MMAB,MPP2,MUM1,NR2F6,NUDT18,OSR1,PANK1,PDE7B,PDXP,PER2,PFKFB2,PHF17,PRIM1,PRPSAP2,RAD54B,RARA,RCOR2,RCOR3,RFX2,RUN…
GO.0043170	macromolecule metabolic process	169	0.00616	ENSP00000006015,ENSP00000158166,ENSP00000182527,ENSP00000202967,ENSP00000207157,ENSP00000215904,ENSP00000216513,ENSP00000217233,ENSP00000217740,ENSP00000222329,ENSP00000222753,ENSP00000226319,ENSP00000229769,ENSP00000237283,ENSP00000239938,ENSP00000240731,ENSP00000242108,ENSP00000244289,ENSP00000244741,ENSP00000248139,ENSP00000248211,ENSP00000250896,ENSP00000252891,ENSP00000253144,ENSP00000254066…	AATK,ACPL2,ADAT2,ADNP,ADORA2B,ADRA2A,ALS2,ANP32A,APC,ARID3A,BAG2,BRWD1,CAMKK1,CDCA7L,CDKN1A,CPEB1,CSRNP3,CTH,CXXC5,DCAF4,DCLRE1A,DDIT3,DEDD2,DIDO1,DIEXF,DISP1,DNAJB4,DPF3,DSCC1,DSTYK,E2F7,EEPD1,EGR1,EGR3,EID2B,EPHB3,EPHB4,ERF,ETV1,FAM86A,FANCE,FBXL22,FBXO10,FBXO25,FHL2,FUT10,GDF6,GZF1,H1F0,HIC2,HMGB2,HOXA10,HOXA11,HOXA13,HS6ST1,IGF1R,ING5,IRAK1BP1,IRX3,KANSL2,KLHL3,LDB1,LIN54,LIPE,LIPT2,MAMSTR,MA…
GO.0031323	regulation of cellular metabolic process	136	0.00688	ENSP00000006015,ENSP00000158166,ENSP00000207157,ENSP00000215912,ENSP00000217233,ENSP00000222329,ENSP00000222753,ENSP00000226319,ENSP00000239938,ENSP00000240731,ENSP00000244741,ENSP00000248211,ENSP00000250896,ENSP00000251973,ENSP00000252809,ENSP00000253063,ENSP00000253144,ENSP00000254066,ENSP00000254657,ENSP00000255198,ENSP00000255613,ENSP00000258201,ENSP00000261024,ENSP00000261888,ENSP00000263620…	ACPL2,ADNP,ADRA2A,AKAP1,ALS2,ANP32A,ARID3A,ARRDC4,ATP8B1,BRWD1,C3orf33,CAMKK1,CAPRIN2,CARD10,CCDC8,CDCA7L,CDKN1A,CPEB1,CTH,CXXC5,DBNDD2,DDIT3,DEDD2,DKK1,DPF3,DSCC1,DSTYK,EGR1,EGR3,EID2B,EMX2,ERF,ETV1,FHL2,FHOD1,FIGN,GAS1,GDF15,GDF6,GPER,GREM2,GZF1,HIC2,HMGB2,HOXA10,HOXA11,HOXA13,IGF1R,IL6R,ING5,IRAK1BP1,IRX1,IRX3,KIT,LDB1,LIN54,MAMSTR,MAP3K4,MEF2D,MESP1,MKNK2,OSR1,PARP16,PELI2,PER2,PFKFB2,PHF17,P…
GO.0000226	microtubule cytoskeleton organization	19	0.00737	ENSP00000257430,ENSP00000263181,ENSP00000264126,ENSP00000265295,ENSP00000303158,ENSP00000314560,ENSP00000318884,ENSP00000333836,ENSP00000340279,ENSP00000340297,ENSP00000348757,ENSP00000352927,ENSP00000356265,ENSP00000363416,ENSP00000367229,ENSP00000369989,ENSP00000377298,ENSP00000380661,ENSP00000402084	APC,ARHGEF10,AUNIP,CCDC151,CCDC8,CEP250,CEP68,FIGN,FMN2,GPSM2,KATNAL1,KIF18A,MAP6D1,NAV1,NUMA1,SOGA2,SPDL1,SSX2IP,WEE1
GO.0009954	proximal/distal pattern formation	6	0.0155	ENSP00000006015,ENSP00000257430,ENSP00000272223,ENSP00000283921,ENSP00000305244,ENSP00000331608	APC,HOXA10,HOXA11,IRX1,IRX3,OSR1
GO.0001655	urogenital system development	17	0.018	ENSP00000216513,ENSP00000222753,ENSP00000239938,ENSP00000254066,ENSP00000257430,ENSP00000264220,ENSP00000268035,ENSP00000272223,ENSP00000284984,ENSP00000305244,ENSP00000312397,ENSP00000319756,ENSP00000331608,ENSP00000332118,ENSP00000338290,ENSP00000358202,ENSP00000367817	ADAMTS1,APC,EGR1,EMX2,EPHB3,GZF1,HOXA13,IGF1R,IRX1,IRX3,KLHL3,OSR1,PODXL,PPAT,RARA,SIX4,TENC1
GO.0050794	regulation of cellular process	197	0.018	ENSP00000006015,ENSP00000158166,ENSP00000207157,ENSP00000215904,ENSP00000215912,ENSP00000217233,ENSP00000221459,ENSP00000222256,ENSP00000222329,ENSP00000222753,ENSP00000226319,ENSP00000233607,ENSP00000239938,ENSP00000240731,ENSP00000242810,ENSP00000243457,ENSP00000244741,ENSP00000248139,ENSP00000248211,ENSP00000250896,ENSP00000252891,ENSP00000253063,ENSP00000253144,ENSP00000254066,ENSP00000254657…	AATK,ACPL2,ADNP,ADRA2A,AGAP3,AKAP1,ANP32A,APC2,ARHGAP18,ARHGEF10,ARID3A,ARL4A,ARRDC4,ASTN2,ATP8B1,BAG2,BRWD1,C22orf29,C3orf33,CAMK2G,CAMKK1,CAPRIN2,CC2D2A,CCDC151,CCDC8,CCNG2,CDCA7L,CDKN1A,CEP250,CPEB1,CXCL12,CXXC5,DBNDD2,DDIT3,DEDD2,DIDO1,DISP2,DKK1,DPF3,DSCC1,DSTYK,EGR1,EGR3,EID2B,ELOVL4,EMX2,EPHB4,ERF,ERMN,ETV1,FBXO10,FHL2,FHOD1,FIGN,FRAT1,FUT10,GAS1,GDF6,GIT2,GNAI1,GPER,GPSM2,GRASP,GZF1,HCN3,…
GO.0010467	gene expression	103	0.024	ENSP00000006015,ENSP00000207157,ENSP00000216513,ENSP00000217233,ENSP00000222329,ENSP00000222753,ENSP00000226319,ENSP00000237283,ENSP00000239938,ENSP00000240731,ENSP00000248211,ENSP00000253063,ENSP00000253144,ENSP00000254066,ENSP00000254657,ENSP00000255613,ENSP00000263620,ENSP00000266070,ENSP00000269385,ENSP00000271555,ENSP00000272223,ENSP00000283921,ENSP00000284476,ENSP00000291442,ENSP00000292069…	ADAT2,ADNP,ANP32A,ARID3A,BRWD1,CBX8,CDCA7L,CPEB1,CSRNP3,CXXC5,DDIT3,DEDD2,DIDO1,DIEXF,DISP1,DPF3,E2F7,EGR1,EGR3,EID2B,ERF,ETV1,FHL2,FOXL2,GZF1,HIC2,HOXA10,HOXA11,HOXA13,ING5,IRAK1BP1,IRX3,LIN54,MAMSTR,MEF2D,MESP1,MKL2,NR2F6,OSR1,PER2,PHF17,PLD6,PTCH1,RARA,RCOR2,RCOR3,RFX2,RUNX1T1,SALL2,SCAI,SESN2,SIX4,SS18L1,SUV420H1,SUV420H2,TADA1,TBX15,TET1,TLE1,TOX2,TP53INP1,TRIB3,TSHZ1,UBTF,ZFP62,ZMIZ1,ZMYM2,…
GO.0072047	proximal/distal pattern formation involved in nephron development	3	0.0245	ENSP00000272223,ENSP00000305244,ENSP00000331608	IRX1,IRX3,OSR1
GO.0072081	specification of nephron tubule identity	3	0.0245	ENSP00000272223,ENSP00000305244,ENSP00000331608	IRX1,IRX3,OSR1
GO.0034641	cellular nitrogen compound metabolic process	126	0.0258	ENSP00000006015,ENSP00000207157,ENSP00000215904,ENSP00000216513,ENSP00000217233,ENSP00000222329,ENSP00000222753,ENSP00000226319,ENSP00000229769,ENSP00000237283,ENSP00000239938,ENSP00000240731,ENSP00000242108,ENSP00000248211,ENSP00000253144,ENSP00000254066,ENSP00000254657,ENSP00000255613,ENSP00000262643,ENSP00000263620,ENSP00000266070,ENSP00000268835,ENSP00000269095,ENSP00000269385,ENSP00000271555…	ADAL,ADAT2,ADNP,ADRA2A,ANP32A,ARID3A,BRWD1,CBX8,CCNE1,CDCA7L,CPEB1,CSRNP3,CTH,CXXC5,DCLRE1A,DDIT3,DEDD2,DIDO1,DIEXF,DPF3,DSCC1,E2F7,EEPD1,EGR1,EGR3,EID2B,ERF,ETV1,FANCE,FHL2,GPT2,GZF1,H1F0,HIC2,HMGB2,HOXA10,HOXA11,HOXA13,ING5,IRAK1BP1,IRX3,LIN54,MAMSTR,MAT2A,MEF2D,MESP1,MKL2,MMAB,MPP2,MUM1,NR2F6,NUDT18,OSR1,PANK1,PDE7B,PDXP,PER2,PFKFB2,PHF17,PRIM1,PRPSAP2,RAD54B,RARA,RCOR2,RCOR3,RFX2,RUNX1T1,SALL…
GO.0065007	biological regulation	207	0.0331	ENSP00000158166,ENSP00000207157,ENSP00000215904,ENSP00000215912,ENSP00000217233,ENSP00000217740,ENSP00000221459,ENSP00000222329,ENSP00000222753,ENSP00000226319,ENSP00000229708,ENSP00000233607,ENSP00000239938,ENSP00000240731,ENSP00000242810,ENSP00000243457,ENSP00000244741,ENSP00000248139,ENSP00000248211,ENSP00000250896,ENSP00000252891,ENSP00000253063,ENSP00000253144,ENSP00000254066,ENSP00000254657…	AATK,ACPL2,ADNP,ADRA2A,AGAP3,ANP32A,APC,APC2,ARHGAP18,ARHGEF10,ARID3A,ARL4A,ARRDC4,ASTN2,ATP8B1,BAG2,BRWD1,C22orf29,C3orf33,CACFD1,CAMKK1,CAPRIN2,CC2D2A,CCDC151,CCDC8,CCNG2,CDCA7L,CDKN1A,CEP250,CPEB1,CXCL12,CXXC5,DBNDD2,DDIT3,DEDD2,DENND2C,DIDO1,DISP2,DKK1,DPF3,DSCC1,DSTYK,EGR1,EGR3,EID2B,ELOVL4,EMX2,EPHB4,ERF,ERMN,ETV1,FBXO10,FHL2,FHOD1,FIGN,FRAT1,FUT10,GAS1,GDF6,GIT2,GNAI1,GPER,GRASP,GZF1,HCN3,…
GO.0030262	apoptotic nuclear changes	5	0.043	ENSP00000296503,ENSP00000297469,ENSP00000333188,ENSP00000344504,ENSP00000470082	DEDD2,FOXL2,GPER,H1F0,HMGB2
