# Supplementary material for: Human renal fibroblasts are strong immunomobilizers during a urinary tract infection mediated by uropathogenic Escherichia coli
Source: Sci Rep. 2019 Feb 19;9:2296. doi: 10.1038/s41598-019-38691-8 (PMC6381130; doi:10.1038/s41598-019-38691-8)
Supplement: Supplementary file 5 — Supplementary Table S4 [file 41598_2019_38691_MOESM5_ESM.xlsx]

## Sheet: enrichment.KEGG.tsv
#pathway ID	pathway description	observed gene count	false discovery rate	matching proteins in your network (IDs)	matching proteins in your network (labels)
4668	TNF signaling pathway	40	2.72e-24	ENSP00000006053,ENSP00000216797,ENSP00000225831,ENSP00000226574,ENSP00000227758,ENSP00000233957,ENSP00000237289,ENSP00000247668,ENSP00000258743,ENSP00000259808,ENSP00000261991,ENSP00000262741,ENSP00000263056,ENSP00000263341,ENSP00000263464,ENSP00000264832,ENSP00000280193,ENSP00000286186,ENSP00000286332,ENSP00000293272,ENSP00000294728,ENSP00000296026,ENSP00000296545,ENSP00000300589,ENSP00000305651…	BIRC2,BIRC3,CASP10,CASP7,CCL2,CCL20,CCL5,CFLAR,CSF1,CX3CL1,CXCL1,CXCL10,CXCL2,CXCL3,EDN1,FAS,ICAM1,IL15,IL18R1,IL1B,IL6,MAP3K5,MAP3K8,MLKL,NFKB1,NFKBIA,NOD2,PIK3R3,PTGS2,RELA,RIPK1,RPS6KA5,TAB2,TNFAIP3,TNFRSF1B,TRADD,TRAF1,TRAF2,VCAM1,VEGFC
5164	Influenza A	42	3.43e-18	ENSP00000216797,ENSP00000225831,ENSP00000226574,ENSP00000228928,ENSP00000233057,ENSP00000241261,ENSP00000248244,ENSP00000258743,ENSP00000262741,ENSP00000263339,ENSP00000263341,ENSP00000263642,ENSP00000264832,ENSP00000268058,ENSP00000290219,ENSP00000293272,ENSP00000296795,ENSP00000305651,ENSP00000306512,ENSP00000315768,ENSP00000316328,ENSP00000323889,ENSP00000329411,ENSP00000343957,ENSP00000347979…	ADAR,CASP1,CCL2,CCL5,CIITA,CXCL10,DDX58,EIF2AK2,FAS,HLA-DOB,ICAM1,IFIH1,IFNAR2,IFNB1,IFNGR2,IKBKE,IL1A,IL1B,IL33,IL6,IL8,IRF7,IRF9,JAK2,MX1,MYD88,NFKB1,NFKBIA,OAS1,OAS3,PIK3R3,PML,RELA,RSAD2,STAT1,STAT2,TICAM1,TLR3,TLR4,TLR7,TNFSF10,TRIM25
4064	NF-kappa B signaling pathway	31	5.2e-18	ENSP00000216797,ENSP00000221452,ENSP00000225844,ENSP00000226574,ENSP00000227758,ENSP00000237289,ENSP00000247668,ENSP00000248244,ENSP00000259808,ENSP00000263341,ENSP00000263464,ENSP00000264832,ENSP00000267953,ENSP00000286332,ENSP00000294728,ENSP00000306512,ENSP00000308815,ENSP00000312455,ENSP00000323889,ENSP00000341268,ENSP00000347858,ENSP00000356438,ENSP00000358983,ENSP00000361359,ENSP00000362994…	BCL2A1,BIRC2,BIRC3,CCL13,CCL19,CD40,CFLAR,CXCL2,DDX58,ICAM1,IL1B,IL8,MYD88,NFKB1,NFKB2,NFKBIA,PTGS2,RELA,RELB,RIPK1,TAB2,TICAM1,TLR4,TNFAIP3,TNFSF13B,TRADD,TRAF1,TRAF2,TRIM25,VCAM1,XIAP
5168	Herpes simplex infection	40	5.53e-16	ENSP00000216797,ENSP00000225831,ENSP00000226574,ENSP00000228928,ENSP00000233057,ENSP00000245907,ENSP00000247668,ENSP00000248244,ENSP00000252483,ENSP00000258743,ENSP00000263341,ENSP00000263642,ENSP00000268058,ENSP00000286332,ENSP00000290219,ENSP00000293272,ENSP00000296545,ENSP00000296795,ENSP00000315768,ENSP00000329411,ENSP00000343023,ENSP00000343957,ENSP00000346206,ENSP00000347979,ENSP00000354394…	C3,CCL2,CCL5,DDX58,EIF2AK2,FAS,HLA-A,HLA-B,HLA-DOB,HLA-E,IFIH1,IFIT1,IFIT1B,IFNAR2,IFNB1,IFNGR2,IKBKE,IL15,IL1B,IL6,IRF7,IRF9,JAK2,MYD88,NFKB1,NFKBIA,OAS1,OAS3,PML,PVRL2,RELA,SP100,STAT1,STAT2,TAB2,TAP1,TICAM1,TLR3,TRAF1,TRAF2
4060	Cytokine-cytokine receptor interaction	49	5.95e-16	ENSP00000006053,ENSP00000225245,ENSP00000225474,ENSP00000225831,ENSP00000225842,ENSP00000225844,ENSP00000226317,ENSP00000233957,ENSP00000241261,ENSP00000258743,ENSP00000263339,ENSP00000263341,ENSP00000263851,ENSP00000263923,ENSP00000263932,ENSP00000265171,ENSP00000270800,ENSP00000274276,ENSP00000280193,ENSP00000290219,ENSP00000293272,ENSP00000293778,ENSP00000296026,ENSP00000296545,ENSP00000302234…	CCL1,CCL11,CCL13,CCL19,CCL2,CCL20,CCL3,CCL5,CCL7,CCL8,CD40,CSF1,CSF3,CX3CL1,CXCL1,CXCL10,CXCL11,CXCL16,CXCL2,CXCL3,CXCL6,CXCL9,EGF,FAS,FLT3LG,IFNAR2,IFNB1,IFNGR2,IFNW1,IL15,IL15RA,IL18R1,IL1A,IL1B,IL22RA1,IL29,IL3RA,IL6,IL7,IL7R,IL8,KDR,OSMR,TNFRSF1B,TNFRSF6B,TNFRSF8,TNFSF10,TNFSF13B,VEGFC
5162	Measles	34	1.22e-15	ENSP00000216797,ENSP00000226574,ENSP00000228928,ENSP00000233057,ENSP00000237289,ENSP00000241261,ENSP00000258743,ENSP00000262741,ENSP00000263339,ENSP00000263341,ENSP00000263642,ENSP00000286332,ENSP00000290219,ENSP00000315768,ENSP00000329411,ENSP00000341208,ENSP00000343957,ENSP00000347979,ENSP00000354394,ENSP00000354566,ENSP00000356087,ENSP00000357459,ENSP00000362082,ENSP00000363089,ENSP00000369213…	ADAR,CCND3,CD3E,DDX58,EIF2AK2,FAS,IFIH1,IFNAR2,IFNB1,IFNGR2,IKBKE,IL1A,IL1B,IL6,IRF7,IRF9,JAK2,JAK3,MX1,MYD88,NFKB1,NFKBIA,OAS1,OAS3,PIK3R3,RELA,STAT1,STAT2,STAT5A,TAB2,TLR4,TLR7,TNFAIP3,TNFSF10
4210	Apoptosis	24	6.43e-12	ENSP00000216797,ENSP00000226574,ENSP00000227758,ENSP00000240139,ENSP00000241261,ENSP00000247668,ENSP00000256458,ENSP00000259808,ENSP00000261233,ENSP00000262741,ENSP00000263339,ENSP00000263341,ENSP00000263464,ENSP00000286186,ENSP00000312455,ENSP00000318822,ENSP00000327890,ENSP00000341268,ENSP00000347858,ENSP00000347979,ENSP00000358327,ENSP00000358525,ENSP00000384273,ENSP00000401399	BID,BIRC2,BIRC3,CASP10,CASP7,CFLAR,FAS,IL1A,IL1B,IL3RA,IRAK2,IRAK3,MYD88,NFKB1,NFKBIA,NGF,PIK3R3,PPP3CC,RELA,RIPK1,TNFSF10,TRADD,TRAF2,XIAP
4621	NOD-like receptor signaling pathway	20	6.43e-12	ENSP00000216797,ENSP00000220751,ENSP00000222823,ENSP00000225831,ENSP00000226574,ENSP00000227758,ENSP00000237289,ENSP00000254691,ENSP00000258743,ENSP00000263341,ENSP00000263464,ENSP00000286332,ENSP00000293272,ENSP00000300589,ENSP00000306512,ENSP00000376849,ENSP00000379110,ENSP00000384273,ENSP00000410076,ENSP00000427279	BIRC2,BIRC3,CARD6,CASP1,CASP5,CCL2,CCL5,CXCL1,CXCL2,IL1B,IL6,IL8,NFKB1,NFKBIA,NOD1,NOD2,RELA,RIPK2,TAB2,TNFAIP3
4620	Toll-like receptor signaling pathway	26	8.45e-12	ENSP00000216797,ENSP00000225245,ENSP00000226574,ENSP00000248244,ENSP00000258743,ENSP00000259808,ENSP00000262741,ENSP00000263056,ENSP00000263341,ENSP00000286332,ENSP00000293272,ENSP00000296795,ENSP00000305651,ENSP00000306512,ENSP00000306884,ENSP00000329411,ENSP00000343957,ENSP00000354394,ENSP00000354901,ENSP00000356087,ENSP00000361359,ENSP00000363089,ENSP00000369581,ENSP00000370034,ENSP00000384273…	CCL3,CCL5,CD40,CXCL10,CXCL11,CXCL9,IFNAR2,IFNB1,IKBKE,IL1B,IL6,IL8,IRF7,MAP3K8,MYD88,NFKB1,NFKBIA,PIK3R3,RELA,RIPK1,STAT1,TAB2,TICAM1,TLR3,TLR4,TLR7
4623	Cytosolic DNA-sensing pathway	20	3.03e-11	ENSP00000216797,ENSP00000226574,ENSP00000258743,ENSP00000259808,ENSP00000263341,ENSP00000293272,ENSP00000305651,ENSP00000329411,ENSP00000331288,ENSP00000356087,ENSP00000357112,ENSP00000357459,ENSP00000359339,ENSP00000360215,ENSP00000369213,ENSP00000369581,ENSP00000370842,ENSP00000384273,ENSP00000390478,ENSP00000410076	ADAR,AIM2,CASP1,CCL5,CXCL10,DDX58,IFNB1,IKBKE,IL1B,IL33,IL6,IRF7,MB21D1,NFKB1,NFKBIA,RELA,RIPK1,TMEM173,TREX1,ZBP1
4622	RIG-I-like receptor signaling pathway	20	3.61e-10	ENSP00000216797,ENSP00000226574,ENSP00000247668,ENSP00000251642,ENSP00000259808,ENSP00000263642,ENSP00000286186,ENSP00000305651,ENSP00000306512,ENSP00000308928,ENSP00000323889,ENSP00000329411,ENSP00000331288,ENSP00000341268,ENSP00000356087,ENSP00000368699,ENSP00000369213,ENSP00000369578,ENSP00000369581,ENSP00000384273	CASP10,CXCL10,CYLD,DDX58,DHX58,IFIH1,IFNB1,IFNW1,IKBKE,IL8,IRF7,ISG15,NFKB1,NFKBIA,RELA,RIPK1,TMEM173,TRADD,TRAF2,TRIM25
5160	Hepatitis C	27	3.61e-10	ENSP00000216797,ENSP00000226574,ENSP00000228928,ENSP00000233057,ENSP00000245414,ENSP00000247668,ENSP00000248244,ENSP00000259808,ENSP00000262741,ENSP00000265171,ENSP00000296795,ENSP00000306512,ENSP00000315768,ENSP00000325074,ENSP00000329411,ENSP00000341268,ENSP00000343957,ENSP00000354394,ENSP00000356087,ENSP00000360869,ENSP00000360874,ENSP00000369213,ENSP00000369581,ENSP00000380073,ENSP00000384273…	CLDN23,DDX58,EGF,EIF2AK2,IFIT1,IFIT1B,IFNAR2,IFNB1,IKBKE,IL8,IRF1,IRF7,IRF9,NFKB1,NFKBIA,OAS1,OAS3,PIK3R3,PPP2R2A,RELA,RIPK1,STAT1,STAT2,TICAM1,TLR3,TRADD,TRAF2
4062	Chemokine signaling pathway	31	1.95e-09	ENSP00000006053,ENSP00000216797,ENSP00000225245,ENSP00000225831,ENSP00000225842,ENSP00000225844,ENSP00000226317,ENSP00000226574,ENSP00000232564,ENSP00000262741,ENSP00000293272,ENSP00000293778,ENSP00000296026,ENSP00000302234,ENSP00000305651,ENSP00000306512,ENSP00000306884,ENSP00000308815,ENSP00000312126,ENSP00000315768,ENSP00000351671,ENSP00000354394,ENSP00000354901,ENSP00000365012,ENSP00000367832…	ADCY4,CCL1,CCL11,CCL13,CCL19,CCL2,CCL20,CCL3,CCL5,CCL7,CCL8,CX3CL1,CXCL1,CXCL10,CXCL11,CXCL16,CXCL2,CXCL3,CXCL6,CXCL9,GNB4,HCK,IL8,JAK2,JAK3,NFKB1,NFKBIA,PIK3R3,RELA,STAT1,STAT2
5134	Legionellosis	16	1.61e-08	ENSP00000216797,ENSP00000226574,ENSP00000245907,ENSP00000258743,ENSP00000263341,ENSP00000296026,ENSP00000306512,ENSP00000318883,ENSP00000358327,ENSP00000358983,ENSP00000363089,ENSP00000379110,ENSP00000384273,ENSP00000401399,ENSP00000410076,ENSP00000427279	BCL2L13,C3,CASP1,CASP7,CXCL1,CXCL2,CXCL3,IL1B,IL6,IL8,MYD88,NFKB1,NFKB2,NFKBIA,RELA,TLR4
5142	Chagas disease (American trypanosomiasis)	21	2.59e-08	ENSP00000216797,ENSP00000225245,ENSP00000225831,ENSP00000226574,ENSP00000245907,ENSP00000248244,ENSP00000258743,ENSP00000262741,ENSP00000262958,ENSP00000263341,ENSP00000290219,ENSP00000293272,ENSP00000306512,ENSP00000312455,ENSP00000325074,ENSP00000347979,ENSP00000354566,ENSP00000363089,ENSP00000369581,ENSP00000384273,ENSP00000401399	C3,CCL2,CCL3,CCL5,CD3E,CFLAR,FAS,GNA15,IFNB1,IFNGR2,IL1B,IL6,IL8,MYD88,NFKB1,NFKBIA,PIK3R3,PPP2R2A,RELA,TICAM1,TLR4
4380	Osteoclast differentiation	23	1.03e-07	ENSP00000046794,ENSP00000216797,ENSP00000221452,ENSP00000226574,ENSP00000240139,ENSP00000247668,ENSP00000262741,ENSP00000263339,ENSP00000263341,ENSP00000271450,ENSP00000286332,ENSP00000290219,ENSP00000308928,ENSP00000315768,ENSP00000327513,ENSP00000329418,ENSP00000343957,ENSP00000348307,ENSP00000354394,ENSP00000358983,ENSP00000369581,ENSP00000380073,ENSP00000384273	CSF1,CYLD,FCGR2A,IFNAR2,IFNB1,IFNGR2,IL1A,IL1B,IRF9,LCP2,NFKB1,NFKB2,NFKBIA,PIK3R3,PPP3CC,RELA,RELB,SIRPA,SOCS1,STAT1,STAT2,TAB2,TRAF2
5133	Pertussis	17	1.25e-07	ENSP00000222823,ENSP00000226317,ENSP00000226574,ENSP00000245414,ENSP00000245907,ENSP00000248244,ENSP00000258743,ENSP00000263339,ENSP00000263341,ENSP00000278407,ENSP00000306512,ENSP00000358327,ENSP00000363089,ENSP00000384273,ENSP00000401399,ENSP00000410076,ENSP00000415941	C3,C4B,CASP1,CASP7,CXCL6,IL1A,IL1B,IL6,IL8,IRF1,MYD88,NFKB1,NOD1,RELA,SERPING1,TICAM1,TLR4
5140	Leishmaniasis	16	8.21e-07	ENSP00000216797,ENSP00000226574,ENSP00000245907,ENSP00000263339,ENSP00000263341,ENSP00000271450,ENSP00000286332,ENSP00000290219,ENSP00000354394,ENSP00000356438,ENSP00000362638,ENSP00000363089,ENSP00000371067,ENSP00000384273,ENSP00000390020,ENSP00000401399	C3,FCGR2A,HLA-DOB,IFNGR2,IL1A,IL1B,JAK2,MARCKSL1,MYD88,NFKB1,NFKBIA,PTGS2,RELA,STAT1,TAB2,TLR4
5323	Rheumatoid arthritis	17	3.03e-06	ENSP00000225245,ENSP00000225831,ENSP00000226317,ENSP00000258743,ENSP00000263339,ENSP00000263341,ENSP00000264832,ENSP00000293272,ENSP00000296545,ENSP00000306512,ENSP00000322788,ENSP00000327513,ENSP00000351671,ENSP00000363089,ENSP00000365048,ENSP00000379110,ENSP00000390020	CCL2,CCL20,CCL3,CCL5,CSF1,CXCL1,CXCL6,HLA-DOB,ICAM1,IL15,IL1A,IL1B,IL6,IL8,MMP1,TLR4,TNFSF13B
4630	Jak-STAT signaling pathway	23	6.13e-06	ENSP00000225474,ENSP00000258743,ENSP00000262741,ENSP00000263851,ENSP00000270800,ENSP00000274276,ENSP00000290219,ENSP00000296545,ENSP00000306157,ENSP00000315768,ENSP00000327890,ENSP00000329418,ENSP00000329991,ENSP00000341208,ENSP00000343957,ENSP00000354394,ENSP00000362082,ENSP00000369312,ENSP00000369578,ENSP00000369581,ENSP00000371067,ENSP00000380073,ENSP00000391676	CCND3,CSF3,IFNAR2,IFNB1,IFNGR2,IFNW1,IL15,IL15RA,IL22RA1,IL29,IL3RA,IL6,IL7,IL7R,IRF9,JAK2,JAK3,OSMR,PIK3R3,SOCS1,STAT1,STAT2,STAT5A
5152	Tuberculosis	24	9.46e-06	ENSP00000220751,ENSP00000226574,ENSP00000228606,ENSP00000240139,ENSP00000245907,ENSP00000256458,ENSP00000258743,ENSP00000263339,ENSP00000263341,ENSP00000271450,ENSP00000286186,ENSP00000290219,ENSP00000290524,ENSP00000300589,ENSP00000316328,ENSP00000318822,ENSP00000341268,ENSP00000354394,ENSP00000363089,ENSP00000369581,ENSP00000371067,ENSP00000384273,ENSP00000390020,ENSP00000401399	BID,C3,CASP10,CIITA,CYP27B1,FCGR2A,HLA-DOB,IFNB1,IFNGR2,IL1A,IL1B,IL6,IRAK2,JAK2,MYD88,NFKB1,NOD2,PPP3CC,RELA,RFX5,RIPK2,STAT1,TLR4,TRADD
5145	Toxoplasmosis	18	3.38e-05	ENSP00000216797,ENSP00000226574,ENSP00000227758,ENSP00000262741,ENSP00000263464,ENSP00000286332,ENSP00000290219,ENSP00000316328,ENSP00000329418,ENSP00000347858,ENSP00000354394,ENSP00000361359,ENSP00000363089,ENSP00000371067,ENSP00000374309,ENSP00000384273,ENSP00000390020,ENSP00000401399	BIRC2,BIRC3,CD40,CIITA,HLA-DOB,IFNGR2,JAK2,LAMA1,MYD88,NFKB1,NFKBIA,PIK3R3,RELA,SOCS1,STAT1,TAB2,TLR4,XIAP
5161	Hepatitis B	20	5.35e-05	ENSP00000216797,ENSP00000226574,ENSP00000248244,ENSP00000258743,ENSP00000262741,ENSP00000263642,ENSP00000286186,ENSP00000296795,ENSP00000306512,ENSP00000315768,ENSP00000329411,ENSP00000341208,ENSP00000347979,ENSP00000354394,ENSP00000356087,ENSP00000363089,ENSP00000369213,ENSP00000369581,ENSP00000384273,ENSP00000401399	CASP10,DDX58,FAS,IFIH1,IFNB1,IKBKE,IL6,IL8,IRF7,MYD88,NFKB1,NFKBIA,PIK3R3,RELA,STAT1,STAT2,STAT5A,TICAM1,TLR3,TLR4
5144	Malaria	11	5.49e-05	ENSP00000225474,ENSP00000225831,ENSP00000258743,ENSP00000263341,ENSP00000264832,ENSP00000294728,ENSP00000306512,ENSP00000357362,ENSP00000361359,ENSP00000363089,ENSP00000401399	CCL2,CD40,CSF3,ICAM1,IL1B,IL6,IL8,MYD88,THBS3,TLR4,VCAM1
5203	Viral carcinogenesis	23	8.32e-05	ENSP00000216797,ENSP00000226574,ENSP00000233057,ENSP00000245907,ENSP00000247668,ENSP00000262741,ENSP00000326119,ENSP00000329411,ENSP00000341208,ENSP00000341268,ENSP00000343023,ENSP00000353878,ENSP00000358151,ENSP00000358983,ENSP00000359531,ENSP00000362082,ENSP00000362994,ENSP00000365817,ENSP00000366005,ENSP00000380073,ENSP00000384273,ENSP00000391676,ENSP00000399168	BAK1,C3,CCND3,EIF2AK2,GTF2B,HIST2H2BE,HLA-A,HLA-B,HLA-E,IRF7,IRF9,JAK3,NFKB1,NFKB2,NFKBIA,PIK3R3,PMAIP1,RELA,SP100,STAT5A,TRADD,TRAF1,TRAF2
5166	HTLV-I infection	28	9.7e-05	ENSP00000216797,ENSP00000221452,ENSP00000226574,ENSP00000240139,ENSP00000258743,ENSP00000262741,ENSP00000264832,ENSP00000265372,ENSP00000290167,ENSP00000294728,ENSP00000296545,ENSP00000312126,ENSP00000339992,ENSP00000341208,ENSP00000344352,ENSP00000347858,ENSP00000354566,ENSP00000358983,ENSP00000361359,ENSP00000362082,ENSP00000365817,ENSP00000366005,ENSP00000369312,ENSP00000372170,ENSP00000384273…	ADCY4,ATF3,CCND3,CD3E,CD40,CREM,HLA-A,HLA-B,HLA-DOB,HLA-E,ICAM1,IL15,IL15RA,IL6,JAK3,MSX1,MYB,NFKB1,NFKB2,NFKBIA,PIK3R3,PPP3CC,RELA,RELB,STAT5A,VCAM1,WNT4,XIAP
5200	Pathways in cancer	33	9.7e-05	ENSP00000180166,ENSP00000216797,ENSP00000226574,ENSP00000227758,ENSP00000247668,ENSP00000258743,ENSP00000262741,ENSP00000263464,ENSP00000264498,ENSP00000265171,ENSP00000268058,ENSP00000280193,ENSP00000290167,ENSP00000302665,ENSP00000306512,ENSP00000318822,ENSP00000322788,ENSP00000338018,ENSP00000341208,ENSP00000347443,ENSP00000347858,ENSP00000347942,ENSP00000347979,ENSP00000354394,ENSP00000356438…	BID,BIRC2,BIRC3,BRCA2,EGF,FAS,FGF2,FGF20,FGFR1,FLT3LG,HIF1A,IGF1,IL6,IL8,LAMA1,MMP1,NFKB1,NFKB2,NFKBIA,NKX3-1,PIK3R3,PML,PTGS2,RASSF5,RELA,RET,STAT1,STAT5A,TRAF1,TRAF2,VEGFC,WNT4,XIAP
5132	Salmonella infection	14	0.000145	ENSP00000225245,ENSP00000226574,ENSP00000258743,ENSP00000263339,ENSP00000263341,ENSP00000290219,ENSP00000296026,ENSP00000306512,ENSP00000363089,ENSP00000379110,ENSP00000384273,ENSP00000401399,ENSP00000410076,ENSP00000427279	CASP1,CCL3,CXCL1,CXCL2,CXCL3,IFNGR2,IL1A,IL1B,IL6,IL8,MYD88,NFKB1,RELA,TLR4
5169	Epstein-Barr virus infection	23	0.000147	ENSP00000216797,ENSP00000221452,ENSP00000226279,ENSP00000226574,ENSP00000233057,ENSP00000237289,ENSP00000247668,ENSP00000259808,ENSP00000262741,ENSP00000264832,ENSP00000275015,ENSP00000286332,ENSP00000341268,ENSP00000358983,ENSP00000359531,ENSP00000361359,ENSP00000362994,ENSP00000365817,ENSP00000366005,ENSP00000369213,ENSP00000384273,ENSP00000391676,ENSP00000399168	CD38,CD40,DDX58,EIF2AK2,GTF2B,HLA-A,HLA-B,HLA-E,ICAM1,JAK3,NFKB1,NFKB2,NFKBIA,NFKBIE,PIK3R3,RELA,RELB,RIPK1,TAB2,TNFAIP3,TRADD,TRAF1,TRAF2
4151	PI3K-Akt signaling pathway	33	0.000233	ENSP00000180166,ENSP00000225474,ENSP00000226284,ENSP00000226574,ENSP00000232564,ENSP00000258743,ENSP00000262741,ENSP00000263851,ENSP00000263923,ENSP00000264498,ENSP00000265171,ENSP00000274276,ENSP00000280193,ENSP00000302665,ENSP00000306157,ENSP00000325074,ENSP00000327513,ENSP00000327890,ENSP00000339992,ENSP00000343957,ENSP00000344353,ENSP00000356832,ENSP00000357362,ENSP00000358022,ENSP00000358525…	CCND3,CSF1,CSF3,EGF,FGF2,FGF20,FGFR1,GNB4,IBSP,IFNAR2,IFNB1,IGF1,IL3RA,IL6,IL7,IL7R,JAK2,JAK3,KDR,LAMA1,LPAR6,MCL1,MYB,NFKB1,NGF,OSMR,PIK3R3,PPP2R2A,RELA,SGK1,THBS3,TLR4,VEGFC
4978	Mineral absorption	10	0.000505	ENSP00000250111,ENSP00000261173,ENSP00000287908,ENSP00000297205,ENSP00000307706,ENSP00000334998,ENSP00000369146,ENSP00000377995,ENSP00000378364,ENSP00000391397	ATP1B2,ATP2B1,MT1B,MT1E,MT1G,MT1M,MT1X,SLC11A2,STEAP1,STEAP2
5321	Inflammatory bowel disease (IBD)	11	0.000812	ENSP00000226574,ENSP00000233957,ENSP00000258743,ENSP00000263339,ENSP00000263341,ENSP00000290219,ENSP00000300589,ENSP00000354394,ENSP00000363089,ENSP00000384273,ENSP00000390020	HLA-DOB,IFNGR2,IL18R1,IL1A,IL1B,IL6,NFKB1,NOD2,RELA,STAT1,TLR4
4640	Hematopoietic cell lineage	13	0.000922	ENSP00000225474,ENSP00000226279,ENSP00000258743,ENSP00000263339,ENSP00000263341,ENSP00000263851,ENSP00000306157,ENSP00000310036,ENSP00000312027,ENSP00000327513,ENSP00000327890,ENSP00000354566,ENSP00000468977	CD34,CD38,CD3E,CD7,CSF1,CSF3,FLT3LG,IL1A,IL1B,IL3RA,IL6,IL7,IL7R
4650	Natural killer cell mediated cytotoxicity	16	0.00111	ENSP00000046794,ENSP00000240139,ENSP00000241261,ENSP00000252229,ENSP00000262741,ENSP00000264832,ENSP00000290219,ENSP00000318822,ENSP00000343957,ENSP00000347979,ENSP00000356906,ENSP00000365817,ENSP00000366005,ENSP00000369581,ENSP00000399168,ENSP00000422168	BID,FAS,HLA-A,HLA-B,HLA-E,ICAM1,IFNAR2,IFNB1,IFNGR2,LCP2,MICB,PIK3R3,PPP3CC,SH2D1B,SH3BP2,TNFSF10
5332	Graft-versus-host disease	8	0.00133	ENSP00000258743,ENSP00000263339,ENSP00000263341,ENSP00000347979,ENSP00000365817,ENSP00000366005,ENSP00000390020,ENSP00000399168	FAS,HLA-A,HLA-B,HLA-DOB,HLA-E,IL1A,IL1B,IL6
5150	Staphylococcus aureus infection	9	0.00325	ENSP00000245907,ENSP00000264832,ENSP00000271450,ENSP00000302079,ENSP00000340191,ENSP00000356399,ENSP00000390020,ENSP00000415941,ENSP00000416561	C3,C3AR1,C4B,CFB,CFH,FCGR2A,FPR2,HLA-DOB,ICAM1
4010	MAPK signaling pathway	24	0.00336	ENSP00000180166,ENSP00000221452,ENSP00000226574,ENSP00000240139,ENSP00000245960,ENSP00000247668,ENSP00000261991,ENSP00000263056,ENSP00000263339,ENSP00000263341,ENSP00000264498,ENSP00000265171,ENSP00000286332,ENSP00000329539,ENSP00000347979,ENSP00000351908,ENSP00000353362,ENSP00000358525,ENSP00000358596,ENSP00000358983,ENSP00000384192,ENSP00000384273,ENSP00000385019,ENSP00000393312	CACNA1A,CACNA1I,CDC25B,DUSP5,DUSP8,EGF,FAS,FGF2,FGF20,FGFR1,IL1A,IL1B,MAP3K5,MAP3K8,NFKB1,NFKB2,NGF,PPP3CC,RASGRP3,RELA,RELB,RPS6KA5,TAB2,TRAF2
5202	Transcriptional misregulation in cancer	18	0.00336	ENSP00000226574,ENSP00000257818,ENSP00000258743,ENSP00000263464,ENSP00000267953,ENSP00000268058,ENSP00000272369,ENSP00000302665,ENSP00000306512,ENSP00000325663,ENSP00000333122,ENSP00000341843,ENSP00000361359,ENSP00000362994,ENSP00000367203,ENSP00000378578,ENSP00000379658,ENSP00000384273	AFF1,BCL2A1,BIRC3,CD40,ETV6,ETV7,IGF1,IL6,IL8,KDM6A,LMO2,MEIS1,NFKB1,NFKBIZ,NR4A3,PML,RELA,TRAF1
5143	African trypanosomiasis	7	0.00415	ENSP00000258743,ENSP00000263341,ENSP00000264832,ENSP00000294728,ENSP00000347979,ENSP00000401399,ENSP00000430505	FAS,ICAM1,IDO1,IL1B,IL6,MYD88,VCAM1
4612	Antigen processing and presentation	10	0.00503	ENSP00000216802,ENSP00000290524,ENSP00000316328,ENSP00000334052,ENSP00000346206,ENSP00000365817,ENSP00000366005,ENSP00000390020,ENSP00000399168,ENSP00000404833	CIITA,HLA-A,HLA-B,HLA-DOB,HLA-E,LGMN,PSME2,RFX5,TAP1,TAPBP
4920	Adipocytokine signaling pathway	10	0.00554	ENSP00000216797,ENSP00000226574,ENSP00000247668,ENSP00000275015,ENSP00000339787,ENSP00000341268,ENSP00000348429,ENSP00000365435,ENSP00000371067,ENSP00000384273	ACSL4,ACSL5,JAK2,NFKB1,NFKBIA,NFKBIE,RELA,TNFRSF1B,TRADD,TRAF2
5340	Primary immunodeficiency	7	0.00561	ENSP00000290524,ENSP00000306157,ENSP00000316328,ENSP00000346206,ENSP00000354566,ENSP00000361359,ENSP00000391676	CD3E,CD40,CIITA,IL7R,JAK3,RFX5,TAP1
4514	Cell adhesion molecules (CAMs)	15	0.0082	ENSP00000252483,ENSP00000264832,ENSP00000294728,ENSP00000305988,ENSP00000310036,ENSP00000330633,ENSP00000361359,ENSP00000365817,ENSP00000366005,ENSP00000370989,ENSP00000380855,ENSP00000390020,ENSP00000399168,ENSP00000420419,ENSP00000428780	ALCAM,CD274,CD34,CD40,CLDN23,CNTN2,HLA-A,HLA-B,HLA-DOB,HLA-E,ICAM1,JAM2,PDCD1LG2,PVRL2,VCAM1
5222	Small cell lung cancer	11	0.00878	ENSP00000216797,ENSP00000226574,ENSP00000227758,ENSP00000247668,ENSP00000262741,ENSP00000263464,ENSP00000347858,ENSP00000356438,ENSP00000362994,ENSP00000374309,ENSP00000384273	BIRC2,BIRC3,LAMA1,NFKB1,NFKBIA,PIK3R3,PTGS2,RELA,TRAF1,TRAF2,XIAP
4940	Type I diabetes mellitus	7	0.0119	ENSP00000263339,ENSP00000263341,ENSP00000347979,ENSP00000365817,ENSP00000366005,ENSP00000390020,ENSP00000399168	FAS,HLA-A,HLA-B,HLA-DOB,HLA-E,IL1A,IL1B
4015	Rap1 signaling pathway	19	0.0141	ENSP00000046794,ENSP00000180166,ENSP00000262741,ENSP00000263923,ENSP00000264498,ENSP00000265171,ENSP00000280193,ENSP00000291281,ENSP00000302665,ENSP00000312126,ENSP00000327513,ENSP00000336630,ENSP00000347443,ENSP00000358525,ENSP00000373864,ENSP00000384192,ENSP00000393312,ENSP00000404179,ENSP00000425845	ADCY4,ADORA2A,CSF1,DOCK4,EGF,FGF2,FGF20,FGFR1,FYB,IGF1,KDR,LCP2,NGF,PIK3R3,PRKD2,RAPGEF3,RASGRP3,RASSF5,VEGFC
5120	Epithelial cell signaling in Helicobacter pylori infection	9	0.0149	ENSP00000216797,ENSP00000222823,ENSP00000226574,ENSP00000293272,ENSP00000306512,ENSP00000309968,ENSP00000379110,ENSP00000384273,ENSP00000420419	ADAM17,CCL5,CXCL1,IL8,JAM2,NFKB1,NFKBIA,NOD1,RELA
3050	Proteasome	7	0.0172	ENSP00000044462,ENSP00000216455,ENSP00000216802,ENSP00000261479,ENSP00000351314,ENSP00000363993,ENSP00000364016	PSMA3,PSMA4,PSMA6,PSMB10,PSMB8,PSMB9,PSME2
5416	Viral myocarditis	8	0.018	ENSP00000264832,ENSP00000318822,ENSP00000347507,ENSP00000361359,ENSP00000365817,ENSP00000366005,ENSP00000390020,ENSP00000399168	BID,CD40,HLA-A,HLA-B,HLA-DOB,HLA-E,ICAM1,MYH7
4917	Prolactin signaling pathway	9	0.0211	ENSP00000206249,ENSP00000226574,ENSP00000245414,ENSP00000262741,ENSP00000329418,ENSP00000341208,ENSP00000354394,ENSP00000371067,ENSP00000384273	ESR1,IRF1,JAK2,NFKB1,PIK3R3,RELA,SOCS1,STAT1,STAT5A
5330	Allograft rejection	6	0.0211	ENSP00000347979,ENSP00000361359,ENSP00000365817,ENSP00000366005,ENSP00000390020,ENSP00000399168	CD40,FAS,HLA-A,HLA-B,HLA-DOB,HLA-E
4066	HIF-1 signaling pathway	11	0.037	ENSP00000226574,ENSP00000258743,ENSP00000262741,ENSP00000265171,ENSP00000290219,ENSP00000290573,ENSP00000302665,ENSP00000338018,ENSP00000363089,ENSP00000368683,ENSP00000384273	EDN1,EGF,HIF1A,HK2,IFNGR2,IGF1,IL6,NFKB1,PIK3R3,RELA,TLR4
5146	Amoebiasis	11	0.0389	ENSP00000226574,ENSP00000258743,ENSP00000262741,ENSP00000262958,ENSP00000263341,ENSP00000299502,ENSP00000306512,ENSP00000363089,ENSP00000374309,ENSP00000379110,ENSP00000384273	CXCL1,GNA15,IL1B,IL6,IL8,LAMA1,NFKB1,PIK3R3,RELA,SERPINB2,TLR4
