# Supplementary material for: Human renal fibroblasts are strong immunomobilizers during a urinary tract infection mediated by uropathogenic Escherichia coli
Source: Sci Rep. 2019 Feb 19;9:2296. doi: 10.1038/s41598-019-38691-8 (PMC6381130; doi:10.1038/s41598-019-38691-8)
Supplement: Supplementary file 6 — Supplementary Table S5 [file 41598_2019_38691_MOESM6_ESM.xlsx]

## Sheet: enrichment.KEGG.tsv-1
#pathway ID	pathway description	observed gene count	false discovery rate	matching proteins in your network (IDs)	matching proteins in your network (labels)
5202	Transcriptional misregulation in cancer	12	0.0332	ENSP00000006015,ENSP00000216513,ENSP00000244741,ENSP00000254066,ENSP00000254657,ENSP00000268035,ENSP00000283921,ENSP00000385551,ENSP00000392466,ENSP00000402257,ENSP00000427514,ENSP00000447803	CDKN1A,CEBPA,DDIT3,ETV1,HOXA10,HOXA11,IGF1R,LDB1,PER2,RARA,RUNX1T1,SIX4
