# Supplementary material for: Human renal fibroblasts are strong immunomobilizers during a urinary tract infection mediated by uropathogenic Escherichia coli
Source: Sci Rep. 2019 Feb 19;9:2296. doi: 10.1038/s41598-019-38691-8 (PMC6381130; doi:10.1038/s41598-019-38691-8)
Supplement: Supplementary file 7 — Supplementary Table S6 [file 41598_2019_38691_MOESM7_ESM.xlsx]

## Sheet: Sheet1
			Protein name	Abbreviation	Uniprot ID
			Eukaryotic translation initiation factor 4E-binding protein 1	4E-BP1	Q13541
			Adenosine deaminase	ADA	P00813
			Artemin	ARTN	Q5T4W7
			Axin-1	AXIN1	O15169
			Brain-derived neurotrophic factor	BDNF	P23560
			Beta-nerve growth factor	Beta-NGF	P01138
			Caspase 8	CASP-8	Q14790
			C-C motif chemokine 11	CCL11	P51671
			C-C motif chemokine 19	CCL19	Q99731
			C-C motif chemokine 20	CCL20	P78556
			C-C motif chemokine 23	CCL23	P55773
			C-C motif chemokine 25	CCL25	O15444
			C-C motif chemokine 28	CCL28	Q9NRJ3
			C-C motif chemokine 3	CCL3	P10147
			C-C motif chemokine 4	CCL4	P13236
			Cluster of differentiation 244	CD244	Q9BZW8
			Cluster of differentiation 40	CD40	P25942
			Cluster of differentiation 5	CD5	P06127
			Cluster of differentiation 6	CD6	Q8WWJ7
			CUB domain-containing protein 1	CDCP1	Q9H5V8
			Colony-stimulating factor 1	CSF-1	P09603
			Cystatin D	CST5	P28325
			Fractalkine	CX3CL1	P78423
			C-X-C motif chemokine 1	CXCL1	P09341
			C-X-C motif chemokine 10	CXCL10	P02778
			C-X-C motif chemokine 11	CXCL11	O14625
			C-X-C motif chemokine 5	CXCL5	P42830
			C-X-C motif chemokine 6	CXCL6	P80162
			C-X-C motif chemokine 9	CXCL9	Q07325
			Delta and Notch-like epidermal growth factor-related receptor	DNER	Q8NFT8
			Protein S100-A12	EN-RAGE	P80511
			Fibroblasts growth factor 19	FGF-19	O95750
			Fibroblasts growth factor 21	FGF-21	Q9NSA1
			Fibroblasts growth factor 23	FGF-23	Q9GZV9
			Fibroblasts growth factor 5	FGF-5	Q8NF90
			Fms-related tyrosine kinase 3 ligand	Flt3L	P49771
			Glial cell line-derived neurotrophic factor	GDNF	P39905
			Hepatocyte growth factor	HGF	P14210
			Interferon gamma	IFN-gamma	P01579
			Interleukin-1 alpha	IL-1 alpha	P01583
			Interleukin-10	IL10	P22301
			Interleukin-10 receptor subunit alpha	IL-10RA	Q13651
			Interleukin-10 receptor subunit beta	IL-10RB	Q08334
			Interleukin-12 subunit beta	IL-12B	P29460
			Interleukin-13	IL13	P35225
			Interleukin-15 receptor subunit alpha	IL-15RA	Q13261
			Interleukin-17A	IL-17A	Q16552
			Interleukin-17C	IL-17C	Q9P0M4
			Interleukin-18	IL18	Q14116
			Interleukin-18 receptor 1	IL-18R1	Q13478
			Interleukin-2	IL2	P60568
			Interleukin-20	IL-20	Q9NYY1
			Interleukin-20 receptor subunit alpha	IL-20RA	Q9UHF4
			Interleukin-22 receptor subunit alpha-1	IL-22 RA1	Q8N6P7
			Interleukin-24	IL-24	Q13007
			Interleukin-2 receptor subunit beta	IL-2RB	P14784
			Interleukin-33	IL33	O95760
			Interleukin-4	IL4	P05112
			Interleukin-5	IL5	P05113
			Interleukin-6	IL6	P05231
			Interleukin-7	IL7	P13232
			Interleukin-8	IL8	P10145
			Latency-associated peptide transforming growth factor beta-1	LAP TGF-beta-1	P01137
			Leukemia inhibitory factor	LIF	P15018
			Leukemia inhibitory factor receptor	LIF-R	P42702
			Monocyte chemotactic protein 1	MCP-1	P13500
			Monocyte chemotactic protein 2	MCP-2	P80075
			Monocyte chemotactic protein 3	MCP-3	P80098
			Monocyte chemotactic protein 3	MCP-4	Q99616
			Matrix metalloproteinase-1	MMP-1	P03956
			Matrix metalloproteinase-10	MMP-10	P09238
			Neurturin	NRTN	Q99748
			Neurotrophin-3	NT-3	P20783
			Osteoprotegerin	OPG	O00300
			Oncostatin-M	OSM	P13725
			Programmed cell death 1 ligand 1	PD-L1	Q9NZQ7
			Stem cell factor	SCF	P21583
			SIR2-like protein 2	SIRT2	Q8IXJ6
			Signaling lumphocytic activation molecule	SLAMF1	Q13291
			Sulfotransferase 1A1	ST1A1	P50225
			STAM-binding protein	STAMPB	O95630
			Transforming growth factor alpha	TGF-alpha	P01135
			Tumour necrosis factor	TNF	P01375
			Tumour necrosis factor-beta	TNFB	P01374
			Tumour necrosis factor receptor superfamily member 9	TNFRSF9	Q07011
			Tumour necrosis factor ligand superfamily member 14	TNFSF14	O43557
			TNF-related apoptosis-inducing ligand	TRAIL	P50591
			TNF-related activation-inducing cytokine	TRANCE	O14788
			Thymic stromal lymphopoietin	TSLP	Q969D9
			Tumour necrosis factor (Ligand) superfamily, member 12	TWEAK	O43508
			Urokinase-type plasminogen activator	uPA	P00749
			Vascular endothelial growth factor A	VEGFA	P15692
